# Supplementary material for: Phosphate-binding pocket on cyclin B governs CDK substrate phosphorylation and mitotic timing
Source: Nat Commun. 2025 May 8;16:4281. doi: 10.1038/s41467-025-59700-7 (PMC12062237; doi:10.1038/s41467-025-59700-7)
Supplement: Supplementary file 3 — Supplementary Data 1 [file 41467_2025_59700_MOESM3_ESM.xlsx]

## Sheet: Description
Supplementary Data 1: Mass spectrometry of phosphorylation sites in CDK substrates. Five substrates were tested with wild-type Clb2-Cdk1-Cks1 or mutant Clb2-pp-Cdk1-Cks1. The ten kinase reactions (HN01-HN10) were each divided into seven technical replicates (r0 to r6), resulting in 70 separate MS analyses. All modified and unmodified substrate peptides identified in each kinase reaction are liste…

## Sheet: Cdc27 - WT
Sample	Substrate - kinase	Peptide	Start	End	Area r0	Area r1	Area r2	Area r3	Area r4	Area r5	Area r6	AScore r0	AScore r1	AScore r2	AScore r3	AScore r4	AScore r5	AScore r6
HN01	Cdc27 - WT	T(+79.97)NKNGNNNINNNVNT(+79.97)LFQS(+79.97)SNS(+79.97)PPSTSASSFSSIQHFSR	246	284								T1:1.68;T15:0.00;S19:0.00;S22:0.00					T1:1.89;T15:0.00;S19:0.00;S22:0.00
HN01	Cdc27 - WT	T(+79.97)NKNGNNNINNNVNT(+79.97)LFQS(+79.97)SNSPPSTSASSFSSIQHFSR	246	284				81600							T1:3.16;T15:0.00;S19:0.00
HN01	Cdc27 - WT	T(+79.97)NKNGNNNINNNVNT(+79.97)LFQSS(+79.97)NS(+79.97)PPSTSASSFSSIQHFSR	246	284											T1:0.00;T15:0.00;S20:0.00;S22:1.44
HN01	Cdc27 - WT	T(+79.97)NKNGNNNINNNVNT(+79.97)LFQSS(+79.97)NSPPSTSASSFSSIQHFSR	246	284								T1:0.00;T15:0.00;S20:0.00
HN01	Cdc27 - WT	T(+79.97)NKNGNNNINNNVNT(+79.97)LFQSSNS(+79.97)PPSTSASSFSSIQHFSR	246	284								T1:2.57;T15:2.99;S22:0.00		T1:0.00;T15:0.00;S22:4.12
HN01	Cdc27 - WT	T(+79.97)NKNGNNNINNNVNT(+79.97)LFQSSNSPPS(+79.97)TSASSFSSIQHFSR	246	284														T1:0.00;T15:0.00;S25:0.00
HN01	Cdc27 - WT	T(+79.97)NKNGNNNINNNVNT(+79.97)LFQSSNSPPSTSASSFSSIQHFSR	246	284								T1:5.07;T15:3.38	T1:0.00;T15:0.00	T1:0.00;T15:0.00	T1:0.00;T15:0.00
HN01	Cdc27 - WT	T(+79.97)NKNGNNNINNNVNTLFQS(+79.97)S(+79.97)NSPPSTSASSFSSIQHFSR	246	284								T1:0.00;S19:0.00;S20:0.00
HN01	Cdc27 - WT	T(+79.97)NKNGNNNINNNVNTLFQS(+79.97)SNSPPSTSASSFSSIQHFSR	246	284								T1:0.00;S19:0.00	T1:0.00;S19:0.00	T1:0.00;S19:0.00	T1:0.00;S19:0.00			T1:0.00;S19:0.00
HN01	Cdc27 - WT	T(+79.97)NKNGNNNINNNVNTLFQSS(+79.97)NS(+79.97)PPSTSASSFSSIQHFSR	246	284								T1:11.85;S20:0.00;S22:0.00			T1:0.00;S20:0.00;S22:2.81
HN01	Cdc27 - WT	T(+79.97)NKNGNNNINNNVNTLFQSS(+79.97)NSPPSTSASSFSSIQHFSR	246	284								T1:0.00;S20:0.00	T1:0.00;S20:0.00	T1:0.00;S20:0.00	T1:0.00;S20:0.00
HN01	Cdc27 - WT	T(+79.97)NKNGNNNINNNVNTLFQSSNS(+79.97)PPSTSASSFSSIQHFSR	246	284							213000	T1:0.00;S22:0.00	T1:0.00;S22:1.18	T1:0.00;S22:0.00	T1:0.00;S22:0.00		T1:0.00;S22:0.00	T1:0.00;S22:0.00
HN01	Cdc27 - WT	T(+79.97)NKNGNNNINNNVNTLFQSSNSPPS(+79.97)TSASSFSSIQHFSR	246	284										T1:0.00;S25:0.00
HN01	Cdc27 - WT	T(+79.97)NKNGNNNINNNVNTLFQSSNSPPSTSASSFSSIQHFSR	246	284		6290000	431000	4160000	85600000		27800000	T1:7.57	T1:0.00	T1:2.43	T1:1.42	T1:3.78	T1:0.00	T1:0.00
HN01	Cdc27 - WT	TNKNGNNNINNNVNT(+79.97)LFQS(+79.97)S(+79.97)NSPPSTSASSFSSIQHFSR	246	284								T15:0.00;S19:0.00;S20:0.00
HN01	Cdc27 - WT	TNKNGNNNINNNVNT(+79.97)LFQS(+79.97)SNS(+79.97)PPSTSASSFSSIQHFSR	246	284		61900							T15:0.00;S19:0.00;S22:0.00
HN01	Cdc27 - WT	TNKNGNNNINNNVNT(+79.97)LFQS(+79.97)SNSPPSTSASSFSSIQHFSR	246	284										T15:0.00;S19:0.00	T15:0.00;S19:0.00
HN01	Cdc27 - WT	TNKNGNNNINNNVNT(+79.97)LFQSS(+79.97)NS(+79.97)PPSTSASSFSSIQHFSR	246	284								T15:0.00;S20:0.00;S22:6.67		T15:0.00;S20:0.00;S22:1.69
HN01	Cdc27 - WT	TNKNGNNNINNNVNT(+79.97)LFQSS(+79.97)NSPPSTSASSFSSIQHFSR	246	284														T15:0.00;S20:0.00
HN01	Cdc27 - WT	TNKNGNNNINNNVNT(+79.97)LFQSSNS(+79.97)PPSTSASSFSSIQHFSR	246	284										T15:0.00;S22:0.00
HN01	Cdc27 - WT	TNKNGNNNINNNVNT(+79.97)LFQSSNSPPSTSASSFSSIQHFSR	246	284	10900000		105000000	96000000	95800000		26000000	T15:0.00	T15:0.00	T15:6.00	T15:0.00	T15:0.00	T15:0.00	T15:0.00
HN01	Cdc27 - WT	TNKNGNNNINNNVNTLFQS(+79.97)SNSPPSTSASSFSSIQHFSR	246	284	597000		2130000				1750000	S19:0.00	S19:0.00	S19:0.00	S19:0.00			S19:0.00
HN01	Cdc27 - WT	TNKNGNNNINNNVNTLFQSS(+79.97)NS(+79.97)PPSTSASSFSSIQHFSR	246	284				516000					S20:0.00;S22:0.00	S20:0.00;S22:0.00	S20:0.00;S22:0.00
HN01	Cdc27 - WT	TNKNGNNNINNNVNTLFQSS(+79.97)NSPPSTSASSFSSIQHFSR	246	284	75300000	7290000	86100000	1830000	95800000		26000000	S20:0.00	S20:0.00	S20:0.00	S20:0.00	S20:0.00	S20:0.00	S20:0.00
HN01	Cdc27 - WT	TNKNGNNNINNNVNTLFQSSNS(+79.97)PPSTSASSFS(+79.97)SIQHFSR	246	284													S22:0.00;S32:0.00
HN01	Cdc27 - WT	TNKNGNNNINNNVNTLFQSSNS(+79.97)PPSTSASSFSS(+79.97)IQHFSR	246	284						817000							S22:0.00;S33:0.00
HN01	Cdc27 - WT	TNKNGNNNINNNVNTLFQSSNS(+79.97)PPSTSASSFSSIQHFSR	246	284	537000000	104000000	365000000	381000000	101000000	17200000	164000000	S22:0.00	S22:3.26	S22:7.79	S22:0.00	S22:0.00	S22:0.00	S22:6.20
HN01	Cdc27 - WT	TNKNGNNNINNNVNTLFQSSNSPPS(+79.97)TSASS(+79.97)FSSIQHFSR	246	284											S25:0.00;S30:0.00
HN01	Cdc27 - WT	TNKNGNNNINNNVNTLFQSSNSPPS(+79.97)TSASSFS(+79.97)SIQHFSR	246	284						817000							S25:14.04;S32:0.00
HN01	Cdc27 - WT	TNKNGNNNINNNVNTLFQSSNSPPS(+79.97)TSASSFSS(+79.97)IQHFSR	246	284						817000				S25:0.00;S33:0.00			S25:0.00;S33:0.00
HN01	Cdc27 - WT	TNKNGNNNINNNVNTLFQSSNSPPS(+79.97)TSASSFSSIQHFSR	246	284	374000000	55500000	88900000	286000000	4730000			S25:0.00	S25:12.31	S25:0.00	S25:0.00	S25:0.00
HN01	Cdc27 - WT	TNKNGNNNINNNVNTLFQSSNSPPST(+79.97)SASSFSSIQHFSR	246	284	75300000			71700000			2510000	T26:0.00			T26:0.00			T26:0.00
HN01	Cdc27 - WT	TNKNGNNNINNNVNTLFQSSNSPPSTS(+79.97)ASSFSSIQHFSR	246	284			2130000							S27:0.00			S27:0.00
HN01	Cdc27 - WT	TNKNGNNNINNNVNTLFQSSNSPPSTSASSFSSIQHFSR	246	284	948000000	1100000000	801000000	1170000000	611000000	404000000	404000000
HN01	Cdc27 - WT	NGNNNINNNVNT(+79.97)LFQS(+79.97)SNSPPSTSASSFSSIQHFSR	249	284			2880000	4880000			3460000		T12:0.00;S16:0.00	T12:0.00;S16:0.00	T12:0.00;S16:0.00		T12:0.00;S16:0.00	T12:0.00;S16:0.00
HN01	Cdc27 - WT	NGNNNINNNVNT(+79.97)LFQSS(+79.97)NS(+79.97)PPSTSASSFSSIQHFSR	249	284									T12:0.00;S17:0.00;S19:0.00				T12:0.00;S17:0.00;S19:0.00
HN01	Cdc27 - WT	NGNNNINNNVNT(+79.97)LFQSS(+79.97)NSPPSTSASSFSSIQHFSR	249	284		445000		4770000					T12:0.00;S17:9.42		T12:0.00;S17:0.00			T12:8.28;S17:0.00
HN01	Cdc27 - WT	NGNNNINNNVNT(+79.97)LFQSSNS(+79.97)PPSTSASSFSSIQHFSR	249	284		5640000				2990000		T12:0.00;S19:0.00	T12:2.51;S19:0.69		T12:0.00;S19:6.65	T12:3.14;S19:0.00	T12:5.08;S19:0.00
HN01	Cdc27 - WT	NGNNNINNNVNT(+79.97)LFQSSNSPPS(+79.97)TSASSFSSIQHFSR	249	284								T12:0.00;S22:0.00	T12:0.00;S22:0.00	T12:0.00;S22:0.00
HN01	Cdc27 - WT	NGNNNINNNVNT(+79.97)LFQSSNSPPST(+79.97)SASSFSSIQHFSR	249	284							3460000		T12:0.00;T23:22.85					T12:0.00;T23:0.00
HN01	Cdc27 - WT	NGNNNINNNVNT(+79.97)LFQSSNSPPSTS(+79.97)ASSFSSIQHFSR	249	284		4460000		5680000		6180000	245000		T12:0.00;S24:0.00	T12:0.00;S24:0.00	T12:0.00;S24:0.00		T12:0.00;S24:0.00	T12:0.00;S24:0.00
HN01	Cdc27 - WT	NGNNNINNNVNT(+79.97)LFQSSNSPPSTSAS(+79.97)SFSSIQHFSR	249	284	11100000							T12:0.00;S26:0.00
HN01	Cdc27 - WT	NGNNNINNNVNT(+79.97)LFQSSNSPPSTSASS(+79.97)FSSIQHFSR	249	284							245000							T12:0.00;S27:0.00
HN01	Cdc27 - WT	NGNNNINNNVNT(+79.97)LFQSSNSPPSTSASSFSS(+79.97)IQHFSR	249	284						7430000	3350000						T12:0.00;S30:0.00	T12:0.00;S30:0.00
HN01	Cdc27 - WT	NGNNNINNNVNT(+79.97)LFQSSNSPPSTSASSFSSIQHFSR	249	284	3410000000	3610000000	1170000000	3580000000	1010000000	1320000000	1460000000	T12:7.97	T12:2.81	T12:2.36	T12:0.00	T12:6.04	T12:0.00	T12:1.69
HN01	Cdc27 - WT	NGNNNINNNVNTLFQS(+79.97)S(+79.97)NSPPS(+79.97)TSASSFSSIQHFSR	249	284												S16:0.00;S17:0.00;S22:0.00
HN01	Cdc27 - WT	NGNNNINNNVNTLFQS(+79.97)S(+79.97)NSPPSTSASSFSSIQHFSR	249	284										S16:0.00;S17:9.42	S16:0.00;S17:0.00
HN01	Cdc27 - WT	NGNNNINNNVNTLFQS(+79.97)SNS(+79.97)PPSTSASSFSSIQHFSR	249	284		107000		283000	3020000				S16:0.00;S19:10.63		S16:0.00;S19:0.00	S16:0.00;S19:0.00	S16:0.00;S19:0.00
HN01	Cdc27 - WT	NGNNNINNNVNTLFQS(+79.97)SNSPPS(+79.97)TSASSFSSIQHFSR	249	284				4770000		2990000					S16:0.00;S22:0.00		S16:0.00;S22:0.00
HN01	Cdc27 - WT	NGNNNINNNVNTLFQS(+79.97)SNSPPST(+79.97)SASSFSSIQHFSR	249	284									S16:0.00;T23:12.31
HN01	Cdc27 - WT	NGNNNINNNVNTLFQS(+79.97)SNSPPSTS(+79.97)ASSFSSIQHFSR	249	284													S16:0.00;S24:0.00
HN01	Cdc27 - WT	NGNNNINNNVNTLFQS(+79.97)SNSPPSTSASSFS(+79.97)SIQHFSR	249	284	22700000							S16:0.00;S29:0.00
HN01	Cdc27 - WT	NGNNNINNNVNTLFQS(+79.97)SNSPPSTSASSFSS(+79.97)IQHFSR	249	284											S16:0.00;S30:0.00
HN01	Cdc27 - WT	NGNNNINNNVNTLFQS(+79.97)SNSPPSTSASSFSSIQHFSR	249	284	1650000000	22700000		63400000	11900000			S16:6.55	S16:0.00	S16:0.00	S16:0.00	S16:0.00	S16:0.00	S16:0.00
HN01	Cdc27 - WT	NGNNNINNNVNTLFQSS(+79.97)NS(+79.97)PPSTSASSFSSIQHFSR	249	284					3020000				S17:0.00;S19:0.00	S17:0.00;S19:0.00		S17:0.00;S19:0.00		S17:0.00;S19:0.00
HN01	Cdc27 - WT	NGNNNINNNVNTLFQSS(+79.97)NSPPS(+79.97)TSASSFSSIQHFSR	249	284		359000				389000			S17:0.00;S22:0.00	S17:0.00;S22:0.00			S17:0.00;S22:2.77
HN01	Cdc27 - WT	NGNNNINNNVNTLFQSS(+79.97)NSPPST(+79.97)SASSFSSIQHFSR	249	284							3400000	S17:0.00;T23:0.00						S17:0.00;T23:0.00
HN01	Cdc27 - WT	NGNNNINNNVNTLFQSS(+79.97)NSPPSTS(+79.97)ASSFSSIQHFSR	249	284	11100000							S17:9.38;S24:3.56
HN01	Cdc27 - WT	NGNNNINNNVNTLFQSS(+79.97)NSPPSTSASS(+79.97)FSSIQHFSR	249	284						3710000							S17:0.00;S27:0.00
HN01	Cdc27 - WT	NGNNNINNNVNTLFQSS(+79.97)NSPPSTSASSFS(+79.97)SIQHFSR	249	284				10800000							S17:0.00;S29:0.00
HN01	Cdc27 - WT	NGNNNINNNVNTLFQSS(+79.97)NSPPSTSASSFSSIQHFSR	249	284	32600000	337000000		63600000	595000000	7520000	650000000	S17:0.00	S17:0.00	S17:0.00	S17:0.00	S17:0.00	S17:0.00	S17:6.55
HN01	Cdc27 - WT	NGNNNINNNVNTLFQSSNS(+79.97)PPS(+79.97)TSASSFSSIQHFSR	249	284				4770000			3460000	S19:0.00;S22:0.00	S19:0.00;S22:0.00	S19:0.00;S22:7.33	S19:0.00;S22:0.00		S19:0.00;S22:0.00	S19:6.63;S22:0.00
HN01	Cdc27 - WT	NGNNNINNNVNTLFQSSNS(+79.97)PPST(+79.97)SASSFSSIQHFSR	249	284						7200000		S19:0.00;T23:0.00	S19:0.00;T23:0.00	S19:0.00;T23:0.00			S19:0.00;T23:0.00	S19:0.00;T23:0.00
HN01	Cdc27 - WT	NGNNNINNNVNTLFQSSNS(+79.97)PPSTS(+79.97)ASSFSSIQHFSR	249	284						3190000							S19:0.00;S24:0.00
HN01	Cdc27 - WT	NGNNNINNNVNTLFQSSNS(+79.97)PPSTSAS(+79.97)SFSSIQHFSR	249	284			11600000	4770000						S19:0.00;S26:12.31	S19:0.00;S26:4.10
HN01	Cdc27 - WT	NGNNNINNNVNTLFQSSNS(+79.97)PPSTSASS(+79.97)FSSIQHFSR	249	284		4460000							S19:0.00;S27:0.00
HN01	Cdc27 - WT	NGNNNINNNVNTLFQSSNS(+79.97)PPSTSASSFS(+79.97)SIQHFSR	249	284			11300000			3710000	6750000			S19:0.00;S29:0.00			S19:36.87;S29:0.00	S19:22.09;S29:0.00
HN01	Cdc27 - WT	NGNNNINNNVNTLFQSSNS(+79.97)PPSTSASSFSS(+79.97)IQHFSR	249	284								S19:0.00;S30:0.00
HN01	Cdc27 - WT	NGNNNINNNVNTLFQSSNS(+79.97)PPSTSASSFSSIQHFSR	249	284	3420000000	3600000000	2730000000	3580000000	962000000	1330000000	1460000000	S19:13.21	S19:6.20	S19:0.00	S19:40.95	S19:0.00	S19:24.64	S19:0.00
HN01	Cdc27 - WT	NGNNNINNNVNTLFQSSNSPPS(+79.97)T(+79.97)SASSFSSIQHFSR	249	284						2990000	2720000						S22:0.00;T23:0.00	S22:0.00;T23:0.00
HN01	Cdc27 - WT	NGNNNINNNVNTLFQSSNSPPS(+79.97)TSAS(+79.97)SFSSIQHFSR	249	284		1180000				3190000			S22:0.00;S26:0.00				S22:0.00;S26:0.00
HN01	Cdc27 - WT	NGNNNINNNVNTLFQSSNSPPS(+79.97)TSASS(+79.97)FSSIQHFSR	249	284				5680000		3190000					S22:0.00;S27:0.00		S22:0.00;S27:0.00
HN01	Cdc27 - WT	NGNNNINNNVNTLFQSSNSPPS(+79.97)TSASSFS(+79.97)SIQHFSR	249	284	11600000		22500000					S22:0.00;S29:7.71		S22:5.20;S29:0.00
HN01	Cdc27 - WT	NGNNNINNNVNTLFQSSNSPPS(+79.97)TSASSFSSIQHFSR	249	284	1770000000	196000000	1580000000	3550000000	579000000		1450000000	S22:7.71	S22:15.27	S22:10.59	S22:6.40	S22:12.31	S22:8.46	S22:0.00
HN01	Cdc27 - WT	NGNNNINNNVNTLFQSSNSPPST(+79.97)SAS(+79.97)SFSSIQHFSR	249	284						5500000							T23:0.00;S26:0.00
HN01	Cdc27 - WT	NGNNNINNNVNTLFQSSNSPPST(+79.97)SASSFS(+79.97)SIQHFSR	249	284						5500000	9040000						T23:0.00;S29:0.00	T23:0.00;S29:0.00
HN01	Cdc27 - WT	NGNNNINNNVNTLFQSSNSPPST(+79.97)SASSFSSIQHFSR	249	284	9000000	1410000000		1590000000	11900000			T23:0.00	T23:0.00	T23:15.27	T23:7.71	T23:0.00	T23:10.59	T23:8.46
HN01	Cdc27 - WT	NGNNNINNNVNTLFQSSNSPPSTS(+79.97)ASSFSSIQHFSR	249	284		30700000		10200000				S24:0.00	S24:0.00	S24:9.42	S24:0.00	S24:4.52	S24:6.08	S24:0.00
HN01	Cdc27 - WT	NGNNNINNNVNTLFQSSNSPPSTSAS(+79.97)SFSSIQHFSR	249	284	1650000000		939000				6450000	S26:0.00	S26:0.00	S26:5.77	S26:0.00	S26:0.00	S26:4.56	S26:0.00
HN01	Cdc27 - WT	NGNNNINNNVNTLFQSSNSPPSTSASSFS(+79.97)S(+79.97)IQHFSR	249	284							9040000							S29:0.00;S30:0.00
HN01	Cdc27 - WT	NGNNNINNNVNTLFQSSNSPPSTSASSFS(+79.97)SIQHFSR	249	284			6370000			7520000	7620000			S29:0.00			S29:0.00	S29:7.71
HN01	Cdc27 - WT	NGNNNINNNVNTLFQSSNSPPSTSASSFSS(+79.97)IQHFSR	249	284				6790000		7020000	7620000	S30:0.00			S30:12.31		S30:12.31	S30:12.31
HN01	Cdc27 - WT	NGNNNINNNVNTLFQSSNSPPSTSASSFSSIQHFSR	249	284	11400000000	2560000000	10900000000	9080000000	5690000000	3770000000	3110000000
HN01	Cdc27 - WT	S(+79.97)QQQQANTSIR	285	295	6040000	4050000	175000	1190000	2370000	3570000	3000000	S1:90.98	S1:24.34	S1:64.72	S1:23.08	S1:89.87	S1:70.52	S1:65.02
HN01	Cdc27 - WT	SQQQQANT(+79.97)SIR	285	295	11800000		7630000	15600000	2730000	10200000	8960000	T8:10.59		T8:10.59	T8:15.27	T8:15.27	T8:15.27	T8:9.38
HN01	Cdc27 - WT	SQQQQANTS(+79.97)IR	285	295		6350000	7420000	6010000					S9:0.00	S9:9.86	S9:0.00
HN01	Cdc27 - WT	SQQQQANTSIR	285	295	8050000000	6610000000	8620000000	8300000000	7690000000	3670000000	3390000000
HN01	Cdc27 - WT	SQQQQANT(+79.97)SIRT(+79.97)C(+57.02)QNK	285	300	22400					36800		T8:20.61;T12:34.11					T8:21.78;T12:46.59
HN01	Cdc27 - WT	SQQQQANT(+79.97)SIRTC(+57.02)QNK	285	300							4190000						T8:5.67	T8:0.00
HN01	Cdc27 - WT	SQQQQANTS(+79.97)IRTC(+57.02)QNK	285	300	5740000							S9:7.79						S9:0.00
HN01	Cdc27 - WT	SQQQQANTSIRT(+79.97)C(+57.02)QNK	285	300	13300000	36200000	12700000	33900000	18700000	17800000	7470000	T12:44.66	T12:27.03	T12:20.78	T12:49.48	T12:16.46	T12:41.90	T12:41.90
HN01	Cdc27 - WT	SQQQQANTSIRTC(+57.02)QNK	285	300	4490000				601000
HN01	Cdc27 - WT	TC(+57.02)QNKNT(+79.97)QTPK	296	306		143000							T7:0.00
HN01	Cdc27 - WT	TC(+57.02)QNKNTQT(+79.97)PK	296	306				209000							T9:22.69
HN01	Cdc27 - WT	TC(+57.02)QNKNTQTPK	296	306	1010000	846000	950000	1020000	961000	481000	470000
HN01	Cdc27 - WT	NT(+79.97)QTPKNPAINS(+79.97)K	301	313								T2:0.00;S12:21.25
HN01	Cdc27 - WT	NT(+79.97)QTPKNPAINSK	301	313			707000	268000	1440000	253000	153000000	T2:7.64	T2:0.00	T2:0.00	T2:0.00	T2:0.00	T2:3.64	T2:0.00
HN01	Cdc27 - WT	NTQT(+79.97)PKNPAINSK	301	313	975000000	1160000000	1330000000	1350000000	835000000	505000000	517000000	T4:33.18	T4:40.15	T4:19.16	T4:14.84	T4:29.32	T4:22.45	T4:22.45
HN01	Cdc27 - WT	NTQTPKNPAINSK	301	313	533000000	634000000	722000000	705000000	526000000	239000000	267000000
HN01	Cdc27 - WT	T(+79.97)SSALPNNISM(+15.99)NLVSPSSK	314	332		817000		847000			2860000		T1:0.00;M11:1000.00		T1:0.00;M11:1000.00			T1:7.71;M11:1000.00
HN01	Cdc27 - WT	T(+79.97)SSALPNNISMNLVSPSSK	314	332								T1:0.00
HN01	Cdc27 - WT	TS(+79.97)SALPNNISM(+15.99)NLVSPSSK	314	332									S2:0.00;M11:1000.00			S2:0.00;M11:1000.00	S2:0.00;M11:1000.00	S2:0.00;M11:1000.00
HN01	Cdc27 - WT	TS(+79.97)SALPNNISMNLVSPSSK	314	332									S2:0.00					S2:0.00
HN01	Cdc27 - WT	TSS(+79.97)ALPNNISM(+15.99)NLVSPSSK	314	332	286000	3620000						S3:0.00;M11:1000.00	S3:0.00;M11:1000.00	S3:5.77;M11:1000.00	S3:0.00;M11:1000.00		S3:5.77;M11:1000.00	S3:0.00;M11:1000.00
HN01	Cdc27 - WT	TSS(+79.97)ALPNNISMNLVSPSSK	314	332		408000							S3:0.00		S3:0.00
HN01	Cdc27 - WT	TSSALPNNIS(+79.97)M(+15.99)NLVSPSSK	314	332	508000	2960000	976000	1520000		1040000		S10:0.00;M11:1000.00	S10:0.00;M11:1000.00	S10:0.00;M11:1000.00	S10:0.00;M11:1000.00		S10:25.30;M11:1000.00	S10:0.00;M11:1000.00
HN01	Cdc27 - WT	TSSALPNNIS(+79.97)MNLVSPSSK	314	332		408000			191000000				S10:0.00	S10:0.00		S10:0.00	S10:0.00	S10:4.36
HN01	Cdc27 - WT	TSSALPNNISM(+15.99)NLVS(+79.97)PSSK	314	332	26000000	11900000	29200000	20200000		8350000	9640000	M11:1000.00;S15:5.77	M11:1000.00;S15:9.42	M11:1000.00;S15:10.66	M11:1000.00;S15:5.08		M11:1000.00;S15:6.13	M11:1000.00;S15:9.42
HN01	Cdc27 - WT	TSSALPNNISM(+15.99)NLVSPS(+79.97)SK	314	332	7590000	1470000	34400000	1850000			6650000	M11:1000.00;S17:0.00	M11:1000.00;S17:0.00	M11:1000.00;S17:0.00	M11:1000.00;S17:0.00		M11:1000.00;S17:0.00	M11:1000.00;S17:0.00
HN01	Cdc27 - WT	TSSALPNNISM(+15.99)NLVSPSS(+79.97)K	314	332	1900000	2650000	6820000	1250000				M11:1000.00;S18:0.00	M11:1000.00;S18:5.77	M11:1000.00;S18:0.00	M11:1000.00;S18:0.00			M11:1000.00;S18:7.71
HN01	Cdc27 - WT	TSSALPNNISM(+15.99)NLVSPSSK	314	332	174000000	164000000	113000000	142000000	36200000	38600000	46100000	M11:1000.00	M11:1000.00	M11:1000.00	M11:1000.00	M11:1000.00	M11:1000.00	M11:1000.00
HN01	Cdc27 - WT	TSSALPNNISMNLVS(+79.97)PSSK	314	332	1110000000	997000000	639000000	474000000	197000000	109000000	214000000	S15:7.77	S15:6.63	S15:5.77	S15:9.42	S15:5.77	S15:12.33	S15:12.33
HN01	Cdc27 - WT	TSSALPNNISMNLVSPS(+79.97)SK	314	332					5980000		32100					S17:0.00	S17:0.00	S17:0.00
HN01	Cdc27 - WT	TSSALPNNISMNLVSPSS(+79.97)K	314	332						97900000							S18:0.00
HN01	Cdc27 - WT	TSSALPNNISMNLVSPSSK	314	332	4790000000	3720000000	3380000000	3350000000	1380000000	714000000	700000000
HN01	Cdc27 - WT	T(+79.97)SS(+79.97)ALPNNISM(+15.99)NLVSPSSKQPTISSLAK	314	341							289000		T1:0.00;S3:8.22;M11:1000.00				T1:0.00;S3:0.00;M11:1000.00	T1:0.00;S3:0.00;M11:1000.00
HN01	Cdc27 - WT	T(+79.97)SS(+79.97)ALPNNISMNLVSPSSKQPTISSLAK	314	341							2710000							T1:0.00;S3:6.59
HN01	Cdc27 - WT	T(+79.97)SSALPNNIS(+79.97)MNLVSPSSKQPTISSLAK	314	341									T1:0.00;S10:0.00
HN01	Cdc27 - WT	T(+79.97)SSALPNNISM(+15.99)NLVSPSSKQPTISSLAK	314	341		162000000				209000	188000		T1:0.00;M11:1000.00		T1:0.00;M11:1000.00	T1:0.00;M11:1000.00	T1:0.00;M11:1000.00	T1:0.00;M11:1000.00
HN01	Cdc27 - WT	T(+79.97)SSALPNNISMNLVSPS(+79.97)SKQPTISSLAK	314	341							621000							T1:0.00;S17:0.00
HN01	Cdc27 - WT	TS(+79.97)SALPNNIS(+79.97)MNLVSPSSKQPTISSLAK	314	341									S2:0.00;S10:0.00
HN01	Cdc27 - WT	TS(+79.97)SALPNNISM(+15.99)NLVSPSSKQPTISSLAK	314	341	496000	1560000			260000	271000	161000	S2:0.00;M11:1000.00	S2:0.00;M11:1000.00		S2:0.00;M11:1000.00	S2:0.00;M11:1000.00	S2:0.00;M11:1000.00	S2:0.00;M11:1000.00
HN01	Cdc27 - WT	TS(+79.97)SALPNNISMNLVS(+79.97)PSSKQPTISSLAK	314	341										S2:0.00;S15:0.00
HN01	Cdc27 - WT	TSS(+79.97)ALPNNIS(+79.97)M(+15.99)NLVSPSSKQPTISS(+79.97)LAK	314	341													S3:0.00;S10:2.53;M11:1000.00;S25:0.00
HN01	Cdc27 - WT	TSS(+79.97)ALPNNIS(+79.97)M(+15.99)NLVSPSSKQPTISSLAK	314	341								S3:9.42;S10:0.00;M11:1000.00		S3:0.00;S10:0.00;M11:1000.00	S3:9.42;S10:16.25;M11:1000.00		S3:15.27;S10:24.38;M11:1000.00
HN01	Cdc27 - WT	TSS(+79.97)ALPNNIS(+79.97)MNLVSPSS(+79.97)KQPTISSLAK	314	341													S3:0.00;S10:0.00;S18:0.00
HN01	Cdc27 - WT	TSS(+79.97)ALPNNIS(+79.97)MNLVSPSSKQPTISS(+79.97)LAK	314	341														S3:0.00;S10:0.00;S25:0.00
HN01	Cdc27 - WT	TSS(+79.97)ALPNNIS(+79.97)MNLVSPSSKQPTISSLAK	314	341	2310000	8110000					5040000	S3:0.00;S10:0.00	S3:0.00;S10:0.00	S3:0.00;S10:16.25		S3:6.73;S10:12.24	S3:0.00;S10:0.00	S3:0.00;S10:12.74
HN01	Cdc27 - WT	TSS(+79.97)ALPNNISM(+15.99)NLVS(+79.97)PSSKQPTISSLAK	314	341								S3:25.87;M11:1000.00;S15:0.00		S3:0.00;M11:1000.00;S15:0.00	S3:0.00;M11:1000.00;S15:0.00	S3:12.96;M11:1000.00;S15:0.00
HN01	Cdc27 - WT	TSS(+79.97)ALPNNISM(+15.99)NLVSPS(+79.97)SKQPTISSLAK	314	341											S3:0.00;M11:1000.00;S17:0.00	S3:0.00;M11:1000.00;S17:0.00
HN01	Cdc27 - WT	TSS(+79.97)ALPNNISM(+15.99)NLVSPSS(+79.97)KQPTISSLAK	314	341										S3:0.00;M11:1000.00;S18:0.00				S3:0.00;M11:1000.00;S18:0.00
HN01	Cdc27 - WT	TSS(+79.97)ALPNNISM(+15.99)NLVSPSSKQPTISSLAK	314	341	119000000	295000000	188000000		614000	69400000	76300000	S3:7.24;M11:1000.00	S3:5.76;M11:1000.00	S3:12.33;M11:1000.00	S3:0.00;M11:1000.00	S3:0.00;M11:1000.00	S3:0.00;M11:1000.00	S3:0.00;M11:1000.00
HN01	Cdc27 - WT	TSS(+79.97)ALPNNISMNLVS(+79.97)PSSKQPTISSLAK	314	341		8110000	1990000					S3:0.00;S15:0.00	S3:0.00;S15:0.00	S3:0.00;S15:0.00
HN01	Cdc27 - WT	TSS(+79.97)ALPNNISMNLVSPS(+79.97)SKQPTISSLAK	314	341										S3:0.00;S17:0.00	S3:0.00;S17:0.00		S3:0.00;S17:0.00
HN01	Cdc27 - WT	TSS(+79.97)ALPNNISMNLVSPSS(+79.97)KQPTISSLAK	314	341										S3:0.00;S18:0.00
HN01	Cdc27 - WT	TSS(+79.97)ALPNNISMNLVSPSSKQPTIS(+79.97)SLAK	314	341				3880000							S3:0.00;S24:0.00
HN01	Cdc27 - WT	TSS(+79.97)ALPNNISMNLVSPSSKQPTISS(+79.97)LAK	314	341								S3:0.00;S25:0.00
HN01	Cdc27 - WT	TSS(+79.97)ALPNNISMNLVSPSSKQPTISSLAK	314	341	2570000000	2240000000	50400000		9810000	532000000	349000	S3:0.00	S3:0.00	S3:0.00	S3:12.33	S3:0.00	S3:0.00	S3:9.42
HN01	Cdc27 - WT	TSSALPNNIS(+79.97)M(+15.99)NLVSPSSKQPTISSLAK	314	341	37300000	14700000	180000000	8840000	858000	3230000	76300000	S10:0.00;M11:1000.00	S10:0.00;M11:1000.00	S10:0.00;M11:1000.00	S10:0.00;M11:1000.00	S10:0.00;M11:1000.00	S10:0.00;M11:1000.00	S10:0.00;M11:1000.00
HN01	Cdc27 - WT	TSSALPNNIS(+79.97)MNLVS(+79.97)PSSKQPTISSLAK	314	341											S10:0.00;S15:0.00		S10:0.00;S15:0.00
HN01	Cdc27 - WT	TSSALPNNIS(+79.97)MNLVSPSSKQPT(+79.97)ISSLAK	314	341											S10:0.00;T22:0.00
HN01	Cdc27 - WT	TSSALPNNIS(+79.97)MNLVSPSSKQPTISSLAK	314	341	494000000	515000000	355000000	375000000	35400000	532000000		S10:0.00	S10:0.00	S10:0.00	S10:0.00	S10:0.00	S10:0.00
HN01	Cdc27 - WT	TSSALPNNISM(+15.99)NLVS(+79.97)PS(+79.97)SKQPTISSLAK	314	341									M11:1000.00;S15:0.00;S17:0.00			M11:1000.00;S15:0.00;S17:0.00
HN01	Cdc27 - WT	TSSALPNNISM(+15.99)NLVS(+79.97)PSSKQPTISSLAK	314	341	256000000	195000000	203000000	8840000	95800	67500000	80400000	M11:1000.00;S15:41.59	M11:1000.00;S15:31.45	M11:1000.00;S15:22.69	M11:1000.00;S15:19.16	M11:1000.00;S15:22.69	M11:1000.00;S15:21.65	M11:1000.00;S15:47.09
HN01	Cdc27 - WT	TSSALPNNISM(+15.99)NLVSPS(+79.97)SKQPTISSLAK	314	341	24400000	295000000	67300000	21200000	26300000	64400000	4210000	M11:1000.00;S17:0.00	M11:1000.00;S17:0.00	M11:1000.00;S17:0.00	M11:1000.00;S17:0.00	M11:1000.00;S17:0.00	M11:1000.00;S17:0.00	M11:1000.00;S17:0.00
HN01	Cdc27 - WT	TSSALPNNISM(+15.99)NLVSPSS(+79.97)KQPT(+79.97)ISSLAK	314	341														M11:1000.00;S18:4.24;T22:13.17
HN01	Cdc27 - WT	TSSALPNNISM(+15.99)NLVSPSS(+79.97)KQPTISSLAK	314	341	229000000	23600000	44400000	135000000	450000	3300000	2310000	M11:1000.00;S18:0.00	M11:1000.00;S18:0.00	M11:1000.00;S18:0.00	M11:1000.00;S18:0.00	M11:1000.00;S18:0.00	M11:1000.00;S18:0.00	M11:1000.00;S18:0.00
HN01	Cdc27 - WT	TSSALPNNISM(+15.99)NLVSPSSKQPT(+79.97)ISSLAK	314	341		260000					76300000		M11:1000.00;T22:0.00		M11:1000.00;T22:0.00	M11:1000.00;T22:0.00		M11:1000.00;T22:0.00
HN01	Cdc27 - WT	TSSALPNNISM(+15.99)NLVSPSSKQPTIS(+79.97)SLAK	314	341		823000							M11:1000.00;S24:0.00
HN01	Cdc27 - WT	TSSALPNNISM(+15.99)NLVSPSSKQPTISS(+79.97)LAK	314	341						37800							M11:1000.00;S25:0.00
HN01	Cdc27 - WT	TSSALPNNISM(+15.99)NLVSPSSKQPTISSLAK	314	341	9950000	14200000	9490000	6890000	7090000	5200000	5310000	M11:1000.00	M11:1000.00	M11:1000.00	M11:1000.00	M11:1000.00	M11:1000.00	M11:1000.00
HN01	Cdc27 - WT	TSSALPNNISMNLVS(+79.97)PS(+79.97)S(+79.97)KQPTISSLAK	314	341													S15:17.08;S17:7.85;S18:0.00
HN01	Cdc27 - WT	TSSALPNNISMNLVS(+79.97)PS(+79.97)SKQPTISSLAK	314	341									S15:8.54;S17:0.00		S15:0.77;S17:10.59
HN01	Cdc27 - WT	TSSALPNNISMNLVS(+79.97)PSS(+79.97)KQPTISSLAK	314	341							2710000						S15:2.76;S18:5.03	S15:12.42;S18:0.00
HN01	Cdc27 - WT	TSSALPNNISMNLVS(+79.97)PSSKQPTISS(+79.97)LAK	314	341			4390000							S15:0.00;S25:0.00
HN01	Cdc27 - WT	TSSALPNNISMNLVS(+79.97)PSSKQPTISSLAK	314	341	3070000000	2750000000	1840000000	2010000000	2370000	588000000	502000000	S15:40.95	S15:22.14	S15:40.63	S15:25.20	S15:47.09	S15:77.24	S15:24.64
HN01	Cdc27 - WT	TSSALPNNISMNLVSPS(+79.97)S(+79.97)KQPTISSLAK	314	341	9980000							S17:0.00;S18:0.00
HN01	Cdc27 - WT	TSSALPNNISMNLVSPS(+79.97)SKQPTISSLAK	314	341	3070000000	2750000000	1890000000	2070000000	739000000	56400000	502000000	S17:0.00	S17:0.00	S17:0.00	S17:0.00	S17:0.00	S17:0.00	S17:0.00
HN01	Cdc27 - WT	TSSALPNNISMNLVSPSS(+79.97)KQPT(+79.97)ISSLAK	314	341												S18:0.00;T22:0.00
HN01	Cdc27 - WT	TSSALPNNISMNLVSPSS(+79.97)KQPTISSLAK	314	341	3070000000	2750000000	1930000000	2010000000	690000000	56200000	502000000	S18:0.00	S18:15.27	S18:0.00	S18:0.00	S18:0.00	S18:0.00	S18:0.00
HN01	Cdc27 - WT	TSSALPNNISMNLVSPSSKQPT(+79.97)ISS(+79.97)LAK	314	341								T22:0.00;S25:0.00
HN01	Cdc27 - WT	TSSALPNNISMNLVSPSSKQPT(+79.97)ISSLAK	314	341					3660000		448000000					T22:0.00		T22:0.00
HN01	Cdc27 - WT	TSSALPNNISMNLVSPSSKQPTIS(+79.97)S(+79.97)LAK	314	341						2050000							S24:0.00;S25:3.97
HN01	Cdc27 - WT	TSSALPNNISMNLVSPSSKQPTIS(+79.97)SLAK	314	341					687000000							S24:0.00	S24:0.00
HN01	Cdc27 - WT	TSSALPNNISMNLVSPSSKQPTISSLAK	314	341	259000000	283000000	255000000	263000000	71800000	51000000	61600000
HN01	Cdc27 - WT	QPT(+79.97)ISSLAK	333	341	10900000				2380000			T3:0.00	T3:0.00			T3:0.00
HN01	Cdc27 - WT	QPTIS(+79.97)SLAK	333	341	336000			147000				S5:5.67			S5:0.00
HN01	Cdc27 - WT	QPTISS(+79.97)LAK	333	341	10900000	93000						S6:6.08	S6:8.46
HN01	Cdc27 - WT	QPTISSLAK	333	341	7020000000	6520000000	5970000000	6630000000	4720000000	1540000000	1450000000
HN01	Cdc27 - WT	QPTISSLAKVYNR	333	345	916000	1570000	1400000	1360000	720000	367000	238000
HN01	Cdc27 - WT	NKLLT(+79.97)TPPSK	346	355	51400000		45600000		46900000	25600000	23400000	T5:0.00		T5:0.00		T5:0.00	T5:0.00	T5:0.00
HN01	Cdc27 - WT	NKLLTT(+79.97)PPSK	346	355	51400000	43600000	45600000	65500000	46900000	25600000	23400000	T6:10.59	T6:15.27	T6:16.41	T6:10.59	T6:18.53	T6:14.91	T6:15.27
HN01	Cdc27 - WT	NKLLTTPPSK	346	355	111000000	87000000	117000000	101000000	135000000	70300000	71500000
HN01	Cdc27 - WT	LLT(+79.97)TPPSK	348	355			13500000	10200000						T3:0.00	T3:0.00	T3:0.00	T3:0.00	T3:0.00
HN01	Cdc27 - WT	LLTT(+79.97)PPSK	348	355	1030000000	1490000000	1100000000	1440000000	903000000	584000000	566000000	T4:24.64	T4:24.64	T4:18.53	T4:21.13	T4:24.64	T4:24.64	T4:24.64
HN01	Cdc27 - WT	LLTTPPS(+79.97)K	348	355	1030000000	7400000	13500000	1420000000		585000000	40300000	S7:0.00	S7:8.51	S7:0.00	S7:0.00	S7:0.00	S7:14.32	S7:0.00
HN01	Cdc27 - WT	LLTTPPSK	348	355	7120000000	6970000000	9030000000	9520000000	8540000000	4280000000	4280000000

## Sheet: Cdc27 - PP
Sample	Substrate - kinase	Peptide	Start	End	Area r0	Area r1	Area r2	Area r3	Area r4	Area r5	Area r6	AScore r0	AScore r1	AScore r2	AScore r3	AScore r4	AScore r5	AScore r6
HN02	Cdc27 - PP	T(+79.97)NKNGNNNINNNVNT(+79.97)LFQS(+79.97)SNSPPSTSASSFSSIQHFSR	246	284								T1:0.00;T15:6.53;S19:10.63	T1:3.16;T15:0.00;S19:0.00
HN02	Cdc27 - PP	T(+79.97)NKNGNNNINNNVNT(+79.97)LFQSS(+79.97)NSPPSTSASSFSSIQHFSR	246	284	26700							T1:0.00;T15:0.00;S20:0.00	T1:0.00;T15:0.00;S20:0.00
HN02	Cdc27 - PP	T(+79.97)NKNGNNNINNNVNT(+79.97)LFQSSNS(+79.97)PPSTSASSFSSIQHFSR	246	284									T1:0.00;T15:0.00;S22:4.12
HN02	Cdc27 - PP	T(+79.97)NKNGNNNINNNVNT(+79.97)LFQSSNSPPSTSASSFSSIQHFSR	246	284								T1:3.63;T15:0.00	T1:0.00;T15:0.00	T1:0.00;T15:0.00
HN02	Cdc27 - PP	T(+79.97)NKNGNNNINNNVNTLFQS(+79.97)S(+79.97)NSPPSTSASSFSSIQHFSR	246	284									T1:0.00;S19:0.00;S20:0.00	T1:0.00;S19:0.00;S20:0.00
HN02	Cdc27 - PP	T(+79.97)NKNGNNNINNNVNTLFQS(+79.97)SNS(+79.97)PPSTSASSFSSIQHFSR	246	284									T1:0.00;S19:0.00;S22:0.00
HN02	Cdc27 - PP	T(+79.97)NKNGNNNINNNVNTLFQS(+79.97)SNSPPSTSASSFSSIQHFSR	246	284								T1:0.00;S19:0.00	T1:0.00;S19:0.00	T1:0.00;S19:0.00
HN02	Cdc27 - PP	T(+79.97)NKNGNNNINNNVNTLFQSS(+79.97)NS(+79.97)PPSTSASSFSSIQHFSR	246	284								T1:0.00;S20:0.00;S22:2.81	T1:0.00;S20:0.00;S22:5.14
HN02	Cdc27 - PP	T(+79.97)NKNGNNNINNNVNTLFQSSNS(+79.97)PPSTSASSFSSIQHFSR	246	284								T1:0.00;S22:0.00	T1:0.00;S22:0.00	T1:0.00;S22:0.00
HN02	Cdc27 - PP	T(+79.97)NKNGNNNINNNVNTLFQSSNSPPSTSASSFSSIQHFSR	246	284	17300000	151000000	177000000					T1:2.98	T1:1.42	T1:0.00	T1:0.33	T1:0.00	T1:6.28
HN02	Cdc27 - PP	TNKNGNNNINNNVNT(+79.97)LFQS(+79.97)SNSPPSTSASSFSSIQHFSR	246	284										T15:0.00;S19:6.20
HN02	Cdc27 - PP	TNKNGNNNINNNVNT(+79.97)LFQSS(+79.97)NSPPSTSASSFSSIQHFSR	246	284									T15:0.00;S20:0.00
HN02	Cdc27 - PP	TNKNGNNNINNNVNT(+79.97)LFQSSNS(+79.97)PPSTSASSFSSIQHFSR	246	284									T15:0.00;S22:0.00
HN02	Cdc27 - PP	TNKNGNNNINNNVNT(+79.97)LFQSSNSPPSTSASSFSSIQHFSR	246	284	13900000	207000000	11400000	32000000	3510000		1030000	T15:0.00	T15:0.00	T15:0.00	T15:2.81	T15:1.05		T15:0.00
HN02	Cdc27 - PP	TNKNGNNNINNNVNTLFQS(+79.97)S(+79.97)NSPPSTSASSFSSIQHFSR	246	284									S19:3.36;S20:5.08
HN02	Cdc27 - PP	TNKNGNNNINNNVNTLFQS(+79.97)SNSPPSTSASSFSSIQHFSR	246	284	135000	151000000	11400000			165000		S19:0.00	S19:0.00	S19:0.00			S19:0.00
HN02	Cdc27 - PP	TNKNGNNNINNNVNTLFQSS(+79.97)NSPPSTSASSFSSIQHFSR	246	284	22400000		201000000		3510000	3540000		S20:0.00	S20:0.00	S20:0.00	S20:0.00	S20:0.00	S20:0.00
HN02	Cdc27 - PP	TNKNGNNNINNNVNTLFQSSNS(+79.97)PPSTSASSFSSIQHFSR	246	284	143000000	222000000	224000000		16500000	3540000	1030000	S22:2.43	S22:2.10	S22:3.26	S22:0.06	S22:8.96	S22:6.20	S22:0.00
HN02	Cdc27 - PP	TNKNGNNNINNNVNTLFQSSNSPPS(+79.97)TSASSFS(+79.97)SIQHFSR	246	284	254000							S25:0.00;S32:0.00
HN02	Cdc27 - PP	TNKNGNNNINNNVNTLFQSSNSPPS(+79.97)TSASSFSSIQHFSR	246	284	17300000	137000000		32000000		3540000	1030000	S25:5.10	S25:10.59	S25:0.00	S25:0.00		S25:0.00	S25:0.00
HN02	Cdc27 - PP	TNKNGNNNINNNVNTLFQSSNSPPST(+79.97)SASSFSSIQHFSR	246	284	12400000	23600000		32000000				T26:0.00	T26:5.67		T26:16.41
HN02	Cdc27 - PP	TNKNGNNNINNNVNTLFQSSNSPPSTS(+79.97)ASSFSSIQHFSR	246	284										S27:0.00
HN02	Cdc27 - PP	TNKNGNNNINNNVNTLFQSSNSPPSTSAS(+79.97)SFSSIQHFSR	246	284	80500000							S29:3.70
HN02	Cdc27 - PP	TNKNGNNNINNNVNTLFQSSNSPPSTSASSFS(+79.97)SIQHFSR	246	284			177000000							S32:0.00
HN02	Cdc27 - PP	TNKNGNNNINNNVNTLFQSSNSPPSTSASSFSSIQHFSR	246	284	739000000	506000000	11000000	204000000	136000000	10800000	3470000
HN02	Cdc27 - PP	NGNNNINNNVNT(+79.97)LFQS(+79.97)S(+79.97)NSPPSTSASSFSSIQHFSR	249	284		147000							T12:4.94;S16:0.00;S17:0.00			T12:0.00;S16:0.00;S17:0.00
HN02	Cdc27 - PP	NGNNNINNNVNT(+79.97)LFQS(+79.97)SNS(+79.97)PPSTSASSFSSIQHFSR	249	284									T12:7.40;S16:14.04;S19:0.00			T12:4.78;S16:11.10;S19:4.73
HN02	Cdc27 - PP	NGNNNINNNVNT(+79.97)LFQS(+79.97)SNSPPSTSASSFSSIQHFSR	249	284		24900	115000					T12:18.16;S16:0.00	T12:4.02;S16:0.00	T12:2.73;S16:0.00
HN02	Cdc27 - PP	NGNNNINNNVNT(+79.97)LFQSSNS(+79.97)PPSTSASSFSSIQHFSR	249	284								T12:5.59;S19:8.26	T12:1.49;S19:0.00	T12:5.08;S19:0.00	T12:1.33;S19:0.00
HN02	Cdc27 - PP	NGNNNINNNVNT(+79.97)LFQSSNSPPS(+79.97)TSASSFSSIQHFSR	249	284	349000							T12:0.00;S22:13.13
HN02	Cdc27 - PP	NGNNNINNNVNT(+79.97)LFQSSNSPPST(+79.97)SASSFSSIQHFSR	249	284									T12:0.00;T23:0.00
HN02	Cdc27 - PP	NGNNNINNNVNT(+79.97)LFQSSNSPPSTSAS(+79.97)SFSSIQHFSR	249	284	3110000							T12:0.00;S26:0.00
HN02	Cdc27 - PP	NGNNNINNNVNT(+79.97)LFQSSNSPPSTSASSFSSIQHFSR	249	284	967000000	2050000000	2280000000	297000000	384000000	38500000	11800000	T12:1.69	T12:0.00	T12:0.00	T12:0.00	T12:1.99	T12:0.00	T12:1.07
HN02	Cdc27 - PP	NGNNNINNNVNTLFQS(+79.97)S(+79.97)NS(+79.97)PPSTSASSFSSIQHFSR	249	284		147000							S16:0.00;S17:0.00;S19:0.00
HN02	Cdc27 - PP	NGNNNINNNVNTLFQS(+79.97)S(+79.97)NSPPSTSASSFSSIQHFSR	249	284									S16:0.00;S17:0.00
HN02	Cdc27 - PP	NGNNNINNNVNTLFQS(+79.97)SNS(+79.97)PPSTSASSFSSIQHFSR	249	284									S16:0.00;S19:0.00
HN02	Cdc27 - PP	NGNNNINNNVNTLFQS(+79.97)SNSPPS(+79.97)TSASSFSSIQHFSR	249	284										S16:0.00;S22:0.00
HN02	Cdc27 - PP	NGNNNINNNVNTLFQS(+79.97)SNSPPSTSASSFS(+79.97)SIQHFSR	249	284		2860000							S16:0.00;S29:0.00
HN02	Cdc27 - PP	NGNNNINNNVNTLFQS(+79.97)SNSPPSTSASSFSSIQHFSR	249	284	3110000	885000000	36700000		193000000			S16:0.00	S16:0.00	S16:7.09	S16:0.00	S16:0.00	S16:7.71	S16:0.00
HN02	Cdc27 - PP	NGNNNINNNVNTLFQSS(+79.97)NS(+79.97)PPSTSASSFSSIQHFSR	249	284								S17:0.00;S19:0.00	S17:0.00;S19:0.00			S17:5.83;S19:0.00
HN02	Cdc27 - PP	NGNNNINNNVNTLFQSS(+79.97)NSPPS(+79.97)TSASSFSSIQHFSR	249	284	32200							S17:0.00;S22:0.00
HN02	Cdc27 - PP	NGNNNINNNVNTLFQSS(+79.97)NSPPSTSASSFSSIQHFSR	249	284	4110000	6770000	471000	117000000	8490000			S17:2.18	S17:0.00	S17:0.00	S17:0.00	S17:0.00
HN02	Cdc27 - PP	NGNNNINNNVNTLFQSSNS(+79.97)PPS(+79.97)TSASSFSSIQHFSR	249	284								S19:0.00;S22:0.00
HN02	Cdc27 - PP	NGNNNINNNVNTLFQSSNS(+79.97)PPSTSASSFS(+79.97)SIQHFSR	249	284						609000							S19:0.00;S29:0.00
HN02	Cdc27 - PP	NGNNNINNNVNTLFQSSNS(+79.97)PPSTSASSFSS(+79.97)IQHFSR	249	284		2860000	4570000						S19:0.00;S30:0.00	S19:0.00;S30:0.00
HN02	Cdc27 - PP	NGNNNINNNVNTLFQSSNS(+79.97)PPSTSASSFSSIQHFSR	249	284	974000000	2050000000	2280000000	296000000	382000000	19800000	11800000	S19:0.00	S19:5.12	S19:0.00	S19:0.00	S19:40.95	S19:4.32	S19:2.40
HN02	Cdc27 - PP	NGNNNINNNVNTLFQSSNSPPS(+79.97)TSASSFS(+79.97)SIQHFSR	249	284			4570000							S22:0.00;S29:9.38
HN02	Cdc27 - PP	NGNNNINNNVNTLFQSSNSPPS(+79.97)TSASSFSS(+79.97)IQHFSR	249	284	2430000		4990000					S22:0.00;S30:0.00		S22:11.10;S30:0.00
HN02	Cdc27 - PP	NGNNNINNNVNTLFQSSNSPPS(+79.97)TSASSFSSIQHFSR	249	284	120000000	7070000	2220000000	178000000	177000000		6130000	S22:0.00	S22:0.00	S22:12.31	S22:16.46	S22:5.12		S22:0.00
HN02	Cdc27 - PP	NGNNNINNNVNTLFQSSNSPPST(+79.97)SAS(+79.97)SFSSIQHFSR	249	284	3460000							T23:0.00;S26:0.00
HN02	Cdc27 - PP	NGNNNINNNVNTLFQSSNSPPST(+79.97)SASS(+79.97)FSSIQHFSR	249	284						322000							T23:0.00;S27:0.00
HN02	Cdc27 - PP	NGNNNINNNVNTLFQSSNSPPST(+79.97)SASSFSSIQHFSR	249	284	7040000		2660000					T23:7.71	T23:0.00	T23:0.00	T23:0.00
HN02	Cdc27 - PP	NGNNNINNNVNTLFQSSNSPPSTS(+79.97)ASS(+79.97)FSSIQHFSR	249	284								S24:0.00;S27:5.47
HN02	Cdc27 - PP	NGNNNINNNVNTLFQSSNSPPSTS(+79.97)ASSFSS(+79.97)IQHFSR	249	284	3460000					609000		S24:0.00;S30:0.00					S24:0.00;S30:0.00
HN02	Cdc27 - PP	NGNNNINNNVNTLFQSSNSPPSTS(+79.97)ASSFSSIQHFSR	249	284			7540000		388000	19800000			S24:0.00	S24:0.00	S24:0.00	S24:0.00	S24:0.00
HN02	Cdc27 - PP	NGNNNINNNVNTLFQSSNSPPSTSAS(+79.97)SFSSIQHFSR	249	284					73900			S26:0.00	S26:0.00	S26:0.00		S26:5.14		S26:0.00
HN02	Cdc27 - PP	NGNNNINNNVNTLFQSSNSPPSTSASS(+79.97)FSSIQHFSR	249	284	1910000					633000		S27:0.00	S27:0.00				S27:0.00
HN02	Cdc27 - PP	NGNNNINNNVNTLFQSSNSPPSTSASSFS(+79.97)SIQHFSR	249	284	6930000	5280000	17500000		4550000	633000		S29:0.00	S29:23.29	S29:8.46		S29:0.00	S29:0.00	S29:0.00
HN02	Cdc27 - PP	NGNNNINNNVNTLFQSSNSPPSTSASSFSS(+79.97)IQHFSR	249	284	6930000	3830000	17500000		3860000	587000		S30:0.00	S30:17.41	S30:12.31		S30:8.46	S30:0.00	S30:15.53
HN02	Cdc27 - PP	NGNNNINNNVNTLFQSSNSPPSTSASSFSSIQHFSR	249	284	6470000000	5440000000	6260000000	1560000000	1000000000	74900000	25500000
HN02	Cdc27 - PP	S(+79.97)QQQQANTSIR	285	295	1410000	1260000	2350000	864000		1110000	730000	S1:89.01	S1:19.82	S1:55.72	S1:71.41		S1:38.41	S1:79.58
HN02	Cdc27 - PP	SQQQQANT(+79.97)SIR	285	295	2650000	1960000	3170000	1440000	2450000	4960000	3200000	T8:15.27	T8:10.59	T8:10.59	T8:7.71	T8:21.40	T8:15.27	T8:17.41
HN02	Cdc27 - PP	SQQQQANTS(+79.97)IR	285	295	2650000	1960000	1880000		2450000	1580000	1250000	S9:0.00	S9:0.00	S9:0.00		S9:0.00	S9:10.59	S9:10.86
HN02	Cdc27 - PP	SQQQQANTSIR	285	295	6450000000	5760000000	6500000000	5450000000	5000000000	3720000000	2820000000
HN02	Cdc27 - PP	SQQQQANT(+79.97)S(+79.97)IRTC(+57.02)QNK	285	300								T8:15.69;S9:18.82
HN02	Cdc27 - PP	SQQQQANT(+79.97)SIRT(+79.97)C(+57.02)QNK	285	300						41500		T8:5.99;T12:0.00	T8:0.00;T12:0.00	T8:18.96;T12:0.00			T8:20.41;T12:10.92	T8:0.00;T12:11.20
HN02	Cdc27 - PP	SQQQQANT(+79.97)SIRTC(+57.02)QNK	285	300			6820000							T8:0.00
HN02	Cdc27 - PP	SQQQQANTS(+79.97)IRT(+79.97)C(+57.02)QNK	285	300						27000							S9:0.00;T12:45.39
HN02	Cdc27 - PP	SQQQQANTS(+79.97)IRTC(+57.02)QNK	285	300						3940000							S9:0.00
HN02	Cdc27 - PP	SQQQQANTSIRT(+79.97)C(+57.02)QNK	285	300	13100000	14400000	12700000	3830000	11100000	3940000	7240000	T12:41.90	T12:59.97	T12:37.28	T12:27.60	T12:25.24	T12:59.39	T12:30.21
HN02	Cdc27 - PP	SQQQQANTSIRTC(+57.02)QNK	285	300	344000	553000	172000	462000	94500	376000	445000
HN02	Cdc27 - PP	TC(+57.02)QNKNTQTPK	296	306	868000	605000	504000	93600	764000	355000	397000
HN02	Cdc27 - PP	NT(+79.97)QTPKNPAINSK	301	313	98900000	359000000	329000000		3380000	157000	51900	T2:0.00	T2:0.00	T2:0.00		T2:0.00	T2:3.29	T2:0.00
HN02	Cdc27 - PP	NTQT(+79.97)PKNPAINSK	301	313	338000000	359000000	446000000	243000000	344000000	203000000	177000000	T4:24.24	T4:14.84	T4:0.00	T4:22.45	T4:9.42	T4:20.75	T4:20.50
HN02	Cdc27 - PP	NTQTPKNPAINSK	301	313	516000000	494000000	754000000	485000000	449000000	240000000	225000000
HN02	Cdc27 - PP	NPAINSK	307	313				4730000
HN02	Cdc27 - PP	NPAINSKTSSALPNNISMNLVSPSSK	307	332
HN02	Cdc27 - PP	T(+79.97)SSALPNNISM(+15.99)NLVSPSSK	314	332			151000						T1:0.00;M11:1000.00	T1:0.00;M11:1000.00		T1:0.00;M11:1000.00
HN02	Cdc27 - PP	TS(+79.97)SALPNNISM(+15.99)NLVSPSSK	314	332	89700	66000	42000					S2:0.00;M11:1000.00	S2:0.00;M11:1000.00	S2:0.00;M11:1000.00
HN02	Cdc27 - PP	TS(+79.97)SALPNNISMNLVSPSSK	314	332													S2:0.00
HN02	Cdc27 - PP	TSS(+79.97)ALPNNISM(+15.99)NLVS(+79.97)PSSK	314	332														S3:0.00;M11:1000.00;S15:0.00
HN02	Cdc27 - PP	TSS(+79.97)ALPNNISM(+15.99)NLVSPSSK	314	332	1890000	188000	9890000		122000			S3:4.52;M11:1000.00	S3:0.00;M11:1000.00	S3:0.00;M11:1000.00		S3:0.00;M11:1000.00		S3:11.40;M11:1000.00
HN02	Cdc27 - PP	TSS(+79.97)ALPNNISMNLVSPSSK	314	332									S3:0.00	S3:0.00		S3:0.00	S3:0.00
HN02	Cdc27 - PP	TSSALPNNIS(+79.97)M(+15.99)NLVS(+79.97)PSSK	314	332												S10:0.00;M11:1000.00;S15:0.00
HN02	Cdc27 - PP	TSSALPNNIS(+79.97)M(+15.99)NLVSPSSK	314	332	7730000	973000	2750000		6630000	464000		S10:0.00;M11:1000.00	S10:0.00;M11:1000.00	S10:0.00;M11:1000.00	S10:9.24;M11:1000.00	S10:0.00;M11:1000.00	S10:5.30;M11:1000.00
HN02	Cdc27 - PP	TSSALPNNIS(+79.97)MNLVS(+79.97)PSSK	314	332												S10:0.00;S15:0.00
HN02	Cdc27 - PP	TSSALPNNIS(+79.97)MNLVSPSSK	314	332				8050000				S10:0.00	S10:0.00	S10:0.00	S10:0.00
HN02	Cdc27 - PP	TSSALPNNISM(+15.99)NLVS(+79.97)PSSK	314	332	31800000	30000000	21600000		12200000	5610000	4600000	M11:1000.00;S15:5.08	M11:1000.00;S15:14.84	M11:1000.00;S15:5.77	M11:1000.00;S15:7.77	M11:1000.00;S15:5.77	M11:1000.00;S15:5.08	M11:1000.00;S15:13.38
HN02	Cdc27 - PP	TSSALPNNISM(+15.99)NLVSPS(+79.97)SK	314	332	789000	1340000				464000		M11:1000.00;S17:0.00	M11:1000.00;S17:0.00	M11:1000.00;S17:0.00		M11:1000.00;S17:0.00	M11:1000.00;S17:0.00
HN02	Cdc27 - PP	TSSALPNNISM(+15.99)NLVSPSS(+79.97)K	314	332	1090000	191000	115000					M11:1000.00;S18:0.00	M11:1000.00;S18:0.00	M11:1000.00;S18:0.00				M11:1000.00;S18:0.00
HN02	Cdc27 - PP	TSSALPNNISM(+15.99)NLVSPSSK	314	332	95400000	66900000	67000000	20400000	56600000	23500000	25500000	M11:1000.00	M11:1000.00	M11:1000.00	M11:1000.00	M11:1000.00	M11:1000.00	M11:1000.00
HN02	Cdc27 - PP	TSSALPNNISMNLVS(+79.97)PSSK	314	332	246000000	399000000	370000000	53200000	126000000	71700000	60000000	S15:19.27	S15:7.77	S15:12.16	S15:22.45	S15:9.42	S15:5.23	S15:12.33
HN02	Cdc27 - PP	TSSALPNNISMNLVSPS(+79.97)SK	314	332		79900000				8910000	4890000		S17:0.00				S17:0.00	S17:0.00
HN02	Cdc27 - PP	TSSALPNNISMNLVSPSS(+79.97)K	314	332									S18:0.00
HN02	Cdc27 - PP	TSSALPNNISMNLVSPSSK	314	332	1820000000	1480000000	1590000000	523000000	409000000	196000000	177000000
HN02	Cdc27 - PP	T(+79.97)SS(+79.97)ALPNNIS(+79.97)M(+15.99)NLVSPSS(+79.97)KQPTISSLAK	314	341												T1:0.00;S3:0.00;S10:0.00;M11:1000.00;S18:0.00
HN02	Cdc27 - PP	T(+79.97)SS(+79.97)ALPNNISM(+15.99)NLVSPSSKQPTISSLAK	314	341	6880000							T1:0.00;S3:0.00;M11:1000.00
HN02	Cdc27 - PP	T(+79.97)SS(+79.97)ALPNNISMNLVSPSSKQPTISSLAK	314	341								T1:0.00;S3:0.00
HN02	Cdc27 - PP	T(+79.97)SSALPNNIS(+79.97)M(+15.99)NLVSPSSKQPTISSLAK	314	341												T1:0.00;S10:0.00;M11:1000.00
HN02	Cdc27 - PP	T(+79.97)SSALPNNISM(+15.99)NLVS(+79.97)PSSKQPTISSLAK	314	341												T1:0.00;M11:1000.00;S15:0.00
HN02	Cdc27 - PP	T(+79.97)SSALPNNISM(+15.99)NLVSPSSKQPTISSLAK	314	341		84700	2010000					T1:0.00;M11:1000.00	T1:0.00;M11:1000.00	T1:0.00;M11:1000.00			T1:0.00;M11:1000.00	T1:5.67;M11:1000.00
HN02	Cdc27 - PP	T(+79.97)SSALPNNISMNLVSPSSKQPTISSLAK	314	341												T1:0.00	T1:0.00
HN02	Cdc27 - PP	TS(+79.97)S(+79.97)ALPNNISMNLVSPSSKQPTISSLAK	314	341											S2:0.00;S3:0.00
HN02	Cdc27 - PP	TS(+79.97)SALPNNIS(+79.97)MNLVSPSSKQPTISSLAK	314	341													S2:0.00;S10:10.71	S2:0.00;S10:14.97
HN02	Cdc27 - PP	TS(+79.97)SALPNNISM(+15.99)NLVSPSSKQPTISSLAK	314	341	4670000		9440000			1040000		S2:0.00;M11:1000.00	S2:0.00;M11:1000.00	S2:0.00;M11:1000.00			S2:0.00;M11:1000.00
HN02	Cdc27 - PP	TS(+79.97)SALPNNISMNLVS(+79.97)PSSKQPTISSLAK	314	341													S2:0.00;S15:0.00
HN02	Cdc27 - PP	TS(+79.97)SALPNNISMNLVSPSSKQPTISSLAK	314	341	228000000	155000000						S2:0.00	S2:0.00		S2:0.00	S2:0.00	S2:0.00
HN02	Cdc27 - PP	TSS(+79.97)ALPNNIS(+79.97)M(+15.99)NLVSPSSKQPTIS(+79.97)SLAK	314	341												S3:15.27;S10:12.86;M11:1000.00;S24:0.00
HN02	Cdc27 - PP	TSS(+79.97)ALPNNIS(+79.97)M(+15.99)NLVSPSSKQPTISSLAK	314	341					524000				S3:11.61;S10:0.00;M11:1000.00	S3:4.03;S10:4.52;M11:1000.00		S3:7.77;S10:16.25;M11:1000.00	S3:9.42;S10:22.53;M11:1000.00	S3:0.00;S10:0.00;M11:1000.00
HN02	Cdc27 - PP	TSS(+79.97)ALPNNIS(+79.97)MNLVSPSSKQPTISSLAK	314	341	856000	4380000			72500	51600		S3:0.00;S10:0.00	S3:12.33;S10:0.00	S3:0.00;S10:9.13	S3:6.63;S10:0.00	S3:12.33;S10:24.38	S3:1.04;S10:11.26
HN02	Cdc27 - PP	TSS(+79.97)ALPNNISM(+15.99)NLVS(+79.97)PSSKQPTISSLAK	314	341	16100000							S3:0.00;M11:1000.00;S15:0.00			S3:0.00;M11:1000.00;S15:0.00	S3:0.00;M11:1000.00;S15:0.00	S3:0.00;M11:1000.00;S15:0.00	S3:0.00;M11:1000.00;S15:0.00
HN02	Cdc27 - PP	TSS(+79.97)ALPNNISM(+15.99)NLVSPS(+79.97)SKQPTISSLAK	314	341											S3:0.00;M11:1000.00;S17:0.00			S3:0.00;M11:1000.00;S17:0.00
HN02	Cdc27 - PP	TSS(+79.97)ALPNNISM(+15.99)NLVSPSS(+79.97)KQPTISSLAK	314	341				1290000							S3:0.00;M11:1000.00;S18:0.00		S3:0.00;M11:1000.00;S18:0.00
HN02	Cdc27 - PP	TSS(+79.97)ALPNNISM(+15.99)NLVSPSSKQPT(+79.97)ISSLAK	314	341										S3:2.91;M11:1000.00;T22:13.38
HN02	Cdc27 - PP	TSS(+79.97)ALPNNISM(+15.99)NLVSPSSKQPTISSLAK	314	341	82000000	39600000	241000000		98000000	38500000		S3:0.00;M11:1000.00	S3:0.00;M11:1000.00	S3:0.00;M11:1000.00	S3:9.42;M11:1000.00	S3:0.00;M11:1000.00	S3:0.00;M11:1000.00	S3:0.00;M11:1000.00
HN02	Cdc27 - PP	TSS(+79.97)ALPNNISMNLVS(+79.97)PSSKQPTISSLAK	314	341	6490000	859000	5200000				642000	S3:0.00;S15:0.00	S3:0.00;S15:0.00	S3:0.00;S15:0.00	S3:0.00;S15:0.00	S3:0.00;S15:0.00		S3:1.03;S15:0.00
HN02	Cdc27 - PP	TSS(+79.97)ALPNNISMNLVSPS(+79.97)S(+79.97)KQPT(+79.97)ISSLAK	314	341					489000							S3:0.00;S17:0.00;S18:0.00;T22:0.00
HN02	Cdc27 - PP	TSS(+79.97)ALPNNISMNLVSPS(+79.97)SKQPTISSLAK	314	341												S3:0.00;S17:0.00	S3:0.00;S17:0.00	S3:0.00;S17:0.00
HN02	Cdc27 - PP	TSS(+79.97)ALPNNISMNLVSPSS(+79.97)KQPTISSLAK	314	341									S3:0.00;S18:0.00			S3:0.00;S18:0.00		S3:0.00;S18:0.00
HN02	Cdc27 - PP	TSS(+79.97)ALPNNISMNLVSPSSKQPTISSLAK	314	341	1480000000	1380000000	1300000000				173000000	S3:0.00	S3:0.00	S3:0.00	S3:0.00	S3:0.00	S3:9.42	S3:0.00
HN02	Cdc27 - PP	TSSALPNNIS(+79.97)M(+15.99)NLVS(+79.97)PSSKQPTISSLAK	314	341											S10:0.00;M11:1000.00;S15:0.00
HN02	Cdc27 - PP	TSSALPNNIS(+79.97)M(+15.99)NLVSPS(+79.97)SKQPTISSLAK	314	341								S10:4.69;M11:1000.00;S17:0.00
HN02	Cdc27 - PP	TSSALPNNIS(+79.97)M(+15.99)NLVSPSS(+79.97)KQPTISSLAK	314	341								S10:0.00;M11:1000.00;S18:0.00						S10:0.00;M11:1000.00;S18:0.00
HN02	Cdc27 - PP	TSSALPNNIS(+79.97)M(+15.99)NLVSPSSKQPTISSLAK	314	341	50700000	5420000	242000000		33800000	38500000	33300000	S10:0.00;M11:1000.00	S10:0.00;M11:1000.00	S10:0.00;M11:1000.00	S10:0.00;M11:1000.00	S10:0.00;M11:1000.00	S10:0.00;M11:1000.00	S10:0.00;M11:1000.00
HN02	Cdc27 - PP	TSSALPNNIS(+79.97)MNLVS(+79.97)PS(+79.97)S(+79.97)KQPTISSLAK	314	341												S10:0.00;S15:4.57;S17:3.62;S18:6.27
HN02	Cdc27 - PP	TSSALPNNIS(+79.97)MNLVS(+79.97)PSSKQPTISSLAK	314	341										S10:0.00;S15:0.00	S10:0.00;S15:0.00	S10:0.00;S15:0.00		S10:0.00;S15:0.00
HN02	Cdc27 - PP	TSSALPNNIS(+79.97)MNLVSPS(+79.97)SKQPTISSLAK	314	341					257000				S10:0.00;S17:0.00			S10:12.23;S17:0.00		S10:0.00;S17:0.00
HN02	Cdc27 - PP	TSSALPNNIS(+79.97)MNLVSPSS(+79.97)KQPTISSLAK	314	341										S10:0.00;S18:0.00
HN02	Cdc27 - PP	TSSALPNNIS(+79.97)MNLVSPSSKQPT(+79.97)ISS(+79.97)LAK	314	341												S10:0.00;T22:0.00;S25:0.00
HN02	Cdc27 - PP	TSSALPNNIS(+79.97)MNLVSPSSKQPT(+79.97)ISSLAK	314	341									S10:0.00;T22:0.00
HN02	Cdc27 - PP	TSSALPNNIS(+79.97)MNLVSPSSKQPTISSLAK	314	341	267000000	243000000	137000000	15000000		13800000	14000000	S10:0.00	S10:0.00	S10:0.00	S10:0.00	S10:0.00	S10:0.00	S10:0.00
HN02	Cdc27 - PP	TSSALPNNISM(+15.99)NLVS(+79.97)PS(+79.97)SKQPTISSLAK	314	341												M11:1000.00;S15:0.00;S17:0.00
HN02	Cdc27 - PP	TSSALPNNISM(+15.99)NLVS(+79.97)PSS(+79.97)KQPTISSLAK	314	341										M11:1000.00;S15:0.00;S18:0.00
HN02	Cdc27 - PP	TSSALPNNISM(+15.99)NLVS(+79.97)PSSKQPTISSLAK	314	341	68200000	46100000	248000000	17200000	36300000	40000000	34500000	M11:1000.00;S15:28.36	M11:1000.00;S15:28.36	M11:1000.00;S15:38.16	M11:1000.00;S15:20.45	M11:1000.00;S15:28.36	M11:1000.00;S15:28.36	M11:1000.00;S15:28.36
HN02	Cdc27 - PP	TSSALPNNISM(+15.99)NLVSPS(+79.97)S(+79.97)KQPTISSLAK	314	341									M11:1000.00;S17:0.00;S18:0.00		M11:1000.00;S17:0.00;S18:0.23	M11:1000.00;S17:0.00;S18:0.00	M11:1000.00;S17:4.34;S18:0.00
HN02	Cdc27 - PP	TSSALPNNISM(+15.99)NLVSPS(+79.97)SKQPT(+79.97)ISSLAK	314	341								M11:1000.00;S17:0.00;T22:0.00						M11:1000.00;S17:0.00;T22:0.00
HN02	Cdc27 - PP	TSSALPNNISM(+15.99)NLVSPS(+79.97)SKQPTISSLAK	314	341	55300000	43500000	26300000	17200000	63900000	39500000	1210000	M11:1000.00;S17:0.00	M11:1000.00;S17:0.00	M11:1000.00;S17:0.00	M11:1000.00;S17:0.00	M11:1000.00;S17:0.00	M11:1000.00;S17:0.00	M11:1000.00;S17:0.00
HN02	Cdc27 - PP	TSSALPNNISM(+15.99)NLVSPSS(+79.97)KQPTISSLAK	314	341	89000000	6500000	19000000	17200000	231000		33300000	M11:1000.00;S18:0.00	M11:1000.00;S18:0.00	M11:1000.00;S18:0.00	M11:1000.00;S18:0.00	M11:1000.00;S18:0.00	M11:1000.00;S18:0.00	M11:1000.00;S18:0.00
HN02	Cdc27 - PP	TSSALPNNISM(+15.99)NLVSPSSKQPT(+79.97)IS(+79.97)SLAK	314	341									M11:1000.00;T22:0.00;S24:0.00
HN02	Cdc27 - PP	TSSALPNNISM(+15.99)NLVSPSSKQPT(+79.97)ISSLAK	314	341			233000000	11800					M11:1000.00;T22:0.00	M11:1000.00;T22:0.00	M11:1000.00;T22:0.00
HN02	Cdc27 - PP	TSSALPNNISM(+15.99)NLVSPSSKQPTISSLAK	314	341	4680000	4810000	7050000	3060000	4580000	1820000	1680000	M11:1000.00	M11:1000.00	M11:1000.00	M11:1000.00	M11:1000.00	M11:1000.00	M11:1000.00
HN02	Cdc27 - PP	TSSALPNNISMNLVS(+79.97)PS(+79.97)SKQPTISSLAK	314	341		549000	186000					S15:0.00;S17:0.00	S15:9.80;S17:0.00	S15:3.65;S17:0.00		S15:0.00;S17:0.00		S15:0.00;S17:0.00
HN02	Cdc27 - PP	TSSALPNNISMNLVS(+79.97)PSS(+79.97)KQPTISSLAK	314	341								S15:3.13;S18:0.00	S15:0.00;S18:0.00	S15:0.00;S18:0.00		S15:5.83;S18:0.00
HN02	Cdc27 - PP	TSSALPNNISMNLVS(+79.97)PSSKQPTISS(+79.97)LAK	314	341								S15:0.00;S25:0.00
HN02	Cdc27 - PP	TSSALPNNISMNLVS(+79.97)PSSKQPTISSLAK	314	341	1760000000	243000000	1430000000	15000000	175000	13800000	16500000	S15:40.95	S15:47.09	S15:47.09	S15:28.36	S15:24.33	S15:47.09	S15:9.42
HN02	Cdc27 - PP	TSSALPNNISMNLVSPS(+79.97)S(+79.97)KQPTISSLAK	314	341										S17:8.28;S18:10.19		S17:0.00;S18:0.00	S17:12.33;S18:14.62
HN02	Cdc27 - PP	TSSALPNNISMNLVSPS(+79.97)SKQPTISSLAK	314	341	1840000000	1470000000	1440000000	349000000	16800000	204000000	16600000	S17:10.59	S17:0.00	S17:0.00	S17:0.00	S17:0.00	S17:0.00	S17:0.00
HN02	Cdc27 - PP	TSSALPNNISMNLVSPSS(+79.97)KQPTISSLAK	314	341	1880000000	1470000000	1430000000	357000000	78500000	204000000	173000000	S18:0.00	S18:0.00	S18:0.00	S18:0.00	S18:0.00	S18:0.00	S18:0.00
HN02	Cdc27 - PP	TSSALPNNISMNLVSPSSKQPT(+79.97)ISSLAK	314	341								T22:4.05			T22:0.00		T22:0.00
HN02	Cdc27 - PP	TSSALPNNISMNLVSPSSKQPTIS(+79.97)SLAK	314	341											S24:0.00
HN02	Cdc27 - PP	TSSALPNNISMNLVSPSSKQPTISSLAK	314	341	122000000	115000000	128000000	51200000	20500000	14900000	14100000
HN02	Cdc27 - PP	QPT(+79.97)ISSLAK	333	341	7170000					1920000		T3:0.00					T3:0.00
HN02	Cdc27 - PP	QPTIS(+79.97)SLAK	333	341	7280000	6750000			3220000		1220000	S5:0.00	S5:0.00			S5:0.00		S5:7.71
HN02	Cdc27 - PP	QPTISS(+79.97)LAK	333	341		6570000			3220000	1920000			S6:6.55			S6:0.00	S6:0.00
HN02	Cdc27 - PP	QPTISSLAK	333	341	3170000000	3070000000	3920000000	3330000000	1930000000	797000000	589000000
HN02	Cdc27 - PP	QPTISSLAKVYNR	333	345	170000
HN02	Cdc27 - PP	NKLLT(+79.97)TPPSK	346	355		16200000	24500000						T5:0.00	T5:0.00
HN02	Cdc27 - PP	NKLLTT(+79.97)PPSK	346	355	16200000	16200000	24500000	15800000	20500000	8790000	8110000	T6:23.30	T6:17.41	T6:10.59	T6:12.48	T6:19.84	T6:10.59	T6:23.30
HN02	Cdc27 - PP	NKLLTTPPSK	346	355	47100000	29300000	66100000	28100000	70200000	25400000	25600000
HN02	Cdc27 - PP	LLT(+79.97)TPPSK	348	355	10200000	649000		462000000	2070000		512000	T3:0.00	T3:0.00		T3:0.00	T3:0.00	T3:0.00	T3:0.00
HN02	Cdc27 - PP	LLTT(+79.97)PPSK	348	355	799000000	820000000	966000000	467000000	718000000	422000000	290000000	T4:24.64	T4:18.82	T4:24.64	T4:24.64	T4:0.00	T4:24.64	T4:24.64
HN02	Cdc27 - PP	LLTTPPS(+79.97)K	348	355	783000000	805000000	20200000	462000000	2810000	2870000		S7:0.00	S7:0.00	S7:0.00	S7:24.93	S7:15.25	S7:0.00	S7:0.00
HN02	Cdc27 - PP	LLTTPPSK	348	355	4550000000	4610000000	5910000000	4660000000	4800000000	2410000000	1880000000

## Sheet: Cdc16 - WT
Sample	Substrate - kinase	Peptide	Start	End	Area r0	Area r1	Area r2	Area r3	Area r4	Area r5	Area r6	AScore r0	AScore r1	AScore r2	AScore r3	AScore r4	AScore r5	AScore r6
HN03	Cdc16 - WT	S(+79.97)SNRVLMR	33	40	1990000	1150000				475000	359000	S1:0.00	S1:0.00				S1:0.00	S1:0.00
HN03	Cdc16 - WT	SS(+79.97)NRVLMR	33	40	1990000							S2:6.08		S2:16.41
HN03	Cdc16 - WT	SSNRVLMR	33	40	29700000			15000000		7270000	7340000
HN03	Cdc16 - WT	VLM(+15.99)RNPM(+15.99)S(+79.97)PS(+79.97)EQHSQHNSTLAAS(+79.97)PFVSNVSAAR	37	69							1160000			M3:1000.00;M7:1000.00;S8:0.00;S10:0.00;S23:22.47				M3:1000.00;M7:1000.00;S8:6.03;S10:8.77;S23:21.51
HN03	Cdc16 - WT	VLM(+15.99)RNPM(+15.99)S(+79.97)PSEQHSQHNSTLAAS(+79.97)PFVSNVSAAR	37	69	9910000	10800000	3180000					M3:1000.00;M7:1000.00;S8:4.15;S23:22.09	M3:1000.00;M7:1000.00;S8:0.00;S23:5.49	M3:1000.00;M7:1000.00;S8:0.00;S23:16.78		M3:1000.00;M7:1000.00;S8:0.00;S23:21.51	M3:1000.00;M7:1000.00;S8:0.00;S23:13.31
HN03	Cdc16 - WT	VLM(+15.99)RNPM(+15.99)S(+79.97)PSEQHSQHNSTLAASPFVSNVSAAR	37	69		63900000						M3:1000.00;M7:1000.00;S8:0.00	M3:1000.00;M7:1000.00;S8:0.00
HN03	Cdc16 - WT	VLM(+15.99)RNPM(+15.99)SPS(+79.97)EQHSQHNSTLAAS(+79.97)PFVSNVSAAR	37	69								M3:1000.00;M7:1000.00;S10:0.00;S23:0.00	M3:1000.00;M7:1000.00;S10:0.00;S23:20.15				M3:1000.00;M7:1000.00;S10:0.00;S23:0.00	M3:1000.00;M7:1000.00;S10:0.00;S23:8.28
HN03	Cdc16 - WT	VLM(+15.99)RNPM(+15.99)SPSEQHS(+79.97)QHNST(+79.97)LAASPFVSNVSAAR	37	69							2150000						M3:1000.00;M7:1000.00;S14:0.00;T19:0.00	M3:1000.00;M7:1000.00;S14:0.00;T19:0.00
HN03	Cdc16 - WT	VLM(+15.99)RNPM(+15.99)SPSEQHS(+79.97)QHNSTLAAS(+79.97)PFVSNVSAAR	37	69									M3:1000.00;M7:1000.00;S14:0.00;S23:17.33
HN03	Cdc16 - WT	VLM(+15.99)RNPM(+15.99)SPSEQHS(+79.97)QHNSTLAASPFVSNVSAAR	37	69								M3:1000.00;M7:1000.00;S14:0.00
HN03	Cdc16 - WT	VLM(+15.99)RNPM(+15.99)SPSEQHSQHNS(+79.97)TLAASPFVSNVSAAR	37	69									M3:1000.00;M7:1000.00;S18:0.00
HN03	Cdc16 - WT	VLM(+15.99)RNPM(+15.99)SPSEQHSQHNSTLAAS(+79.97)PFVSNVSAAR	37	69	61000000	63900000	62700000	37200000	2590000		11900000	M3:1000.00;M7:1000.00;S23:33.81	M3:1000.00;M7:1000.00;S23:36.87	M3:1000.00;M7:1000.00;S23:53.33	M3:1000.00;M7:1000.00;S23:28.13	M3:1000.00;M7:1000.00;S23:22.09		M3:1000.00;M7:1000.00;S23:20.16
HN03	Cdc16 - WT	VLM(+15.99)RNPM(+15.99)SPSEQHSQHNSTLAASPFVSNVSAAR	37	69			10500000				981000	M3:1000.00;M7:1000.00		M3:1000.00;M7:1000.00		M3:1000.00;M7:1000.00		M3:1000.00;M7:1000.00
HN03	Cdc16 - WT	VLM(+15.99)RNPMS(+79.97)PSEQHSQHNSTLAAS(+79.97)PFVSNVSAAR	37	69												M3:0.00;S8:0.00;S23:9.21
HN03	Cdc16 - WT	VLM(+15.99)RNPMS(+79.97)PSEQHSQHNSTLAASPFVSNVSAAR	37	69			1690000			162000				M3:0.00;S8:0.00			M3:2.81;S8:7.77
HN03	Cdc16 - WT	VLM(+15.99)RNPMSPS(+79.97)EQHSQHNS(+79.97)TLAAS(+79.97)PFVSNVSAAR	37	69					8410000							M3:1.99;S10:0.00;S18:0.00;S23:19.48
HN03	Cdc16 - WT	VLM(+15.99)RNPMSPSEQHSQHNST(+79.97)LAASPFVSNVSAAR	37	69												M3:4.12;T19:0.00
HN03	Cdc16 - WT	VLM(+15.99)RNPMSPSEQHSQHNSTLAAS(+79.97)PFVSNVSAAR	37	69	21700000	10700000						M3:1.99;S23:16.36	M3:0.00;S23:0.96
HN03	Cdc16 - WT	VLM(+15.99)RNPMSPSEQHSQHNSTLAASPFVSNVSAAR	37	69			10600000					M3:4.08		M3:6.93	M3:11.12
HN03	Cdc16 - WT	VLMRNPM(+15.99)S(+79.97)PS(+79.97)EQHSQHNSTLAAS(+79.97)PFVSNVSAAR	37	69				6680000							M7:5.14;S8:0.00;S10:0.00;S23:8.52			M7:10.92;S8:0.00;S10:0.00;S23:5.72
HN03	Cdc16 - WT	VLMRNPM(+15.99)S(+79.97)PSEQHS(+79.97)QHNSTLAAS(+79.97)PFVSNVSAAR	37	69										M7:2.81;S8:0.00;S14:0.00;S23:27.34
HN03	Cdc16 - WT	VLMRNPM(+15.99)S(+79.97)PSEQHSQHNS(+79.97)TLAAS(+79.97)PFVSNVSAAR	37	69								M7:6.04;S8:0.00;S18:0.00;S23:0.00
HN03	Cdc16 - WT	VLMRNPM(+15.99)S(+79.97)PSEQHSQHNSTLAAS(+79.97)PFVSNVSAAR	37	69	142000000	91500000	56900000			8070000	1290000	M7:2.81;S8:0.00;S23:16.78	M7:6.67;S8:0.00;S23:9.21	M7:9.45;S8:0.00;S23:32.94			M7:6.67;S8:0.00;S23:24.34	M7:9.27;S8:0.00;S23:16.05
HN03	Cdc16 - WT	VLMRNPM(+15.99)S(+79.97)PSEQHSQHNSTLAASPFVSNVSAAR	37	69	30700000	7820000	14000000					M7:9.45;S8:7.81	M7:28.13;S8:12.33	M7:11.86;S8:12.33		M7:18.01;S8:3.19
HN03	Cdc16 - WT	VLMRNPM(+15.99)SPS(+79.97)EQHSQHNSTLAAS(+79.97)PFVSNVSAAR	37	69		75200000	7230000				6990000		M7:10.92;S10:0.00;S23:12.98	M7:28.13;S10:0.00;S23:0.00				M7:13.13;S10:0.00;S23:0.00
HN03	Cdc16 - WT	VLMRNPM(+15.99)SPSEQHS(+79.97)QHNSTLAASPFVSNVSAAR	37	69			2350000							M7:9.45;S14:0.00
HN03	Cdc16 - WT	VLMRNPM(+15.99)SPSEQHSQHNS(+79.97)T(+79.97)LAAS(+79.97)PFVSNVSAAR	37	69								M7:5.14;S18:0.00;T19:0.00;S23:7.68
HN03	Cdc16 - WT	VLMRNPM(+15.99)SPSEQHSQHNS(+79.97)TLAASPFVSNVSAAR	37	69			3660000							M7:5.14;S18:0.00
HN03	Cdc16 - WT	VLMRNPM(+15.99)SPSEQHSQHNST(+79.97)LAAS(+79.97)PFVSNVSAAR	37	69		8970000							M7:16.36;T19:0.00;S23:7.14
HN03	Cdc16 - WT	VLMRNPM(+15.99)SPSEQHSQHNST(+79.97)LAASPFVSNVSAAR	37	69	14500000		6160000					M7:9.45;T19:0.00		M7:9.45;T19:5.49
HN03	Cdc16 - WT	VLMRNPM(+15.99)SPSEQHSQHNSTLAAS(+79.97)PFVSNVSAAR	37	69	47300000		8360000		6920000	1350000	1860000	M7:6.04;S23:22.09	M7:4.05;S23:9.24	M7:0.00;S23:16.36		M7:5.30;S23:15.27	M7:5.14;S23:8.54	M7:6.04;S23:9.45
HN03	Cdc16 - WT	VLMRNPM(+15.99)SPSEQHSQHNSTLAASPFVSNVSAAR	37	69	7550000	21900000	10600000				2570000	M7:0.00	M7:22.37	M7:3.13				M7:12.42
HN03	Cdc16 - WT	VLMRNPMS(+79.97)PS(+79.97)EQHS(+79.97)QHNS(+79.97)TLAAS(+79.97)PFVSNVSAAR	37	69	6780000	42000000	101000000		89700000			S8:2.69;S10:5.18;S14:7.40;S18:14.04;S23:22.09	S8:0.00;S10:0.00;S14:0.00;S18:0.00;S23:0.00	S8:6.58;S10:7.91;S14:12.23;S18:14.04;S23:36.20		S8:0.00;S10:5.18;S14:7.40;S18:14.04;S23:11.72	S8:2.30;S10:2.87;S14:4.78;S18:9.40;S23:19.01
HN03	Cdc16 - WT	VLMRNPMS(+79.97)PS(+79.97)EQHS(+79.97)QHNS(+79.97)TLAASPFVSNVSAAR	37	69								S8:8.60;S10:10.61;S14:9.59;S18:10.59					S8:4.55;S10:1.83;S14:3.57;S18:10.59
HN03	Cdc16 - WT	VLMRNPMS(+79.97)PS(+79.97)EQHS(+79.97)QHNST(+79.97)LAAS(+79.97)PFVSNVSAAR	37	69			101000000		89700000					S8:0.00;S10:0.00;S14:0.00;T19:0.00;S23:7.40		S8:0.00;S10:0.31;S14:0.00;T19:0.00;S23:12.23
HN03	Cdc16 - WT	VLMRNPMS(+79.97)PS(+79.97)EQHS(+79.97)QHNSTLAAS(+79.97)PFVSNVSAAR	37	69	4180000							S8:0.15;S10:3.22;S14:5.59;S23:7.93				S8:6.68;S10:8.70;S14:16.15;S23:3.75
HN03	Cdc16 - WT	VLMRNPMS(+79.97)PS(+79.97)EQHS(+79.97)QHNSTLAASPFVSNVSAAR	37	69		3640000						S8:12.98;S10:14.97;S14:22.09	S8:42.95;S10:37.72;S14:53.33	S8:22.53;S10:20.30;S14:34.81		S8:0.00;S10:0.00;S14:0.00
HN03	Cdc16 - WT	VLMRNPMS(+79.97)PS(+79.97)EQHSQHNS(+79.97)T(+79.97)LAAS(+79.97)PFVSNVSAAR	37	69	32100000							S8:0.00;S10:0.00;S18:0.00;T19:0.00;S23:4.34
HN03	Cdc16 - WT	VLMRNPMS(+79.97)PS(+79.97)EQHSQHNS(+79.97)T(+79.97)LAASPFVSNVSAAR	37	69								S8:0.00;S10:0.00;S18:2.02;T19:0.00
HN03	Cdc16 - WT	VLMRNPMS(+79.97)PS(+79.97)EQHSQHNS(+79.97)TLAAS(+79.97)PFVSNVSAAR	37	69						2250000	4860000						S8:4.18;S10:5.32;S18:0.00;S23:5.72	S8:0.00;S10:0.00;S18:0.00;S23:0.00
HN03	Cdc16 - WT	VLMRNPMS(+79.97)PS(+79.97)EQHSQHNS(+79.97)TLAASPFVSNVSAAR	37	69		3640000							S8:2.85;S10:4.14;S18:0.00	S8:0.00;S10:0.00;S18:0.00
HN03	Cdc16 - WT	VLMRNPMS(+79.97)PS(+79.97)EQHSQHNST(+79.97)LAAS(+79.97)PFVSNVSAAR	37	69		7500000							S8:0.00;S10:0.00;T19:0.00;S23:0.00
HN03	Cdc16 - WT	VLMRNPMS(+79.97)PS(+79.97)EQHSQHNST(+79.97)LAASPFVSNVSAAR	37	69													S8:27.62;S10:17.46;T19:0.00
HN03	Cdc16 - WT	VLMRNPMS(+79.97)PS(+79.97)EQHSQHNSTLAAS(+79.97)PFVSNVSAAR	37	69								S8:0.00;S10:0.00;S23:0.00						S8:4.15;S10:8.28;S23:12.23
HN03	Cdc16 - WT	VLMRNPMS(+79.97)PSEQHS(+79.97)QHNS(+79.97)T(+79.97)LAAS(+79.97)PFVSNVSAAR	37	69	50700000		11900000				13200000	S8:0.00;S14:2.52;S18:3.22;T19:2.87;S23:5.54		S8:0.00;S14:1.33;S18:0.94;T19:0.00;S23:0.00				S8:0.00;S14:0.00;S18:0.00;T19:0.00;S23:7.46
HN03	Cdc16 - WT	VLMRNPMS(+79.97)PSEQHS(+79.97)QHNS(+79.97)T(+79.97)LAASPFVSNVSAAR	37	69														S8:0.00;S14:3.19;S18:1.37;T19:1.14
HN03	Cdc16 - WT	VLMRNPMS(+79.97)PSEQHS(+79.97)QHNS(+79.97)TLAAS(+79.97)PFVSNVSAAR	37	69	4180000	4580000						S8:0.00;S14:0.00;S18:0.45;S23:25.00	S8:0.00;S14:0.00;S18:0.00;S23:1.35
HN03	Cdc16 - WT	VLMRNPMS(+79.97)PSEQHS(+79.97)QHNST(+79.97)LAASPFVSNVSAAR	37	69					22800000							S8:0.00;S14:0.00;T19:0.00
HN03	Cdc16 - WT	VLMRNPMS(+79.97)PSEQHS(+79.97)QHNSTLAASPFVSNVSAAR	37	69		6470000	48400000						S8:0.00;S14:0.00	S8:0.00;S14:0.00
HN03	Cdc16 - WT	VLMRNPMS(+79.97)PSEQHSQHNS(+79.97)TLAASPFVSNVSAAR	37	69	97900000				347000			S8:0.00;S18:3.55			S8:16.22;S18:0.00	S8:0.00;S18:15.27
HN03	Cdc16 - WT	VLMRNPMS(+79.97)PSEQHSQHNST(+79.97)LAAS(+79.97)PFVSNVSAAR	37	69							1510000							S8:0.00;T19:0.00;S23:1.00
HN03	Cdc16 - WT	VLMRNPMS(+79.97)PSEQHSQHNST(+79.97)LAASPFVSNVSAAR	37	69			72800000				2970000			S8:0.00;T19:0.00				S8:16.51;T19:0.00
HN03	Cdc16 - WT	VLMRNPMS(+79.97)PSEQHSQHNSTLAAS(+79.97)PFVSNVSAAR	37	69	325000000	193000000	326000000	17900000	47500000	32200000	21300000	S8:11.12;S23:21.51	S8:11.12;S23:29.57	S8:11.12;S23:21.51	S8:30.06;S23:26.39	S8:0.00;S23:26.39	S8:19.27;S23:0.00	S8:14.67;S23:24.34
HN03	Cdc16 - WT	VLMRNPMS(+79.97)PSEQHSQHNSTLAASPFVSNVSAAR	37	69	23900000	16900000	15500000	28700000	38000000	3580000		S8:7.77	S8:9.42	S8:14.84	S8:12.33	S8:12.33	S8:5.77	S8:7.77
HN03	Cdc16 - WT	VLMRNPMSPS(+79.97)EQHS(+79.97)QHNS(+79.97)T(+79.97)LAAS(+79.97)PFVSNVSAAR	37	69		3420000				6020000			S10:0.00;S14:0.00;S18:5.99;T19:5.49;S23:22.09				S10:0.00;S14:0.00;S18:0.00;T19:0.00;S23:9.58
HN03	Cdc16 - WT	VLMRNPMSPS(+79.97)EQHS(+79.97)QHNST(+79.97)LAAS(+79.97)PFVSNVSAAR	37	69					33300000		4860000					S10:0.00;S14:0.00;T19:0.00;S23:0.00		S10:0.00;S14:0.00;T19:0.00;S23:0.00
HN03	Cdc16 - WT	VLMRNPMSPS(+79.97)EQHS(+79.97)QHNSTLAAS(+79.97)PFVSNVSAAR	37	69														S10:0.00;S14:0.00;S23:22.09
HN03	Cdc16 - WT	VLMRNPMSPS(+79.97)EQHSQHNS(+79.97)T(+79.97)LAAS(+79.97)PFVSNVSAAR	37	69													S10:0.00;S18:2.52;T19:1.93;S23:22.09
HN03	Cdc16 - WT	VLMRNPMSPS(+79.97)EQHSQHNS(+79.97)TLAASPFVSNVSAAR	37	69					1760000							S10:0.00;S18:0.00
HN03	Cdc16 - WT	VLMRNPMSPS(+79.97)EQHSQHNST(+79.97)LAAS(+79.97)PFVSNVSAAR	37	69								S10:0.00;T19:0.00;S23:8.91
HN03	Cdc16 - WT	VLMRNPMSPS(+79.97)EQHSQHNSTLAAS(+79.97)PFVSNVSAAR	37	69		51700000							S10:0.00;S23:0.00
HN03	Cdc16 - WT	VLMRNPMSPS(+79.97)EQHSQHNSTLAASPFVSNVSAAR	37	69	13000000		802000		38000000			S10:0.00	S10:0.00	S10:0.00		S10:0.00	S10:0.00	S10:0.00
HN03	Cdc16 - WT	VLMRNPMSPSEQHS(+79.97)QHNS(+79.97)T(+79.97)LAAS(+79.97)PFVSNVSAAR	37	69	13100000							S14:0.00;S18:0.56;T19:0.46;S23:2.32
HN03	Cdc16 - WT	VLMRNPMSPSEQHS(+79.97)QHNS(+79.97)TLAAS(+79.97)PFVSNVSAAR	37	69									S14:7.40;S18:0.00;S23:5.59
HN03	Cdc16 - WT	VLMRNPMSPSEQHS(+79.97)QHNST(+79.97)LAAS(+79.97)PFVSNVSAAR	37	69								S14:0.00;T19:0.00;S23:0.00
HN03	Cdc16 - WT	VLMRNPMSPSEQHS(+79.97)QHNSTLAAS(+79.97)PFVSNVSAAR	37	69			24400000							S14:2.47;S23:19.61	S14:0.00;S23:17.73
HN03	Cdc16 - WT	VLMRNPMSPSEQHS(+79.97)QHNSTLAASPFVSNVSAAR	37	69	39900000	16900000	1630000					S14:0.00	S14:0.00	S14:0.00
HN03	Cdc16 - WT	VLMRNPMSPSEQHSQHNST(+79.97)LAAS(+79.97)PFVSNVSAAR	37	69					45000000							T19:0.00;S23:9.03
HN03	Cdc16 - WT	VLMRNPMSPSEQHSQHNST(+79.97)LAASPFVSNVSAAR	37	69									T19:0.00
HN03	Cdc16 - WT	VLMRNPMSPSEQHSQHNSTLAAS(+79.97)PFVSNVSAAR	37	69	19100000	43500000	18000000	12900000				S23:16.36	S23:22.09	S23:25.17	S23:16.36	S23:20.28
HN03	Cdc16 - WT	VLMRNPMSPSEQHSQHNSTLAASPFVSNVSAAR	37	69	42800000	48500000	28200000	72600000	19300000		8390000
HN03	Cdc16 - WT	NPM(+15.99)S(+79.97)PS(+79.97)EQHS(+79.97)QHNSTLAASPFVSNVSAAR	41	69								M3:1000.00;S4:0.49;S6:0.00;S10:0.00
HN03	Cdc16 - WT	NPM(+15.99)S(+79.97)PS(+79.97)EQHSQHNS(+79.97)TLAASPFVSNVSAAR	41	69								M3:1000.00;S4:0.00;S6:15.02;S14:0.00					M3:1000.00;S4:0.00;S6:0.00;S14:0.00	M3:1000.00;S4:0.00;S6:0.00;S14:0.00
HN03	Cdc16 - WT	NPM(+15.99)S(+79.97)PS(+79.97)EQHSQHNST(+79.97)LAASPFVSNVSAAR	41	69													M3:1000.00;S4:0.00;S6:0.00;T15:0.00
HN03	Cdc16 - WT	NPM(+15.99)S(+79.97)PS(+79.97)EQHSQHNSTLAAS(+79.97)PFVSNVSAAR	41	69								M3:1000.00;S4:1.96;S6:0.00;S19:0.00	M3:1000.00;S4:4.80;S6:0.00;S19:5.18			M3:1000.00;S4:1.12;S6:8.28;S19:22.09
HN03	Cdc16 - WT	NPM(+15.99)S(+79.97)PS(+79.97)EQHSQHNSTLAASPFVSNVSAAR	41	69	28400000		36400000		485000000	420000	49700	M3:1000.00;S4:0.00;S6:0.00	M3:1000.00;S4:4.78;S6:9.45	M3:1000.00;S4:0.00;S6:0.00		M3:1000.00;S4:5.78;S6:0.00	M3:1000.00;S4:0.00;S6:0.00	M3:1000.00;S4:7.40;S6:0.00
HN03	Cdc16 - WT	NPM(+15.99)S(+79.97)PSEQHS(+79.97)QHNSTLAAS(+79.97)PFVSNVSAAR	41	69							4200000					M3:1000.00;S4:12.17;S10:0.00;S19:22.79		M3:1000.00;S4:4.47;S10:0.00;S19:0.00
HN03	Cdc16 - WT	NPM(+15.99)S(+79.97)PSEQHS(+79.97)QHNSTLAASPFVSNVSAAR	41	69	47700000		32300000			123000		M3:1000.00;S4:0.00;S10:0.00	M3:1000.00;S4:0.00;S10:0.00	M3:1000.00;S4:4.87;S10:0.00			M3:1000.00;S4:0.00;S10:0.00	M3:1000.00;S4:0.00;S10:0.00
HN03	Cdc16 - WT	NPM(+15.99)S(+79.97)PSEQHSQHNS(+79.97)TLAAS(+79.97)PFVSNVSAAR	41	69										M3:1000.00;S4:0.00;S14:0.00;S19:22.55		M3:1000.00;S4:0.00;S14:0.00;S19:36.72
HN03	Cdc16 - WT	NPM(+15.99)S(+79.97)PSEQHSQHNS(+79.97)TLAASPFVSNVSAAR	41	69	47700000	59200000	32300000	87400		886000	391000	M3:1000.00;S4:0.00;S14:0.00	M3:1000.00;S4:0.00;S14:0.00	M3:1000.00;S4:0.00;S14:0.00	M3:1000.00;S4:0.00;S14:0.00		M3:1000.00;S4:0.00;S14:0.00	M3:1000.00;S4:0.00;S14:0.00
HN03	Cdc16 - WT	NPM(+15.99)S(+79.97)PSEQHSQHNST(+79.97)LAAS(+79.97)PFVSNVSAAR	41	69									M3:1000.00;S4:2.56;T15:0.00;S19:11.22	M3:1000.00;S4:2.56;T15:0.00;S19:20.90
HN03	Cdc16 - WT	NPM(+15.99)S(+79.97)PSEQHSQHNST(+79.97)LAASPFVS(+79.97)NVSAAR	41	69										M3:1000.00;S4:0.00;T15:0.00;S23:10.63
HN03	Cdc16 - WT	NPM(+15.99)S(+79.97)PSEQHSQHNST(+79.97)LAASPFVSNVSAAR	41	69			3770000	2200000			349000	M3:1000.00;S4:0.00;T15:0.00		M3:1000.00;S4:0.00;T15:0.00	M3:1000.00;S4:0.00;T15:0.00		M3:1000.00;S4:0.00;T15:0.00	M3:1000.00;S4:0.00;T15:0.00
HN03	Cdc16 - WT	NPM(+15.99)S(+79.97)PSEQHSQHNSTLAAS(+79.97)PFVSNVS(+79.97)AAR	41	69							106000							M3:1000.00;S4:0.00;S19:0.00;S26:0.00
HN03	Cdc16 - WT	NPM(+15.99)S(+79.97)PSEQHSQHNSTLAAS(+79.97)PFVSNVSAAR	41	69	2230000000	84600000	797000000	682000	1070000000	409000000	604000000	M3:1000.00;S4:1.12;S19:21.61	M3:1000.00;S4:10.83;S19:36.72	M3:1000.00;S4:1.87;S19:53.33	M3:1000.00;S4:4.15;S19:67.11	M3:1000.00;S4:4.15;S19:36.87	M3:1000.00;S4:2.85;S19:18.14	M3:1000.00;S4:0.00;S19:0.00
HN03	Cdc16 - WT	NPM(+15.99)S(+79.97)PSEQHSQHNSTLAASPFVSNVSAAR	41	69	428000000	361000000	532000000		1520000	444000	104000000	M3:1000.00;S4:9.42	M3:1000.00;S4:18.95	M3:1000.00;S4:0.00	M3:1000.00;S4:0.00	M3:1000.00;S4:12.33	M3:1000.00;S4:0.00	M3:1000.00;S4:11.12
HN03	Cdc16 - WT	NPM(+15.99)SPS(+79.97)EQHS(+79.97)QHNSTLAAS(+79.97)PFVSNVSAAR	41	69										M3:1000.00;S6:0.00;S10:0.00;S19:0.00		M3:1000.00;S6:0.00;S10:0.00;S19:0.00	M3:1000.00;S6:0.00;S10:0.00;S19:0.00	M3:1000.00;S6:0.00;S10:0.00;S19:0.00
HN03	Cdc16 - WT	NPM(+15.99)SPS(+79.97)EQHS(+79.97)QHNSTLAASPFVSNVSAAR	41	69						56100		M3:1000.00;S6:25.66;S10:0.00	M3:1000.00;S6:0.00;S10:0.00	M3:1000.00;S6:0.00;S10:0.00			M3:1000.00;S6:7.77;S10:4.12	M3:1000.00;S6:0.00;S10:0.00
HN03	Cdc16 - WT	NPM(+15.99)SPS(+79.97)EQHSQHNS(+79.97)TLAASPFVSNVSAAR	41	69	47700000					225000	246000	M3:1000.00;S6:10.87;S14:0.00	M3:1000.00;S6:0.00;S14:0.00			M3:1000.00;S6:0.00;S14:0.00	M3:1000.00;S6:0.00;S14:0.00	M3:1000.00;S6:0.00;S14:0.00
HN03	Cdc16 - WT	NPM(+15.99)SPS(+79.97)EQHSQHNST(+79.97)LAASPFVSNVSAAR	41	69									M3:1000.00;S6:0.00;T15:0.00
HN03	Cdc16 - WT	NPM(+15.99)SPS(+79.97)EQHSQHNSTLAAS(+79.97)PFVS(+79.97)NVSAAR	41	69									M3:1000.00;S6:0.00;S19:0.00;S23:0.00
HN03	Cdc16 - WT	NPM(+15.99)SPS(+79.97)EQHSQHNSTLAAS(+79.97)PFVSNVSAAR	41	69	48700000	687000000	499000000		5470000	408000000	603000000	M3:1000.00;S6:0.00;S19:29.53	M3:1000.00;S6:0.00;S19:36.87	M3:1000.00;S6:0.00;S19:0.00		M3:1000.00;S6:0.00;S19:0.00	M3:1000.00;S6:0.00;S19:32.94	M3:1000.00;S6:0.00;S19:32.94
HN03	Cdc16 - WT	NPM(+15.99)SPS(+79.97)EQHSQHNSTLAASPFVSNVSAAR	41	69	448000000	19800000	221000000		17400000	2100000	7160000	M3:1000.00;S6:0.00	M3:1000.00;S6:0.00	M3:1000.00;S6:5.51		M3:1000.00;S6:0.00	M3:1000.00;S6:0.00	M3:1000.00;S6:0.00
HN03	Cdc16 - WT	NPM(+15.99)SPSEQHS(+79.97)QHNS(+79.97)T(+79.97)LAASPFVSNVSAAR	41	69										M3:1000.00;S10:2.36;S14:0.00;T15:0.00
HN03	Cdc16 - WT	NPM(+15.99)SPSEQHS(+79.97)QHNS(+79.97)TLAAS(+79.97)PFVSNVSAAR	41	69								M3:1000.00;S10:0.00;S14:0.00;S19:0.00
HN03	Cdc16 - WT	NPM(+15.99)SPSEQHS(+79.97)QHNS(+79.97)TLAASPFVSNVSAAR	41	69					62700	173000			M3:1000.00;S10:0.00;S14:0.00	M3:1000.00;S10:0.00;S14:0.84		M3:1000.00;S10:0.00;S14:0.00	M3:1000.00;S10:0.00;S14:0.00	M3:1000.00;S10:0.00;S14:0.00
HN03	Cdc16 - WT	NPM(+15.99)SPSEQHS(+79.97)QHNST(+79.97)LAAS(+79.97)PFVSNVSAAR	41	69										M3:1000.00;S10:0.00;T15:0.00;S19:0.00
HN03	Cdc16 - WT	NPM(+15.99)SPSEQHS(+79.97)QHNST(+79.97)LAASPFVSNVSAAR	41	69	4080000					430000		M3:1000.00;S10:0.00;T15:0.00	M3:1000.00;S10:17.61;T15:0.00	M3:1000.00;S10:0.00;T15:0.00			M3:1000.00;S10:8.77;T15:9.40	M3:1000.00;S10:2.81;T15:11.10
HN03	Cdc16 - WT	NPM(+15.99)SPSEQHS(+79.97)QHNSTLAAS(+79.97)PFVSNVSAAR	41	69	1380000000	1630000000	33500000		10800000	1680000	604000000	M3:1000.00;S10:0.00;S19:42.82	M3:1000.00;S10:0.00;S19:19.61	M3:1000.00;S10:0.00;S19:36.20		M3:1000.00;S10:0.00;S19:19.61	M3:1000.00;S10:0.00;S19:0.00	M3:1000.00;S10:0.00;S19:29.98
HN03	Cdc16 - WT	NPM(+15.99)SPSEQHS(+79.97)QHNSTLAASPFVSNVSAAR	41	69	444000000	406000000	557000000			50600000	4230000	M3:1000.00;S10:0.00	M3:1000.00;S10:0.00	M3:1000.00;S10:0.00	M3:1000.00;S10:0.00	M3:1000.00;S10:0.00	M3:1000.00;S10:0.00	M3:1000.00;S10:0.00
HN03	Cdc16 - WT	NPM(+15.99)SPSEQHSQHNS(+79.97)T(+79.97)LAAS(+79.97)PFVSNVSAAR	41	69							4200000		M3:1000.00;S14:0.46;T15:0.36;S19:22.09			M3:1000.00;S14:0.00;T15:0.00;S19:0.00		M3:1000.00;S14:0.00;T15:0.00;S19:35.41
HN03	Cdc16 - WT	NPM(+15.99)SPSEQHSQHNS(+79.97)T(+79.97)LAASPFVSNVSAAR	41	69	991000				3400000			M3:1000.00;S14:0.00;T15:0.00	M3:1000.00;S14:3.83;T15:0.33			M3:1000.00;S14:0.00;T15:0.00	M3:1000.00;S14:0.00;T15:0.00
HN03	Cdc16 - WT	NPM(+15.99)SPSEQHSQHNS(+79.97)TLAAS(+79.97)PFVSNVSAAR	41	69	47700000	17800000	33700000		486000000	506000	129000	M3:1000.00;S14:0.00;S19:24.34	M3:1000.00;S14:0.00;S19:13.91	M3:1000.00;S14:0.00;S19:35.36		M3:1000.00;S14:0.00;S19:19.48	M3:1000.00;S14:0.00;S19:17.67	M3:1000.00;S14:0.00;S19:32.94
HN03	Cdc16 - WT	NPM(+15.99)SPSEQHSQHNS(+79.97)TLAASPFVSNVSAAR	41	69		3100000	1200000				1820000	M3:1000.00;S14:1.69	M3:1000.00;S14:0.00	M3:1000.00;S14:7.71				M3:1000.00;S14:0.00
HN03	Cdc16 - WT	NPM(+15.99)SPSEQHSQHNST(+79.97)LAAS(+79.97)PFVSNVSAAR	41	69	47700000	17800000	33600000		622000	4100000	317000	M3:1000.00;T15:8.46;S19:30.66	M3:1000.00;T15:0.00;S19:33.12	M3:1000.00;T15:0.00;S19:30.66		M3:1000.00;T15:0.00;S19:14.16	M3:1000.00;T15:0.00;S19:15.73	M3:1000.00;T15:0.00;S19:14.16
HN03	Cdc16 - WT	NPM(+15.99)SPSEQHSQHNST(+79.97)LAASPFVSNVSAAR	41	69	634000000	188000000	201000000		3600000	32600000	14900000	M3:1000.00;T15:0.00	M3:1000.00;T15:0.00	M3:1000.00;T15:0.00	M3:1000.00;T15:0.00	M3:1000.00;T15:0.00	M3:1000.00;T15:0.00	M3:1000.00;T15:11.62
HN03	Cdc16 - WT	NPM(+15.99)SPSEQHSQHNSTLAAS(+79.97)PFVSNVSAAR	41	69	639000000	288000000	155000000		171000000	63100000	20200000	M3:1000.00;S19:40.49	M3:1000.00;S19:53.33	M3:1000.00;S19:53.33	M3:1000.00;S19:31.55	M3:1000.00;S19:20.16	M3:1000.00;S19:11.62	M3:1000.00;S19:0.00
HN03	Cdc16 - WT	NPM(+15.99)SPSEQHSQHNSTLAASPFVSNVS(+79.97)AAR	41	69														M3:1000.00;S26:0.00
HN03	Cdc16 - WT	NPM(+15.99)SPSEQHSQHNSTLAASPFVSNVSAAR	41	69	1640000000	1560000000	1300000000	33000000	725000000	302000000	426000000	M3:1000.00	M3:1000.00	M3:1000.00	M3:1000.00	M3:1000.00	M3:1000.00	M3:1000.00
HN03	Cdc16 - WT	NPMS(+79.97)PS(+79.97)EQHS(+79.97)QHNSTLAAS(+79.97)PFVSNVSAAR	41	69												S4:1.50;S6:5.61;S10:8.28;S19:9.21
HN03	Cdc16 - WT	NPMS(+79.97)PS(+79.97)EQHS(+79.97)QHNSTLAASPFVSNVS(+79.97)AAR	41	69														S4:4.70;S6:6.03;S10:4.14;S26:34.81
HN03	Cdc16 - WT	NPMS(+79.97)PS(+79.97)EQHS(+79.97)QHNSTLAASPFVSNVSAAR	41	69										S4:5.18;S6:0.00;S10:3.78
HN03	Cdc16 - WT	NPMS(+79.97)PS(+79.97)EQHSQHNS(+79.97)TLAASPFVSNVSAAR	41	69	130000							S4:0.00;S6:0.00;S14:0.00		S4:10.83;S6:16.15;S14:0.00
HN03	Cdc16 - WT	NPMS(+79.97)PS(+79.97)EQHSQHNST(+79.97)LAASPFVSNVSAAR	41	69										S4:0.00;S6:0.00;T15:0.00			S4:0.00;S6:0.00;T15:0.00
HN03	Cdc16 - WT	NPMS(+79.97)PS(+79.97)EQHSQHNSTLAAS(+79.97)PFVSNVS(+79.97)AAR	41	69													S4:0.00;S6:0.00;S19:1.08;S26:41.57
HN03	Cdc16 - WT	NPMS(+79.97)PS(+79.97)EQHSQHNSTLAAS(+79.97)PFVSNVSAAR	41	69									S4:1.12;S6:2.52;S19:29.35	S4:0.00;S6:0.00;S19:16.53			S4:2.94;S6:3.19;S19:7.75
HN03	Cdc16 - WT	NPMS(+79.97)PS(+79.97)EQHSQHNSTLAASPFVSNVSAAR	41	69		324000000	2700000000						S4:7.22;S6:0.00	S4:0.00;S6:0.00	S4:0.00;S6:0.00	S4:0.00;S6:0.00	S4:1.93;S6:0.00	S4:0.00;S6:0.00
HN03	Cdc16 - WT	NPMS(+79.97)PSEQHS(+79.97)QHNS(+79.97)TLAASPFVSNVSAAR	41	69										S4:0.00;S10:0.00;S14:0.00
HN03	Cdc16 - WT	NPMS(+79.97)PSEQHS(+79.97)QHNSTLAAS(+79.97)PFVSNVSAAR	41	69	42400000						472000	S4:0.00;S10:0.00;S19:0.00		S4:0.95;S10:0.00;S19:4.19		S4:2.19;S10:3.19;S19:10.20		S4:4.47;S10:1.08;S19:13.59
HN03	Cdc16 - WT	NPMS(+79.97)PSEQHS(+79.97)QHNSTLAASPFVSNVS(+79.97)AAR	41	69														S4:4.80;S10:0.00;S26:16.36
HN03	Cdc16 - WT	NPMS(+79.97)PSEQHS(+79.97)QHNSTLAASPFVSNVSAAR	41	69		1650000	2700000000	12600000					S4:0.00;S10:0.00	S4:0.00;S10:0.00	S4:0.00;S10:0.00		S4:0.00;S10:0.00
HN03	Cdc16 - WT	NPMS(+79.97)PSEQHSQHNS(+79.97)TLAAS(+79.97)PFVSNVS(+79.97)AAR	41	69													S4:0.00;S14:0.00;S19:0.00;S26:56.47
HN03	Cdc16 - WT	NPMS(+79.97)PSEQHSQHNS(+79.97)TLAAS(+79.97)PFVSNVSAAR	41	69													S4:2.30;S14:5.47;S19:3.93
HN03	Cdc16 - WT	NPMS(+79.97)PSEQHSQHNS(+79.97)TLAASPFVSNVS(+79.97)AAR	41	69									S4:0.00;S14:0.00;S26:10.92
HN03	Cdc16 - WT	NPMS(+79.97)PSEQHSQHNST(+79.97)LAAS(+79.97)PFVSNVSAAR	41	69									S4:0.00;T15:0.00;S19:0.00
HN03	Cdc16 - WT	NPMS(+79.97)PSEQHSQHNSTLAAS(+79.97)PFVSNVS(+79.97)AAR	41	69								S4:0.00;S19:0.00;S26:9.45	S4:0.00;S19:3.85;S26:7.97	S4:0.00;S19:0.00;S26:15.01
HN03	Cdc16 - WT	NPMS(+79.97)PSEQHSQHNSTLAAS(+79.97)PFVSNVSAAR	41	69	4320000000	2440000000	3320000000	1160000000	1810000000	1060000000	857000000	S4:2.85;S19:53.33	S4:0.00;S19:13.25	S4:0.00;S19:11.52	S4:1.50;S19:18.63	S4:1.49;S19:53.33	S4:0.00;S19:17.73	S4:0.00;S19:53.33
HN03	Cdc16 - WT	NPMS(+79.97)PSEQHSQHNSTLAASPFVSNVSAAR	41	69	1020000000	524000000	1260000000	370000000	375000000		37400000	S4:12.33	S4:4.52	S4:9.42	S4:0.00	S4:12.33	S4:7.77	S4:5.08
HN03	Cdc16 - WT	NPMSPS(+79.97)EQHS(+79.97)QHNST(+79.97)LAASPFVSNVSAAR	41	69										S6:5.61;S10:0.00;T15:0.00
HN03	Cdc16 - WT	NPMSPS(+79.97)EQHS(+79.97)QHNSTLAAS(+79.97)PFVSNVSAAR	41	69	42400000						180000	S6:0.00;S10:0.00;S19:0.00						S6:0.00;S10:0.00;S19:0.00
HN03	Cdc16 - WT	NPMSPS(+79.97)EQHS(+79.97)QHNSTLAASPFVS(+79.97)NVSAAR	41	69								S6:1.00;S10:7.44;S23:13.21
HN03	Cdc16 - WT	NPMSPS(+79.97)EQHS(+79.97)QHNSTLAASPFVSNVSAAR	41	69				40800000				S6:0.00;S10:0.00			S6:0.00;S10:0.00	S6:2.30;S10:0.00	S6:6.10;S10:0.00	S6:0.00;S10:3.11
HN03	Cdc16 - WT	NPMSPS(+79.97)EQHSQHNS(+79.97)TLAAS(+79.97)PFVSNVS(+79.97)AAR	41	69								S6:7.77;S14:0.00;S19:0.00;S26:16.36
HN03	Cdc16 - WT	NPMSPS(+79.97)EQHSQHNS(+79.97)TLAAS(+79.97)PFVSNVSAAR	41	69													S6:0.00;S14:0.00;S19:0.00
HN03	Cdc16 - WT	NPMSPS(+79.97)EQHSQHNST(+79.97)LAASPFVSNVSAAR	41	69												S6:0.00;T15:0.00
HN03	Cdc16 - WT	NPMSPS(+79.97)EQHSQHNSTLAAS(+79.97)PFVSNVSAAR	41	69											S6:0.00;S19:34.92		S6:0.00;S19:0.00
HN03	Cdc16 - WT	NPMSPS(+79.97)EQHSQHNSTLAASPFVSNVSAAR	41	69	390000000	36200000	445000000	360000000	220000000	6840000	1470000	S6:0.00	S6:0.00	S6:0.00	S6:0.00	S6:0.00	S6:0.00	S6:0.00
HN03	Cdc16 - WT	NPMSPSEQHS(+79.97)QHNS(+79.97)TLAAS(+79.97)PFVSNVSAAR	41	69													S10:0.00;S14:0.00;S19:0.00
HN03	Cdc16 - WT	NPMSPSEQHS(+79.97)QHNST(+79.97)LAAS(+79.97)PFVSNVSAAR	41	69														S10:0.00;T15:0.00;S19:0.00
HN03	Cdc16 - WT	NPMSPSEQHS(+79.97)QHNST(+79.97)LAASPFVSNVS(+79.97)AAR	41	69														S10:0.00;T15:0.00;S26:6.04
HN03	Cdc16 - WT	NPMSPSEQHS(+79.97)QHNSTLAAS(+79.97)PFVSNVSAAR	41	69	3840000000			1120000000		826000000		S10:0.00;S19:0.00			S10:0.00;S19:19.61		S10:0.00;S19:0.00
HN03	Cdc16 - WT	NPMSPSEQHS(+79.97)QHNSTLAASPFVSNVSAAR	41	69				711000000	16800000	6840000					S10:5.14	S10:0.00	S10:0.00	S10:0.00
HN03	Cdc16 - WT	NPMSPSEQHSQHNS(+79.97)T(+79.97)LAAS(+79.97)PFVSNVSAAR	41	69											S14:0.00;T15:0.00;S19:0.00
HN03	Cdc16 - WT	NPMSPSEQHSQHNS(+79.97)T(+79.97)LAASPFVSNVSAAR	41	69												S14:0.00;T15:0.00
HN03	Cdc16 - WT	NPMSPSEQHSQHNS(+79.97)TLAAS(+79.97)PFVSNVSAAR	41	69	479000000	324000000	615000000	870000				S14:0.00;S19:0.00	S14:0.00;S19:0.00	S14:0.00;S19:13.99	S14:0.00;S19:29.57
HN03	Cdc16 - WT	NPMSPSEQHSQHNS(+79.97)TLAASPFVSNVSAAR	41	69	105000000	13500000		14100000				S14:0.00	S14:0.00		S14:0.00			S14:0.00
HN03	Cdc16 - WT	NPMSPSEQHSQHNST(+79.97)LAAS(+79.97)PFVSNVSAAR	41	69								T15:0.00;S19:2.68		T15:0.00;S19:5.14
HN03	Cdc16 - WT	NPMSPSEQHSQHNST(+79.97)LAASPFVSNVSAAR	41	69	23900000	13500000	240000	149000000				T15:0.00	T15:0.00	T15:0.00	T15:7.03		T15:0.00
HN03	Cdc16 - WT	NPMSPSEQHSQHNSTLAAS(+79.97)PFVSNVSAAR	41	69	2830000000	2210000000	2800000000	1220000000	914000000	40100000	410000000	S19:49.80	S19:53.33	S19:53.33	S19:21.46	S19:36.87	S19:36.87	S19:37.49
HN03	Cdc16 - WT	NPMSPSEQHSQHNSTLAASPFVSNVSAAR	41	69	1250000000	71400000	1800000000	2770000000	1530000000	1080000000	528000000
HN03	Cdc16 - WT	T(+79.97)QQSLPTDAQNDR	70	82						1570000	1610000		T1:59.17				T1:45.41	T1:47.30
HN03	Cdc16 - WT	TQQS(+79.97)LPTDAQNDR	70	82							999000	S4:24.33						S4:34.24
HN03	Cdc16 - WT	TQQSLPT(+79.97)DAQNDR	70	82	9090000	7700000	8020000		8380000	6230000	7000000	T7:41.90	T7:30.62	T7:24.93		T7:35.91	T7:46.59	T7:20.83
HN03	Cdc16 - WT	TQQSLPTDAQNDR	70	82	1600000000	1540000000	1990000000	1200000000	2060000000	960000000	1400000000
HN03	Cdc16 - WT	T(+79.97)QQSLPTDAQNDRLQQPWNR	70	89	58200000	28600000	29100000	3430000		13100000	7540000	T1:22.83	T1:24.64	T1:24.64	T1:23.56		T1:24.64	T1:18.82
HN03	Cdc16 - WT	TQQS(+79.97)LPTDAQNDRLQQPWNR	70	89					92200000		153000000	S4:2.13		S4:0.00		S4:0.00	S4:0.00	S4:4.76
HN03	Cdc16 - WT	TQQSLPT(+79.97)DAQNDRLQQPWNR	70	89	352000000	320000000		12800000			7540000	T7:20.83	T7:9.71	T7:10.20	T7:24.33	T7:20.99	T7:9.78	T7:24.33
HN03	Cdc16 - WT	TQQSLPTDAQNDRLQQPWNR	70	89	43500000000	39500000000	48500000000	32200000000	38200000000	25000000000	24000000000
HN03	Cdc16 - WT	LQQPWNR	83	89	2510000000	2620000000	3300000000	2190000000	1920000000	1060000000	1140000000
HN03	Cdc16 - WT	LQQPWNRTNTATSPYQS(+79.97)LANSPLIQK	83	108													S17:0.00
HN03	Cdc16 - WT	LQQPWNRTNTATSPYQSLANS(+79.97)PLIQK	83	108														S21:26.50
HN03	Cdc16 - WT	LQQPWNRTNTATSPYQSLANSPLIQK	83	108			693000	386000		675000
HN03	Cdc16 - WT	T(+79.97)NT(+79.97)ATSPYQSLANSPLIQK	90	108									T1:8.22;T3:17.49
HN03	Cdc16 - WT	T(+79.97)NTATS(+79.97)PYQSLANSPLIQK	90	108					587000000							T1:0.00;S6:0.00
HN03	Cdc16 - WT	T(+79.97)NTATSPYQSLANS(+79.97)PLIQK	90	108				10100000			244000				T1:0.00;S14:14.56			T1:0.00;S14:0.00
HN03	Cdc16 - WT	T(+79.97)NTATSPYQSLANSPLIQK	90	108			62700	6640000000		678000000	7090000	T1:0.00	T1:0.00	T1:0.00	T1:0.00	T1:0.00	T1:0.00	T1:0.00
HN03	Cdc16 - WT	TNT(+79.97)AT(+79.97)SPYQSLANSPLIQK	90	108	1320000000				336000	50000		T3:0.00;T5:0.00				T3:0.00;T5:0.00	T3:0.00;T5:0.00
HN03	Cdc16 - WT	TNT(+79.97)ATS(+79.97)PYQSLANSPLIQK	90	108	318000000	1210000000	581000000		928000000	7670000	608000000	T3:0.00;S6:0.00	T3:0.00;S6:0.00	T3:0.00;S6:0.00		T3:0.00;S6:0.00	T3:0.00;S6:0.00	T3:0.00;S6:0.00
HN03	Cdc16 - WT	TNT(+79.97)ATSPYQS(+79.97)LANSPLIQK	90	108	1310000000	1220000000		182000000	336000	7040000	3540000	T3:0.00;S10:0.00	T3:0.00;S10:0.00	T3:0.00;S10:0.00	T3:0.00;S10:0.00	T3:0.00;S10:0.00	T3:0.00;S10:0.00	T3:0.00;S10:0.00
HN03	Cdc16 - WT	TNT(+79.97)ATSPYQSLANS(+79.97)PLIQK	90	108	1630000000	1640000000	581000000	184000000	593000000	743000000	619000000	T3:0.00;S14:64.87	T3:0.00;S14:75.74	T3:0.00;S14:49.43	T3:0.00;S14:31.60	T3:0.00;S14:63.64	T3:7.53;S14:51.56	T3:5.08;S14:36.48
HN03	Cdc16 - WT	TNT(+79.97)ATSPYQSLANSPLIQK	90	108	5690000000	9130000000	14100000000	896000000	6940000000	977000000	2080000000	T3:0.00	T3:0.00	T3:0.00	T3:0.00	T3:0.00	T3:0.00	T3:0.00
HN03	Cdc16 - WT	TNTAT(+79.97)S(+79.97)PYQSLANSPLIQK	90	108					1580000		7770000			T5:0.00;S6:0.00		T5:0.00;S6:0.00		T5:0.00;S6:0.00
HN03	Cdc16 - WT	TNTAT(+79.97)SPY(+79.97)QSLANSPLIQK	90	108							3450000							T5:0.00;Y8:0.00
HN03	Cdc16 - WT	TNTAT(+79.97)SPYQS(+79.97)LANSPLIQK	90	108		1210000000				722000			T5:0.00;S10:0.00				T5:0.00;S10:0.00
HN03	Cdc16 - WT	TNTAT(+79.97)SPYQSLANS(+79.97)PLIQK	90	108	22200			23000000	3110000	738000000	613000000	T5:0.00;S14:35.10		T5:0.00;S14:58.11	T5:0.00;S14:74.24	T5:0.00;S14:34.89	T5:0.00;S14:99.23	T5:0.00;S14:36.20
HN03	Cdc16 - WT	TNTAT(+79.97)SPYQSLANSPLIQK	90	108	153000	675000000	1740000000	926000	846000000	13100000	717000000	T5:0.00	T5:0.00	T5:0.00	T5:0.00	T5:0.00	T5:0.00	T5:0.00
HN03	Cdc16 - WT	TNTATS(+79.97)PY(+79.97)QSLANSPLIQK	90	108	253000							S6:6.08;Y8:0.00
HN03	Cdc16 - WT	TNTATS(+79.97)PYQS(+79.97)LANSPLIQK	90	108						536000000	268000		S6:0.00;S10:0.00	S6:25.70;S10:0.00		S6:0.00;S10:0.00	S6:0.00;S10:0.00	S6:0.00;S10:0.00
HN03	Cdc16 - WT	TNTATS(+79.97)PYQSLANS(+79.97)PLIQK	90	108	1630000000	1630000000		22400000	932000000	743000000	629000000	S6:0.00;S14:32.94	S6:0.00;S14:38.28	S6:0.00;S14:36.20	S6:0.00;S14:36.20	S6:31.27;S14:63.64	S6:0.00;S14:66.64	S6:0.00;S14:56.97
HN03	Cdc16 - WT	TNTATS(+79.97)PYQSLANSPLIQK	90	108	1800000	1850000000	2510000000	314000000	985000000	953000000	1000000000	S6:0.00	S6:19.84	S6:0.00	S6:0.00	S6:0.00	S6:0.00	S6:0.00
HN03	Cdc16 - WT	TNTATSPY(+79.97)QS(+79.97)LANSPLIQK	90	108					398000							Y8:0.00;S10:0.00
HN03	Cdc16 - WT	TNTATSPY(+79.97)QSLANS(+79.97)PLIQK	90	108	318000000	421000000	331000000	182000000	1220000	4040000		Y8:0.00;S14:117.80	Y8:0.00;S14:129.72	Y8:0.84;S14:90.21	Y8:0.00;S14:6.22	Y8:0.00;S14:56.47	Y8:0.00;S14:36.87
HN03	Cdc16 - WT	TNTATSPY(+79.97)QSLANSPLIQK	90	108		676000000	4460000	60000000	863000000	953000000		Y8:0.00	Y8:14.62	Y8:24.16	Y8:1.42	Y8:3.54	Y8:6.63	Y8:0.00
HN03	Cdc16 - WT	TNTATSPYQS(+79.97)LANS(+79.97)PLIQK	90	108	1310000000				2270000	536000000		S10:0.00;S14:41.98	S10:0.00;S14:6.10		S10:0.00;S14:11.92	S10:0.00;S14:37.80	S10:0.00;S14:8.34	S10:0.00;S14:0.00
HN03	Cdc16 - WT	TNTATSPYQS(+79.97)LANSPLIQK	90	108	55000000	48800000	2150000000	3670000	64400000	4580000000	717000000	S10:0.00	S10:14.78	S10:0.00	S10:0.00	S10:0.00	S10:0.00	S10:0.00
HN03	Cdc16 - WT	TNTATSPYQSLANS(+79.97)PLIQK	90	108	7230000000	8530000000	11600000000	7350000000	5970000000	5070000000	4460000000	S14:109.28	S14:108.85	S14:94.27	S14:85.00	S14:57.25	S14:53.33	S14:65.52
HN03	Cdc16 - WT	TNTATSPYQSLANSPLIQK	90	108	10400000000	10000000000	14200000000	7830000000	9500000000	4330000000	4600000000
HN03	Cdc16 - WT	LQANIM(+15.99)T(+79.97)PHQPS(+79.97)ANSNSNSNSITGNVVNDNNLLASMSK	109	146	4590000	6520000						M6:18.46;T7:0.00;S12:0.00	M6:33.88;T7:0.00;S12:0.00
HN03	Cdc16 - WT	LQANIM(+15.99)T(+79.97)PHQPSANS(+79.97)NSNSNSITGNVVNDNNLLASMSK	109	146	9490000							M6:45.60;T7:0.00;S15:0.00
HN03	Cdc16 - WT	LQANIM(+15.99)T(+79.97)PHQPSANSNS(+79.97)NSNSITGNVVNDNNLLASMSK	109	146	8030000	13000000	3020000					M6:29.69;T7:0.00;S17:0.00	M6:30.31;T7:0.00;S17:0.00	M6:37.23;T7:0.00;S17:12.23
HN03	Cdc16 - WT	LQANIM(+15.99)T(+79.97)PHQPSANSNSNS(+79.97)NSITGNVVNDNNLLASMSK	109	146	13300000							M6:59.80;T7:0.00;S19:0.00
HN03	Cdc16 - WT	LQANIM(+15.99)T(+79.97)PHQPSANSNSNSNS(+79.97)ITGNVVNDNNLLASMSK	109	146	2460000							M6:40.40;T7:0.00;S21:0.00
HN03	Cdc16 - WT	LQANIM(+15.99)T(+79.97)PHQPSANSNSNSNSIT(+79.97)GNVVNDNNLLASMSK	109	146	4410000	6520000	581000					M6:31.38;T7:0.00;T23:0.00	M6:31.38;T7:0.00;T23:0.00	M6:16.53;T7:0.00;T23:0.00
HN03	Cdc16 - WT	LQANIM(+15.99)T(+79.97)PHQPSANSNSNSNSITGNVVNDNNLLAS(+79.97)MSK	109	146	3760000							M6:62.79;T7:0.00;S35:0.00	M6:70.72;T7:0.00;S35:0.00
HN03	Cdc16 - WT	LQANIM(+15.99)T(+79.97)PHQPSANSNSNSNSITGNVVNDNNLLASM(+15.99)SK	109	146	33100000	3420000						M6:1000.00;T7:8.54;M36:1000.00	M6:1000.00;T7:2.59;M36:1000.00	M6:1000.00;T7:2.70;M36:1000.00
HN03	Cdc16 - WT	LQANIM(+15.99)T(+79.97)PHQPSANSNSNSNSITGNVVNDNNLLASMSK	109	146	167000000	218000000	25500000					M6:112.64;T7:20.16	M6:88.92;T7:11.37	M6:128.93;T7:19.67
HN03	Cdc16 - WT	LQANIM(+15.99)TPHQPS(+79.97)ANS(+79.97)NSNSNSITGNVVNDNNLLASMSK	109	146	13700000	6520000						M6:23.84;S12:0.00;S15:0.00	M6:46.24;S12:0.00;S15:0.00	M6:37.07;S12:9.99;S15:0.00
HN03	Cdc16 - WT	LQANIM(+15.99)TPHQPS(+79.97)ANSNS(+79.97)NSNSITGNVVNDNNLLASMSK	109	146	4710000	6490000						M6:54.88;S12:0.00;S17:0.00	M6:28.71;S12:0.00;S17:0.00
HN03	Cdc16 - WT	LQANIM(+15.99)TPHQPS(+79.97)ANSNSNS(+79.97)NSITGNVVNDNNLLASMSK	109	146	4610000							M6:51.83;S12:0.00;S19:0.00
HN03	Cdc16 - WT	LQANIM(+15.99)TPHQPS(+79.97)ANSNSNSNSIT(+79.97)GNVVNDNNLLASMSK	109	146	4710000							M6:30.25;S12:0.00;T23:0.00
HN03	Cdc16 - WT	LQANIM(+15.99)TPHQPS(+79.97)ANSNSNSNSITGNVVNDNNLLAS(+79.97)MSK	109	146									M6:51.08;S12:4.78;S35:0.00
HN03	Cdc16 - WT	LQANIM(+15.99)TPHQPS(+79.97)ANSNSNSNSITGNVVNDNNLLASM(+15.99)SK	109	146	20400000	119000						M6:1000.00;S12:0.00;M36:1000.00	M6:1000.00;S12:1.19;M36:1000.00
HN03	Cdc16 - WT	LQANIM(+15.99)TPHQPS(+79.97)ANSNSNSNSITGNVVNDNNLLASMSK	109	146	2800000	131000000	694000					M6:71.26;S12:0.00	M6:73.34;S12:0.00	M6:53.23;S12:0.00
HN03	Cdc16 - WT	LQANIM(+15.99)TPHQPSANS(+79.97)NS(+79.97)NSNSITGNVVNDNNLLASMSK	109	146	12000000							M6:38.59;S15:0.00;S17:0.00
HN03	Cdc16 - WT	LQANIM(+15.99)TPHQPSANS(+79.97)NSNS(+79.97)NSITGNVVNDNNLLASMSK	109	146	11200000							M6:55.30;S15:0.00;S19:0.00
HN03	Cdc16 - WT	LQANIM(+15.99)TPHQPSANS(+79.97)NSNSNS(+79.97)ITGNVVNDNNLLASMSK	109	146	196000	6520000						M6:52.17;S15:0.00;S21:0.00	M6:29.05;S15:0.00;S21:0.00
HN03	Cdc16 - WT	LQANIM(+15.99)TPHQPSANS(+79.97)NSNSNSITGNVVNDNNLLAS(+79.97)MSK	109	146									M6:6.06;S15:0.00;S35:0.00
HN03	Cdc16 - WT	LQANIM(+15.99)TPHQPSANS(+79.97)NSNSNSITGNVVNDNNLLASM(+15.99)SK	109	146	17800000	34700						M6:1000.00;S15:0.00;M36:1000.00	M6:1000.00;S15:0.00;M36:1000.00
HN03	Cdc16 - WT	LQANIM(+15.99)TPHQPSANS(+79.97)NSNSNSITGNVVNDNNLLASMSK	109	146	1410000							M6:12.08;S15:0.00	M6:19.28;S15:0.00
HN03	Cdc16 - WT	LQANIM(+15.99)TPHQPSANSNS(+79.97)NS(+79.97)NSITGNVVNDNNLLASMSK	109	146	11200000							M6:43.80;S17:0.00;S19:6.08	M6:39.20;S17:2.67;S19:4.59	M6:9.60;S17:0.00;S19:0.00
HN03	Cdc16 - WT	LQANIM(+15.99)TPHQPSANSNS(+79.97)NSNS(+79.97)ITGNVVNDNNLLASMSK	109	146								M6:23.91;S17:0.00;S21:0.00
HN03	Cdc16 - WT	LQANIM(+15.99)TPHQPSANSNS(+79.97)NSNSITGNVVNDNNLLASM(+15.99)SK	109	146		34700							M6:1000.00;S17:0.00;M36:1000.00
HN03	Cdc16 - WT	LQANIM(+15.99)TPHQPSANSNS(+79.97)NSNSITGNVVNDNNLLASMSK	109	146			24500000					M6:44.29;S17:0.00		M6:91.17;S17:0.00
HN03	Cdc16 - WT	LQANIM(+15.99)TPHQPSANSNSNS(+79.97)NS(+79.97)ITGNVVNDNNLLASMSK	109	146	11200000							M6:51.36;S19:8.82;S21:2.90		M6:17.47;S19:3.61;S21:0.00
HN03	Cdc16 - WT	LQANIM(+15.99)TPHQPSANSNSNS(+79.97)NSITGNVVNDNNLLAS(+79.97)MSK	109	146	3760000							M6:57.61;S19:0.00;S35:0.00
HN03	Cdc16 - WT	LQANIM(+15.99)TPHQPSANSNSNS(+79.97)NSITGNVVNDNNLLASM(+15.99)SK	109	146	3180000							M6:1000.00;S19:0.00;M36:1000.00	M6:1000.00;S19:0.00;M36:1000.00
HN03	Cdc16 - WT	LQANIM(+15.99)TPHQPSANSNSNS(+79.97)NSITGNVVNDNNLLASMSK	109	146	140000		19000000					M6:36.84;S19:0.00		M6:94.38;S19:0.00
HN03	Cdc16 - WT	LQANIM(+15.99)TPHQPSANSNSNSNS(+79.97)ITGNVVNDNNLLAS(+79.97)MSK	109	146		932000							M6:34.86;S21:0.00;S35:0.00
HN03	Cdc16 - WT	LQANIM(+15.99)TPHQPSANSNSNSNS(+79.97)ITGNVVNDNNLLASM(+15.99)SK	109	146	15500000	1910000						M6:1000.00;S21:0.00;M36:1000.00	M6:1000.00;S21:0.00;M36:1000.00
HN03	Cdc16 - WT	LQANIM(+15.99)TPHQPSANSNSNSNS(+79.97)ITGNVVNDNNLLASMSK	109	146			16800000							M6:53.23;S21:0.00
HN03	Cdc16 - WT	LQANIM(+15.99)TPHQPSANSNSNSNSIT(+79.97)GNVVNDNNLLASM(+15.99)SK	109	146	9720000							M6:1000.00;T23:0.00;M36:1000.00	M6:1000.00;T23:0.00;M36:1000.00
HN03	Cdc16 - WT	LQANIM(+15.99)TPHQPSANSNSNSNSIT(+79.97)GNVVNDNNLLASMSK	109	146			182000						M6:14.17;T23:0.00	M6:37.52;T23:1.12
HN03	Cdc16 - WT	LQANIM(+15.99)TPHQPSANSNSNSNSITGNVVNDNNLLASM(+15.99)SK	109	146	58900000	15100000	1010000					M6:1000.00;M36:1000.00	M6:1000.00;M36:1000.00	M6:1000.00;M36:1000.00
HN03	Cdc16 - WT	LQANIM(+15.99)TPHQPSANSNSNSNSITGNVVNDNNLLASMSK	109	146	283000000	355000000	106000000					M6:109.13	M6:134.73	M6:154.37	M6:148.36		M6:65.09
HN03	Cdc16 - WT	LQANIMT(+79.97)PHQPS(+79.97)ANSNSNSNSITGNVVNDNNLLAS(+79.97)MSK	109	146		5040000							T7:0.00;S12:1.44;S35:7.77
HN03	Cdc16 - WT	LQANIMT(+79.97)PHQPS(+79.97)ANSNSNSNSITGNVVNDNNLLASMSK	109	146	10900000	1000000	6060000					T7:0.00;S12:2.70	T7:0.00;S12:0.00	T7:0.00;S12:0.00
HN03	Cdc16 - WT	LQANIMT(+79.97)PHQPSANS(+79.97)NSNSNS(+79.97)ITGNVVNDNNLLASMSK	109	146								T7:0.00;S15:0.00;S21:0.00
HN03	Cdc16 - WT	LQANIMT(+79.97)PHQPSANS(+79.97)NSNSNSITGNVVNDNNLLASM(+15.99)SK	109	146								T7:0.00;S15:0.00;M36:0.00
HN03	Cdc16 - WT	LQANIMT(+79.97)PHQPSANS(+79.97)NSNSNSITGNVVNDNNLLASMSK	109	146								T7:0.00;S15:0.00	T7:0.00;S15:0.00	T7:0.00;S15:0.00
HN03	Cdc16 - WT	LQANIMT(+79.97)PHQPSANSNSNS(+79.97)NS(+79.97)ITGNVVNDNNLLASMSK	109	146								T7:0.00;S19:5.55;S21:0.00
HN03	Cdc16 - WT	LQANIMT(+79.97)PHQPSANSNSNS(+79.97)NSITGNVVNDNNLLASMSK	109	146								T7:0.00;S19:0.00
HN03	Cdc16 - WT	LQANIMT(+79.97)PHQPSANSNSNSNSITGNVVNDNNLLAS(+79.97)M(+15.99)SK	109	146								T7:0.00;S35:0.00;M36:4.08
HN03	Cdc16 - WT	LQANIMT(+79.97)PHQPSANSNSNSNSITGNVVNDNNLLAS(+79.97)MSK	109	146		74100000	7550000					T7:0.00;S35:0.00	T7:0.00;S35:0.00	T7:0.00;S35:22.45
HN03	Cdc16 - WT	LQANIMT(+79.97)PHQPSANSNSNSNSITGNVVNDNNLLASM(+15.99)SK	109	146	13300000	14900000						T7:0.00;M36:19.50	T7:0.00;M36:21.91
HN03	Cdc16 - WT	LQANIMT(+79.97)PHQPSANSNSNSNSITGNVVNDNNLLASMS(+79.97)K	109	146								T7:0.00;S37:0.00
HN03	Cdc16 - WT	LQANIMT(+79.97)PHQPSANSNSNSNSITGNVVNDNNLLASMSK	109	146	1670000000	1410000000	257000000	1660000		867000		T7:20.16	T7:0.00	T7:20.16	T7:28.42		T7:0.00	T7:14.52
HN03	Cdc16 - WT	LQANIMTPHQPS(+79.97)ANS(+79.97)NSNSNSITGNVVNDNNLLASMSK	109	146								S12:0.00;S15:5.19		S12:0.00;S15:0.00
HN03	Cdc16 - WT	LQANIMTPHQPS(+79.97)ANSNS(+79.97)NSNSITGNVVNDNNLLASMSK	109	146												S12:0.00;S17:0.00
HN03	Cdc16 - WT	LQANIMTPHQPS(+79.97)ANSNSNS(+79.97)NSITGNVVNDNNLLASMSK	109	146		557000							S12:0.00;S19:0.00
HN03	Cdc16 - WT	LQANIMTPHQPS(+79.97)ANSNSNSNSIT(+79.97)GNVVNDNNLLASMSK	109	146		588000	74100						S12:0.00;T23:0.00	S12:0.00;T23:0.00
HN03	Cdc16 - WT	LQANIMTPHQPS(+79.97)ANSNSNSNSITGNVVNDNNLLAS(+79.97)MSK	109	146		74100000						S12:0.00;S35:0.00	S12:0.00;S35:0.00
HN03	Cdc16 - WT	LQANIMTPHQPS(+79.97)ANSNSNSNSITGNVVNDNNLLASM(+15.99)SK	109	146	15800000	1910000						S12:0.00;M36:45.25	S12:0.00;M36:21.91
HN03	Cdc16 - WT	LQANIMTPHQPS(+79.97)ANSNSNSNSITGNVVNDNNLLASMSK	109	146	1680000000	690000000	26600000					S12:0.00	S12:5.83	S12:0.00
HN03	Cdc16 - WT	LQANIMTPHQPSANS(+79.97)NS(+79.97)NSNSITGNVVNDNNLLASMSK	109	146								S15:12.30;S17:2.35
HN03	Cdc16 - WT	LQANIMTPHQPSANS(+79.97)NSNS(+79.97)NSITGNVVNDNNLLASMSK	109	146								S15:0.00;S19:0.00			S15:0.00;S19:0.00
HN03	Cdc16 - WT	LQANIMTPHQPSANS(+79.97)NSNSNS(+79.97)ITGNVVNDNNLLASMSK	109	146									S15:0.00;S21:0.00
HN03	Cdc16 - WT	LQANIMTPHQPSANS(+79.97)NSNSNSIT(+79.97)GNVVNDNNLLASMSK	109	146								S15:0.00;T23:0.00
HN03	Cdc16 - WT	LQANIMTPHQPSANS(+79.97)NSNSNSITGNVVNDNNLLASM(+15.99)SK	109	146	5980000							S15:0.00;M36:58.34	S15:0.00;M36:13.44
HN03	Cdc16 - WT	LQANIMTPHQPSANS(+79.97)NSNSNSITGNVVNDNNLLASMSK	109	146	1670000000		91800000					S15:0.00	S15:0.00	S15:0.00
HN03	Cdc16 - WT	LQANIMTPHQPSANSNS(+79.97)NS(+79.97)NSITGNVVNDNNLLASMSK	109	146	48900							S17:0.00;S19:8.82
HN03	Cdc16 - WT	LQANIMTPHQPSANSNS(+79.97)NSNSITGNVVNDNNLLAS(+79.97)MSK	109	146	19900000							S17:0.00;S35:0.00
HN03	Cdc16 - WT	LQANIMTPHQPSANSNS(+79.97)NSNSITGNVVNDNNLLASM(+15.99)SK	109	146	7630000							S17:0.00;M36:16.08
HN03	Cdc16 - WT	LQANIMTPHQPSANSNS(+79.97)NSNSITGNVVNDNNLLASMSK	109	146		333000						S17:0.00	S17:0.00	S17:0.00
HN03	Cdc16 - WT	LQANIMTPHQPSANSNSNS(+79.97)NS(+79.97)ITGNVVNDNNLLASMSK	109	146		129000							S19:0.00;S21:0.00
HN03	Cdc16 - WT	LQANIMTPHQPSANSNSNS(+79.97)NSIT(+79.97)GNVVNDNNLLASMSK	109	146			3870000							S19:0.00;T23:0.00
HN03	Cdc16 - WT	LQANIMTPHQPSANSNSNS(+79.97)NSITGNVVNDNNLLASM(+15.99)SK	109	146		15500000							S19:0.00;M36:26.62
HN03	Cdc16 - WT	LQANIMTPHQPSANSNSNS(+79.97)NSITGNVVNDNNLLASMSK	109	146	640000000	690000000						S19:0.00	S19:0.00	S19:0.00	S19:0.00
HN03	Cdc16 - WT	LQANIMTPHQPSANSNSNSNS(+79.97)IT(+79.97)GNVVNDNNLLASMSK	109	146	3670000							S21:4.52;T23:0.00
HN03	Cdc16 - WT	LQANIMTPHQPSANSNSNSNS(+79.97)ITGNVVNDNNLLASM(+15.99)SK	109	146	6290000	1430000						S21:0.00;M36:18.70	S21:0.00;M36:8.58
HN03	Cdc16 - WT	LQANIMTPHQPSANSNSNSNS(+79.97)ITGNVVNDNNLLASMSK	109	146	17400000	716000000						S21:9.45	S21:0.00	S21:2.20
HN03	Cdc16 - WT	LQANIMTPHQPSANSNSNSNSIT(+79.97)GNVVNDNNLLASM(+15.99)SK	109	146	7630000							T23:6.63;M36:42.26	T23:0.00;M36:4.34
HN03	Cdc16 - WT	LQANIMTPHQPSANSNSNSNSIT(+79.97)GNVVNDNNLLASMSK	109	146								T23:5.08	T23:0.00	T23:4.17	T23:0.00
HN03	Cdc16 - WT	LQANIMTPHQPSANSNSNSNSITGNVVNDNNLLAS(+79.97)M(+15.99)S(+79.97)K	109	146	4610000							S35:3.96;M36:1000.00;S37:2.36
HN03	Cdc16 - WT	LQANIMTPHQPSANSNSNSNSITGNVVNDNNLLAS(+79.97)M(+15.99)SK	109	146		1910000						S35:0.00;M36:80.91	S35:0.00;M36:34.03
HN03	Cdc16 - WT	LQANIMTPHQPSANSNSNSNSITGNVVNDNNLLAS(+79.97)MSK	109	146	130000000	85400000	43200000					S35:7.77	S35:3.64	S35:12.33
HN03	Cdc16 - WT	LQANIMTPHQPSANSNSNSNSITGNVVNDNNLLASM(+15.99)S(+79.97)K	109	146	259000	2140000						M36:40.41;S37:9.42	M36:69.79;S37:12.33
HN03	Cdc16 - WT	LQANIMTPHQPSANSNSNSNSITGNVVNDNNLLASM(+15.99)SK	109	146	517000000	532000000	119000000					M36:78.11	M36:117.03	M36:76.98
HN03	Cdc16 - WT	LQANIMTPHQPSANSNSNSNSITGNVVNDNNLLASMS(+79.97)K	109	146		85400000						S37:0.00	S37:0.00
HN03	Cdc16 - WT	LQANIMTPHQPSANSNSNSNSITGNVVNDNNLLASMSK	109	146	8260000000	7260000000	1930000000	16700000	9690000	9570000	3990000
HN03	Cdc16 - WT	NSM(+15.99)FGSTIPSTLR	147	159	49800000	32700000	61900000	16900000	32200000	5960000	7270000	M3:1000.00	M3:1000.00	M3:1000.00	M3:1000.00	M3:1000.00	M3:1000.00	M3:1000.00
HN03	Cdc16 - WT	NSMFGS(+79.97)TIPSTLR	147	159	4850000		125000000		46300000	21200000		S6:0.00	S6:12.31	S6:0.00		S6:0.00	S6:0.00
HN03	Cdc16 - WT	NSMFGST(+79.97)IPSTLR	147	159	84300000	4050000	125000000	27600000	173000			T7:0.00	T7:0.00	T7:0.00	T7:0.00	T7:0.00	T7:12.31
HN03	Cdc16 - WT	NSMFGSTIPS(+79.97)TLR	147	159		86700000		27600000	173000	576000			S10:6.55	S10:16.41	S10:0.00	S10:0.00	S10:7.09
HN03	Cdc16 - WT	NSMFGSTIPST(+79.97)LR	147	159	88600000	86700000	123000000	40400000	46300000	20600000	19800000	T11:7.71	T11:6.08	T11:21.40	T11:0.00	T11:7.09	T11:9.38	T11:9.38
HN03	Cdc16 - WT	NSMFGSTIPSTLR	147	159	2730000000	2290000000	2560000000	1560000000	1050000000	364000000	357000000
HN03	Cdc16 - WT	NSM(+15.99)FGS(+79.97)TIPSTLRK	147	160	33400000	51100000	6680000	4260000			69700	M3:1000.00;S6:0.00	M3:1000.00;S6:0.00	M3:1000.00;S6:0.00	M3:1000.00;S6:0.00			M3:1000.00;S6:0.00
HN03	Cdc16 - WT	NSM(+15.99)FGST(+79.97)IPSTLRK	147	160	56000000	53400000	3400000		254000	48500		M3:1000.00;T7:0.00	M3:1000.00;T7:0.00	M3:1000.00;T7:0.00	M3:1000.00;T7:0.00	M3:1000.00;T7:0.00	M3:1000.00;T7:0.00
HN03	Cdc16 - WT	NSM(+15.99)FGSTIPS(+79.97)TLRK	147	160	48500000	1880000	15700000		1260000	54700	393000	M3:1000.00;S10:7.09	M3:1000.00;S10:0.00	M3:1000.00;S10:0.00	M3:1000.00;S10:15.27	M3:1000.00;S10:15.53	M3:1000.00;S10:19.84	M3:1000.00;S10:0.00
HN03	Cdc16 - WT	NSM(+15.99)FGSTIPST(+79.97)LRK	147	160	112000000	136000000	133000000	4510000	39400000	13300000	18200000	M3:1000.00;T11:6.55	M3:1000.00;T11:6.08	M3:1000.00;T11:15.27	M3:1000.00;T11:7.71	M3:1000.00;T11:12.31	M3:1000.00;T11:12.31	M3:1000.00;T11:12.31
HN03	Cdc16 - WT	NSM(+15.99)FGSTIPSTLRK	147	160	191000000	32200000	179000000	51700000	218000000	104000000	34600000	M3:1000.00	M3:1000.00	M3:1000.00	M3:1000.00	M3:1000.00	M3:1000.00	M3:1000.00
HN03	Cdc16 - WT	NSMFGS(+79.97)T(+79.97)IPSTLRK	147	160						130000				S6:0.00;T7:0.00			S6:0.00;T7:0.00
HN03	Cdc16 - WT	NSMFGS(+79.97)TIPST(+79.97)LRK	147	160						130000		S6:0.00;T11:14.04		S6:0.00;T11:14.04			S6:14.63;T11:11.10	S6:13.67;T11:11.10
HN03	Cdc16 - WT	NSMFGS(+79.97)TIPSTLRK	147	160	75100000	24700000	5840000000	3000000000	2480000000	32900000	1240000000	S6:0.00	S6:0.00	S6:0.00	S6:0.00	S6:0.00	S6:0.00	S6:0.00
HN03	Cdc16 - WT	NSMFGST(+79.97)IPST(+79.97)LRK	147	160			4460000			130000				T7:10.59;T11:15.73			T7:7.09;T11:11.10
HN03	Cdc16 - WT	NSMFGST(+79.97)IPSTLRK	147	160	14000000		5810000000	63900000		1200000000	708000	T7:0.00		T7:0.00	T7:0.00	T7:0.00	T7:0.00	T7:0.00
HN03	Cdc16 - WT	NSMFGSTIPS(+79.97)T(+79.97)LRK	147	160	807000	925000				858000	1600000	S10:4.99;T11:7.62	S10:31.50;T11:37.05	S10:10.63;T11:4.61			S10:12.77;T11:9.27	S10:15.26;T11:10.98
HN03	Cdc16 - WT	NSMFGSTIPS(+79.97)TLRK	147	160	6300000000	12800000	5850000000	70500000	5920000	1160000000	77400000	S10:0.00	S10:0.00	S10:0.00	S10:0.00	S10:0.00	S10:0.00	S10:0.00
HN03	Cdc16 - WT	NSMFGSTIPST(+79.97)LRK	147	160	8200000000	6790000000	7510000000	3650000000	3130000000	1820000000	1840000000	T11:19.84	T11:7.71	T11:7.71	T11:6.08	T11:7.09	T11:8.46	T11:7.71
HN03	Cdc16 - WT	NSMFGSTIPSTLRK	147	160	7590000000	7080000000	8730000000	3350000000	1030000000	1390000000	6290000
HN03	Cdc16 - WT	KVS(+79.97)LQR	160	165							597000							S3:1000.00
HN03	Cdc16 - WT	VSLQREYK	161	168						168000	176000
HN03	Cdc16 - WT	EYKDS(+79.97)VDGVVR	166	176														S5:41.38
HN03	Cdc16 - WT	EYKDSVDGVVR	166	176	940000000	1180000000	1730000000	1400000000	1410000000	874000000	956000000
HN03	Cdc16 - WT	DSVDGVVR	169	176	62600000	49300000	80900000	53400000	53800000	38900000	40700000

## Sheet: Cdc16 - PP
Sample	Substrate - kinase	Peptide	Start	End	Area r0	Area r1	Area r2	Area r3	Area r4	Area r5	Area r6	AScore r0	AScore r1	AScore r2	AScore r3	AScore r4	AScore r5	AScore r6
HN04	Cdc16 - PP	S(+79.97)SNRVLMR	33	40			784000							S1:0.00			S1:0.00
HN04	Cdc16 - PP	SS(+79.97)NRVLMR	33	40	713000	742000						S2:0.00	S2:5.67
HN04	Cdc16 - PP	SSNRVLMR	33	40	13900000	13000000	18300000	9400000	5170000	3030000	3720000
HN04	Cdc16 - PP	VLM(+15.99)RNPM(+15.99)S(+79.97)PSEQHS(+79.97)QHNSTLAAS(+79.97)PFVSNVSAAR	37	69							863000						M3:1000.00;M7:1000.00;S8:0.00;S14:0.00;S23:0.00	M3:1000.00;M7:1000.00;S8:0.00;S14:0.00;S23:10.20
HN04	Cdc16 - PP	VLM(+15.99)RNPM(+15.99)S(+79.97)PSEQHSQHNSTLAAS(+79.97)PFVSNVSAAR	37	69	2110000							M3:1000.00;M7:1000.00;S8:0.00;S23:53.33
HN04	Cdc16 - PP	VLM(+15.99)RNPM(+15.99)S(+79.97)PSEQHSQHNSTLAASPFVSNVSAAR	37	69	1790000		333000					M3:1000.00;M7:1000.00;S8:5.77		M3:1000.00;M7:1000.00;S8:0.00
HN04	Cdc16 - PP	VLM(+15.99)RNPM(+15.99)SPS(+79.97)EQHSQHNS(+79.97)TLAAS(+79.97)PFVSNVSAAR	37	69											M3:1000.00;M7:1000.00;S10:0.00;S18:0.00;S23:8.28
HN04	Cdc16 - PP	VLM(+15.99)RNPM(+15.99)SPSEQHS(+79.97)QHNSTLAAS(+79.97)PFVSNVSAAR	37	69								M3:1000.00;M7:1000.00;S14:0.00;S23:32.22
HN04	Cdc16 - PP	VLM(+15.99)RNPM(+15.99)SPSEQHS(+79.97)QHNSTLAASPFVSNVSAAR	37	69								M3:1000.00;M7:1000.00;S14:0.00
HN04	Cdc16 - PP	VLM(+15.99)RNPM(+15.99)SPSEQHSQHNS(+79.97)TLAASPFVSNVSAAR	37	69			480000							M3:1000.00;M7:1000.00;S18:0.00	M3:1000.00;M7:1000.00;S18:0.00
HN04	Cdc16 - PP	VLM(+15.99)RNPM(+15.99)SPSEQHSQHNSTLAAS(+79.97)PFVSNVSAAR	37	69	26000000	1380000				1120000		M3:1000.00;M7:1000.00;S23:16.36	M3:1000.00;M7:1000.00;S23:33.81	M3:1000.00;M7:1000.00;S23:16.36	M3:1000.00;M7:1000.00;S23:36.87		M3:1000.00;M7:1000.00;S23:53.33
HN04	Cdc16 - PP	VLM(+15.99)RNPM(+15.99)SPSEQHSQHNSTLAASPFVSNVSAAR	37	69	6480000	407000						M3:1000.00;M7:1000.00	M3:1000.00;M7:1000.00			M3:1000.00;M7:1000.00	M3:1000.00;M7:1000.00
HN04	Cdc16 - PP	VLM(+15.99)RNPMS(+79.97)PSEQHSQHNS(+79.97)TLAASPFVSNVSAAR	37	69													M3:9.45;S8:6.69;S18:0.00
HN04	Cdc16 - PP	VLM(+15.99)RNPMS(+79.97)PSEQHSQHNSTLAAS(+79.97)PFVSNVSAAR	37	69	55500000		13400000					M3:0.00;S8:8.76;S23:21.51		M3:3.38;S8:0.00;S23:24.34
HN04	Cdc16 - PP	VLM(+15.99)RNPMS(+79.97)PSEQHSQHNSTLAASPFVSNVSAAR	37	69		226000							M3:0.00;S8:7.77
HN04	Cdc16 - PP	VLM(+15.99)RNPMSPSEQHS(+79.97)QHNST(+79.97)LAASPFVSNVSAAR	37	69										M3:16.36;S14:0.00;T19:0.00
HN04	Cdc16 - PP	VLM(+15.99)RNPMSPSEQHSQHNS(+79.97)TLAASPFVSNVSAAR	37	69			6270000							M3:0.00;S18:0.00
HN04	Cdc16 - PP	VLM(+15.99)RNPMSPSEQHSQHNST(+79.97)LAASPFVSNVSAAR	37	69									M3:0.00;T19:0.00	M3:2.81;T19:0.00
HN04	Cdc16 - PP	VLM(+15.99)RNPMSPSEQHSQHNSTLAAS(+79.97)PFVSNVSAAR	37	69	52200000	2980000	3090000			3840000		M3:0.00;S23:9.27	M3:0.00;S23:20.16	M3:1.44;S23:14.52			M3:3.23;S23:11.69
HN04	Cdc16 - PP	VLM(+15.99)RNPMSPSEQHSQHNSTLAASPFVSNVSAAR	37	69		15700000							M3:13.63	M3:16.76
HN04	Cdc16 - PP	VLMRNPM(+15.99)S(+79.97)PS(+79.97)EQHSQHNSTLAAS(+79.97)PFVSNVSAAR	37	69												M7:5.14;S8:2.85;S10:0.00;S23:10.33	M7:0.00;S8:4.15;S10:0.89;S23:28.13
HN04	Cdc16 - PP	VLMRNPM(+15.99)S(+79.97)PSEQHSQHNSTLAAS(+79.97)PFVSNVSAAR	37	69	55500000		13400000		1160000		1430000	M7:16.36;S8:0.00;S23:22.09	M7:22.09;S8:0.00;S23:22.55	M7:22.09;S8:0.00;S23:13.99		M7:19.69;S8:0.00;S23:36.87		M7:2.36;S8:0.00;S23:12.23
HN04	Cdc16 - PP	VLMRNPM(+15.99)S(+79.97)PSEQHSQHNSTLAASPFVSNVSAAR	37	69	81800000	4070000	8650000	2580000	1060000			M7:9.27;S8:9.42	M7:9.45;S8:9.42	M7:19.69;S8:0.00	M7:0.00;S8:12.33	M7:9.45;S8:6.63
HN04	Cdc16 - PP	VLMRNPM(+15.99)SPS(+79.97)EQHS(+79.97)QHNSTLAAS(+79.97)PFVSNVSAAR	37	69										M7:0.00;S10:0.00;S14:0.00;S23:13.81
HN04	Cdc16 - PP	VLMRNPM(+15.99)SPS(+79.97)EQHSQHNSTLAAS(+79.97)PFVSNVSAAR	37	69					1160000	31000	1430000				M7:0.00;S10:0.00;S23:22.09	M7:5.14;S10:0.00;S23:19.61	M7:9.45;S10:0.00;S23:0.00	M7:1.99;S10:0.00;S23:25.00
HN04	Cdc16 - PP	VLMRNPM(+15.99)SPS(+79.97)EQHSQHNSTLAASPFVSNVSAAR	37	69									M7:0.00;S10:4.05
HN04	Cdc16 - PP	VLMRNPM(+15.99)SPSEQHS(+79.97)QHNS(+79.97)TLAAS(+79.97)PFVSNVSAAR	37	69							413000					M7:0.00;S14:3.41;S18:0.00;S23:10.01		M7:4.56;S14:0.00;S18:0.00;S23:19.48
HN04	Cdc16 - PP	VLMRNPM(+15.99)SPSEQHS(+79.97)QHNSTLAAS(+79.97)PFVSNVSAAR	37	69											M7:0.00;S14:0.00;S23:7.40
HN04	Cdc16 - PP	VLMRNPM(+15.99)SPSEQHS(+79.97)QHNSTLAASPFVSNVSAAR	37	69	6050000	2970000	1970000				1010000	M7:7.97;S14:0.00	M7:13.13;S14:0.00	M7:0.00;S14:0.00				M7:9.45;S14:0.00
HN04	Cdc16 - PP	VLMRNPM(+15.99)SPSEQHSQHNS(+79.97)TLAASPFVSNVSAAR	37	69	6720000	641000	8650000		461000		1010000	M7:5.14;S18:0.00	M7:4.12;S18:8.91	M7:9.45;S18:5.67		M7:10.92;S18:0.00		M7:9.45;S18:0.00
HN04	Cdc16 - PP	VLMRNPM(+15.99)SPSEQHSQHNST(+79.97)LAASPFVSNVSAAR	37	69	67100000	181000	6410000					M7:7.97;T19:0.00	M7:4.12;T19:0.00	M7:4.12;T19:5.67
HN04	Cdc16 - PP	VLMRNPM(+15.99)SPSEQHSQHNSTLAAS(+79.97)PFVSNVSAAR	37	69	67000000	16900000	47800000		3130000			M7:7.97;S23:16.92	M7:0.00;S23:22.09	M7:3.38;S23:8.54		M7:5.14;S23:22.09
HN04	Cdc16 - PP	VLMRNPM(+15.99)SPSEQHSQHNSTLAASPFVSNVSAAR	37	69		21100000	6560000						M7:5.55	M7:0.00
HN04	Cdc16 - PP	VLMRNPMS(+79.97)PS(+79.97)EQHS(+79.97)QHNS(+79.97)T(+79.97)LAASPFVSNVSAAR	37	69	1030000		4800000		3860000			S8:7.77;S10:9.23;S14:12.95;S18:26.16;T19:19.01		S8:2.61;S10:3.48;S14:5.60;S18:10.32;T19:0.00		S8:10.95;S10:8.48;S14:13.10;S18:13.62;T19:16.50
HN04	Cdc16 - PP	VLMRNPMS(+79.97)PS(+79.97)EQHS(+79.97)QHNS(+79.97)TLAAS(+79.97)PFVSNVSAAR	37	69		72200000	4800000			6600000	12600000		S8:0.00;S10:0.00;S14:0.00;S18:0.00;S23:8.28	S8:1.90;S10:5.18;S14:7.40;S18:20.41;S23:14.08			S8:0.79;S10:1.14;S14:2.53;S18:8.22;S23:41.57	S8:0.00;S10:0.13;S14:0.00;S18:0.00;S23:0.00
HN04	Cdc16 - PP	VLMRNPMS(+79.97)PS(+79.97)EQHS(+79.97)QHNS(+79.97)TLAASPFVSNVSAAR	37	69		9320000				1940000			S8:4.30;S10:5.48;S14:9.59;S18:10.59				S8:0.82;S10:0.00;S14:0.00;S18:0.00
HN04	Cdc16 - PP	VLMRNPMS(+79.97)PS(+79.97)EQHS(+79.97)QHNST(+79.97)LAASPFVSNVSAAR	37	69					12400000							S8:0.00;S10:3.22;S14:3.19;T19:0.00
HN04	Cdc16 - PP	VLMRNPMS(+79.97)PS(+79.97)EQHS(+79.97)QHNSTLAAS(+79.97)PFVSNVSAAR	37	69	8590000	36300000	3570000		2180000		12300000	S8:3.19;S10:4.34;S14:8.77;S23:21.30	S8:43.08;S10:47.94;S14:64.00;S23:16.36	S8:10.24;S10:13.91;S14:19.61;S23:13.99		S8:1.11;S10:3.22;S14:5.59;S23:0.00		S8:4.70;S10:6.03;S14:4.14;S23:16.78
HN04	Cdc16 - PP	VLMRNPMS(+79.97)PS(+79.97)EQHS(+79.97)QHNSTLAASPFVSNVSAAR	37	69													S8:0.00;S10:0.42;S14:0.00	S8:0.00;S10:0.00;S14:0.00
HN04	Cdc16 - PP	VLMRNPMS(+79.97)PS(+79.97)EQHSQHNS(+79.97)T(+79.97)LAAS(+79.97)PFVSNVSAAR	37	69					37800000							S8:0.00;S10:0.00;S18:0.00;T19:0.00;S23:22.53
HN04	Cdc16 - PP	VLMRNPMS(+79.97)PS(+79.97)EQHSQHNS(+79.97)T(+79.97)LAASPFVSNVSAAR	37	69			9160000							S8:0.00;S10:4.14;S18:8.28;T19:0.00
HN04	Cdc16 - PP	VLMRNPMS(+79.97)PS(+79.97)EQHSQHNST(+79.97)LAAS(+79.97)PFVSNVSAAR	37	69					19100000							S8:0.00;S10:1.08;T19:0.00;S23:12.98
HN04	Cdc16 - PP	VLMRNPMS(+79.97)PS(+79.97)EQHSQHNSTLAAS(+79.97)PFVSNVSAAR	37	69	1050000							S8:2.85;S10:5.59;S23:0.00
HN04	Cdc16 - PP	VLMRNPMS(+79.97)PS(+79.97)EQHSQHNSTLAASPFVSNVSAAR	37	69													S8:0.00;S10:0.00
HN04	Cdc16 - PP	VLMRNPMS(+79.97)PSEQHS(+79.97)QHNS(+79.97)T(+79.97)LAAS(+79.97)PFVSNVSAAR	37	69		11800000			3860000				S8:0.00;S14:0.89;S18:8.73;T19:5.04;S23:9.48			S8:0.00;S14:3.19;S18:4.34;T19:0.00;S23:22.09
HN04	Cdc16 - PP	VLMRNPMS(+79.97)PSEQHS(+79.97)QHNS(+79.97)T(+79.97)LAASPFVSNVSAAR	37	69					12400000		1930000					S8:0.00;S14:0.00;S18:0.00;T19:0.00		S8:0.00;S14:2.52;S18:0.00;T19:0.00
HN04	Cdc16 - PP	VLMRNPMS(+79.97)PSEQHS(+79.97)QHNS(+79.97)TLAAS(+79.97)PFVSNVSAAR	37	69			3570000							S8:0.00;S14:0.00;S18:0.00;S23:10.59
HN04	Cdc16 - PP	VLMRNPMS(+79.97)PSEQHS(+79.97)QHNSTLAASPFVSNVSAAR	37	69			516000							S8:0.00;S14:0.00
HN04	Cdc16 - PP	VLMRNPMS(+79.97)PSEQHSQHNS(+79.97)T(+79.97)LAASPFVSNVSAAR	37	69													S8:0.00;S18:0.00;T19:0.00
HN04	Cdc16 - PP	VLMRNPMS(+79.97)PSEQHSQHNS(+79.97)TLAASPFVSNVSAAR	37	69		22700000	2940000						S8:6.69;S18:0.00	S8:0.00;S18:8.54		S8:0.00;S18:0.00
HN04	Cdc16 - PP	VLMRNPMS(+79.97)PSEQHSQHNST(+79.97)LAASPFVSNVSAAR	37	69			2330000							S8:0.00;T19:11.10				S8:0.00;T19:0.00
HN04	Cdc16 - PP	VLMRNPMS(+79.97)PSEQHSQHNSTLAAS(+79.97)PFVSNVSAAR	37	69	169000000	87700000	55100000	2530000	6690000	4410000	2740000	S8:10.83;S23:15.68	S8:10.83;S23:15.68	S8:11.12;S23:14.34	S8:8.26;S23:32.22	S8:11.12;S23:21.51	S8:19.27;S23:16.78	S8:6.03;S23:9.21
HN04	Cdc16 - PP	VLMRNPMS(+79.97)PSEQHSQHNSTLAASPFVSNVSAAR	37	69		28000000		7650000					S8:7.77		S8:9.42		S8:6.63
HN04	Cdc16 - PP	VLMRNPMSPS(+79.97)EQHS(+79.97)QHNS(+79.97)T(+79.97)LAAS(+79.97)PFVSNVSAAR	37	69	16000000				44900000	14600000	12600000	S10:0.00;S14:0.00;S18:0.00;T19:0.00;S23:0.00				S10:0.00;S14:0.00;S18:0.00;T19:0.00;S23:1.65	S10:0.00;S14:0.00;S18:0.00;T19:0.00;S23:3.55	S10:0.00;S14:0.00;S18:0.98;T19:0.86;S23:2.32
HN04	Cdc16 - PP	VLMRNPMSPS(+79.97)EQHS(+79.97)QHNS(+79.97)T(+79.97)LAASPFVSNVSAAR	37	69			9160000							S10:0.00;S14:0.00;S18:0.00;T19:0.00
HN04	Cdc16 - PP	VLMRNPMSPS(+79.97)EQHS(+79.97)QHNS(+79.97)TLAASPFVSNVSAAR	37	69													S10:0.00;S14:0.00;S18:0.00
HN04	Cdc16 - PP	VLMRNPMSPS(+79.97)EQHS(+79.97)QHNST(+79.97)LAAS(+79.97)PFVSNVSAAR	37	69						1860000							S10:0.00;S14:0.00;T19:0.00;S23:9.39
HN04	Cdc16 - PP	VLMRNPMSPS(+79.97)EQHSQHNS(+79.97)TLAAS(+79.97)PFVSNVSAAR	37	69										S10:0.00;S18:0.00;S23:5.09
HN04	Cdc16 - PP	VLMRNPMSPS(+79.97)EQHSQHNST(+79.97)LAASPFVSNVSAAR	37	69			1790000							S10:0.00;T19:0.00
HN04	Cdc16 - PP	VLMRNPMSPS(+79.97)EQHSQHNSTLAAS(+79.97)PFVSNVSAAR	37	69	24200000	11200000	569000		6690000		2740000	S10:0.00;S23:20.88	S10:0.00;S23:0.00	S10:0.00;S23:10.33		S10:0.00;S23:10.87		S10:0.00;S23:14.56
HN04	Cdc16 - PP	VLMRNPMSPS(+79.97)EQHSQHNSTLAASPFVSNVSAAR	37	69				573000	14800000						S10:0.00	S10:0.00
HN04	Cdc16 - PP	VLMRNPMSPSEQHS(+79.97)QHNS(+79.97)T(+79.97)LAAS(+79.97)PFVSNVSAAR	37	69			23500000			5500000				S14:5.16;S18:3.04;T19:2.71;S23:18.10			S14:9.27;S18:3.85;T19:3.19;S23:3.64
HN04	Cdc16 - PP	VLMRNPMSPSEQHS(+79.97)QHNS(+79.97)TLAAS(+79.97)PFVSNVSAAR	37	69										S14:4.78;S18:0.00;S23:8.28
HN04	Cdc16 - PP	VLMRNPMSPSEQHS(+79.97)QHNST(+79.97)LAAS(+79.97)PFVSNVSAAR	37	69													S14:4.14;T19:0.00;S23:11.41
HN04	Cdc16 - PP	VLMRNPMSPSEQHS(+79.97)QHNST(+79.97)LAASPFVSNVSAAR	37	69			2330000							S14:0.00;T19:0.00			S14:6.67;T19:14.04
HN04	Cdc16 - PP	VLMRNPMSPSEQHS(+79.97)QHNSTLAAS(+79.97)PFVSNVSAAR	37	69		99000000	37300000						S14:8.90;S23:0.00	S14:0.00;S23:0.00
HN04	Cdc16 - PP	VLMRNPMSPSEQHS(+79.97)QHNSTLAASPFVSNVSAAR	37	69					14800000							S14:0.00
HN04	Cdc16 - PP	VLMRNPMSPSEQHSQHNS(+79.97)T(+79.97)LAAS(+79.97)PFVSNVSAAR	37	69										S18:13.13;T19:10.87;S23:41.57
HN04	Cdc16 - PP	VLMRNPMSPSEQHSQHNS(+79.97)TLAASPFVSNVSAAR	37	69					6880000				S18:5.83			S18:0.00
HN04	Cdc16 - PP	VLMRNPMSPSEQHSQHNST(+79.97)LAAS(+79.97)PFVSNVSAAR	37	69	129000000							T19:0.00;S23:0.00
HN04	Cdc16 - PP	VLMRNPMSPSEQHSQHNST(+79.97)LAASPFVSNVSAAR	37	69					50200				T19:0.00		T19:0.00	T19:0.00
HN04	Cdc16 - PP	VLMRNPMSPSEQHSQHNSTLAAS(+79.97)PFVSNVSAAR	37	69	23800000	75000000	20300000	24400000	7210000			S23:9.45	S23:22.09	S23:15.01	S23:10.92	S23:14.91
HN04	Cdc16 - PP	VLMRNPMSPSEQHSQHNSTLAASPFVSNVSAAR	37	69	14700000	8260000	2450000	765000
HN04	Cdc16 - PP	NPM(+15.99)S(+79.97)PS(+79.97)EQHS(+79.97)QHNSTLAASPFVSNVSAAR	41	69									M3:1000.00;S4:7.13;S6:0.00;S10:0.00				M3:1000.00;S4:5.18;S6:13.03;S10:19.10
HN04	Cdc16 - PP	NPM(+15.99)S(+79.97)PS(+79.97)EQHSQHNST(+79.97)LAASPFVSNVSAAR	41	69							4250000			M3:1000.00;S4:0.00;S6:0.00;T15:0.00				M3:1000.00;S4:0.00;S6:0.00;T15:0.00
HN04	Cdc16 - PP	NPM(+15.99)S(+79.97)PS(+79.97)EQHSQHNSTLAAS(+79.97)PFVSNVSAAR	41	69							4250000					M3:1000.00;S4:2.88;S6:0.00;S19:0.00		M3:1000.00;S4:0.00;S6:0.00;S19:7.91
HN04	Cdc16 - PP	NPM(+15.99)S(+79.97)PS(+79.97)EQHSQHNSTLAASPFVSNVSAAR	41	69	683000000	250000	6720000		87500			M3:1000.00;S4:9.21;S6:5.14	M3:1000.00;S4:0.00;S6:0.00	M3:1000.00;S4:12.23;S6:5.14		M3:1000.00;S4:4.78;S6:4.89	M3:1000.00;S4:17.73;S6:7.97	M3:1000.00;S4:0.00;S6:6.04
HN04	Cdc16 - PP	NPM(+15.99)S(+79.97)PSEQHS(+79.97)QHNSTLAAS(+79.97)PFVSNVSAAR	41	69												M3:1000.00;S4:0.00;S10:0.00;S19:22.09	M3:1000.00;S4:0.00;S10:0.00;S19:8.80
HN04	Cdc16 - PP	NPM(+15.99)S(+79.97)PSEQHS(+79.97)QHNSTLAASPFVSNVSAAR	41	69					20700				M3:1000.00;S4:8.87;S10:1.98	M3:1000.00;S4:0.00;S10:0.00		M3:1000.00;S4:7.28;S10:0.00
HN04	Cdc16 - PP	NPM(+15.99)S(+79.97)PSEQHSQHNS(+79.97)TLAAS(+79.97)PFVSNVSAAR	41	69												M3:1000.00;S4:0.00;S14:0.00;S19:14.81
HN04	Cdc16 - PP	NPM(+15.99)S(+79.97)PSEQHSQHNS(+79.97)TLAASPFVSNVSAAR	41	69	41900000		13100000					M3:1000.00;S4:0.00;S14:0.00	M3:1000.00;S4:0.00;S14:0.00	M3:1000.00;S4:0.00;S14:0.00	M3:1000.00;S4:0.00;S14:0.00			M3:1000.00;S4:0.00;S14:0.00
HN04	Cdc16 - PP	NPM(+15.99)S(+79.97)PSEQHSQHNST(+79.97)LAAS(+79.97)PFVSNVSAAR	41	69										M3:1000.00;S4:4.80;T15:0.00;S19:22.09	M3:1000.00;S4:0.00;T15:0.00;S19:9.45	M3:1000.00;S4:0.00;T15:5.03;S19:28.59		M3:1000.00;S4:7.47;T15:14.04;S19:28.59
HN04	Cdc16 - PP	NPM(+15.99)S(+79.97)PSEQHSQHNST(+79.97)LAASPFVSNVSAAR	41	69						153000000				M3:1000.00;S4:0.00;T15:0.00		M3:1000.00;S4:0.00;T15:0.00	M3:1000.00;S4:0.00;T15:0.00
HN04	Cdc16 - PP	NPM(+15.99)S(+79.97)PSEQHSQHNSTLAAS(+79.97)PFVSNVSAAR	41	69	1150000000	326000000	701000000		521000000	258000000	203000000	M3:1000.00;S4:0.00;S19:18.14	M3:1000.00;S4:3.59;S19:32.66	M3:1000.00;S4:10.83;S19:9.74	M3:1000.00;S4:6.69;S19:16.36	M3:1000.00;S4:0.00;S19:36.87	M3:1000.00;S4:2.34;S19:41.57	M3:1000.00;S4:1.24;S19:53.33
HN04	Cdc16 - PP	NPM(+15.99)S(+79.97)PSEQHSQHNSTLAASPFVSNVSAAR	41	69	748000000	169000000	399000000		101000000	50000000	14700000	M3:1000.00;S4:5.16	M3:1000.00;S4:5.08	M3:1000.00;S4:7.81	M3:1000.00;S4:0.00	M3:1000.00;S4:7.77	M3:1000.00;S4:12.33	M3:1000.00;S4:9.42
HN04	Cdc16 - PP	NPM(+15.99)SPS(+79.97)EQHS(+79.97)QHNS(+79.97)TLAASPFVSNVSAAR	41	69							4250000							M3:1000.00;S6:10.61;S10:11.12;S14:0.00
HN04	Cdc16 - PP	NPM(+15.99)SPS(+79.97)EQHS(+79.97)QHNSTLAAS(+79.97)PFVSNVSAAR	41	69							4250000					M3:1000.00;S6:0.00;S10:0.00;S19:0.00		M3:1000.00;S6:0.00;S10:0.00;S19:0.00
HN04	Cdc16 - PP	NPM(+15.99)SPS(+79.97)EQHS(+79.97)QHNSTLAASPFVSNVSAAR	41	69												M3:1000.00;S6:0.00;S10:0.00	M3:1000.00;S6:2.94;S10:0.00
HN04	Cdc16 - PP	NPM(+15.99)SPS(+79.97)EQHSQHNS(+79.97)TLAASPFVSNVSAAR	41	69		2100000	1230000						M3:1000.00;S6:0.00;S14:0.00	M3:1000.00;S6:0.00;S14:0.00		M3:1000.00;S6:0.00;S14:0.00	M3:1000.00;S6:0.00;S14:0.00
HN04	Cdc16 - PP	NPM(+15.99)SPS(+79.97)EQHSQHNSTLAAS(+79.97)PFVSNVSAAR	41	69	474000000	189000000	17000000		246000	258000000	78900000	M3:1000.00;S6:0.00;S19:36.87	M3:1000.00;S6:0.00;S19:0.00	M3:1000.00;S6:0.00;S19:0.00		M3:1000.00;S6:0.00;S19:0.00	M3:1000.00;S6:0.00;S19:36.87	M3:1000.00;S6:0.00;S19:0.00
HN04	Cdc16 - PP	NPM(+15.99)SPS(+79.97)EQHSQHNSTLAASPFVS(+79.97)NVSAAR	41	69										M3:1000.00;S6:0.00;S23:0.00
HN04	Cdc16 - PP	NPM(+15.99)SPS(+79.97)EQHSQHNSTLAASPFVSNVSAAR	41	69	48200000	149000000	25700000		824000	23100000	863000	M3:1000.00;S6:0.00	M3:1000.00;S6:0.00	M3:1000.00;S6:0.00	M3:1000.00;S6:0.00	M3:1000.00;S6:0.00	M3:1000.00;S6:0.00	M3:1000.00;S6:3.64
HN04	Cdc16 - PP	NPM(+15.99)SPSEQHS(+79.97)QHNS(+79.97)TLAAS(+79.97)PFVSNVSAAR	41	69													M3:1000.00;S10:0.00;S14:0.00;S19:0.00
HN04	Cdc16 - PP	NPM(+15.99)SPSEQHS(+79.97)QHNS(+79.97)TLAASPFVSNVSAAR	41	69									M3:1000.00;S10:0.00;S14:0.00	M3:1000.00;S10:0.00;S14:0.00		M3:1000.00;S10:4.97;S14:0.00		M3:1000.00;S10:0.00;S14:0.00
HN04	Cdc16 - PP	NPM(+15.99)SPSEQHS(+79.97)QHNST(+79.97)LAAS(+79.97)PFVSNVSAAR	41	69							4250000					M3:1000.00;S10:0.00;T15:0.00;S19:7.40		M3:1000.00;S10:0.00;T15:0.00;S19:16.08
HN04	Cdc16 - PP	NPM(+15.99)SPSEQHS(+79.97)QHNST(+79.97)LAASPFVSNVSAAR	41	69		172000			77800				M3:1000.00;S10:0.00;T15:14.04			M3:1000.00;S10:0.00;T15:0.00
HN04	Cdc16 - PP	NPM(+15.99)SPSEQHS(+79.97)QHNSTLAAS(+79.97)PFVSNVSAAR	41	69	46500000	2150000	15600000		312000000	153000000	78900000	M3:1000.00;S10:0.00;S19:0.00	M3:1000.00;S10:0.00;S19:0.00	M3:1000.00;S10:0.00;S19:23.50		M3:1000.00;S10:0.00;S19:17.33	M3:1000.00;S10:0.00;S19:58.64	M3:1000.00;S10:0.00;S19:0.00
HN04	Cdc16 - PP	NPM(+15.99)SPSEQHS(+79.97)QHNSTLAASPFVSNVSAAR	41	69	330000000	38200000	185000000		118000000			M3:1000.00;S10:4.54	M3:1000.00;S10:0.00	M3:1000.00;S10:0.00		M3:1000.00;S10:0.00	M3:1000.00;S10:0.00	M3:1000.00;S10:0.00
HN04	Cdc16 - PP	NPM(+15.99)SPSEQHSQHNS(+79.97)T(+79.97)LAAS(+79.97)PFVSNVSAAR	41	69								M3:1000.00;S14:0.46;T15:0.36;S19:2.10		M3:1000.00;S14:2.23;T15:1.90;S19:6.03
HN04	Cdc16 - PP	NPM(+15.99)SPSEQHSQHNS(+79.97)T(+79.97)LAASPFVSNVSAAR	41	69			327000					M3:1000.00;S14:5.29;T15:4.44		M3:1000.00;S14:0.00;T15:0.00		M3:1000.00;S14:0.00;T15:0.00		M3:1000.00;S14:0.00;T15:0.00
HN04	Cdc16 - PP	NPM(+15.99)SPSEQHSQHNS(+79.97)TLAAS(+79.97)PFVSNVSAAR	41	69	20600000	574000	258000000		35000		124000000	M3:1000.00;S14:0.00;S19:15.86	M3:1000.00;S14:0.00;S19:27.85	M3:1000.00;S14:0.00;S19:29.69		M3:1000.00;S14:0.00;S19:0.00	M3:1000.00;S14:0.00;S19:7.21	M3:1000.00;S14:0.00;S19:19.45
HN04	Cdc16 - PP	NPM(+15.99)SPSEQHSQHNS(+79.97)TLAASPFVSNVSAAR	41	69	1030000	15400000	3000000				6840000	M3:1000.00;S14:0.00	M3:1000.00;S14:0.00	M3:1000.00;S14:10.59		M3:1000.00;S14:10.59	M3:1000.00;S14:0.00	M3:1000.00;S14:0.00
HN04	Cdc16 - PP	NPM(+15.99)SPSEQHSQHNST(+79.97)LAAS(+79.97)PFVSNVSAAR	41	69	6920000	331000	19900000		184000			M3:1000.00;T15:0.00;S19:18.64	M3:1000.00;T15:0.00;S19:16.14	M3:1000.00;T15:0.00;S19:2.68		M3:1000.00;T15:0.00;S19:7.57	M3:1000.00;T15:0.00;S19:0.00	M3:1000.00;T15:0.00;S19:9.59
HN04	Cdc16 - PP	NPM(+15.99)SPSEQHSQHNST(+79.97)LAASPFVSNVSAAR	41	69	388000000	22200000	281000000		1340000	68400	51000	M3:1000.00;T15:0.00	M3:1000.00;T15:0.00	M3:1000.00;T15:0.00		M3:1000.00;T15:0.00	M3:1000.00;T15:0.00	M3:1000.00;T15:0.00
HN04	Cdc16 - PP	NPM(+15.99)SPSEQHSQHNSTLAAS(+79.97)PFVSNVSAAR	41	69	1570000000	394000000	436000000	34400000	407000000	107000000	1430000	M3:1000.00;S19:41.57	M3:1000.00;S19:53.33	M3:1000.00;S19:53.33	M3:1000.00;S19:41.57	M3:1000.00;S19:22.09	M3:1000.00;S19:43.13	M3:1000.00;S19:25.27
HN04	Cdc16 - PP	NPM(+15.99)SPSEQHSQHNSTLAASPFVSNVSAAR	41	69	676000000	245000000	293000000	21600000	86100000	51000000	96900000	M3:1000.00	M3:1000.00	M3:1000.00	M3:1000.00	M3:1000.00	M3:1000.00	M3:1000.00
HN04	Cdc16 - PP	NPMS(+79.97)PS(+79.97)EQHS(+79.97)QHNS(+79.97)TLAAS(+79.97)PFVSNVSAAR	41	69											S4:0.00;S6:0.00;S10:0.00;S14:0.00;S19:22.09
HN04	Cdc16 - PP	NPMS(+79.97)PS(+79.97)EQHS(+79.97)QHNS(+79.97)TLAASPFVSNVSAAR	41	69					1070000							S4:0.00;S6:5.37;S10:9.00;S14:8.54
HN04	Cdc16 - PP	NPMS(+79.97)PS(+79.97)EQHS(+79.97)QHNST(+79.97)LAAS(+79.97)PFVSNVSAAR	41	69												S4:0.00;S6:3.22;S10:5.59;T15:0.00;S19:5.41
HN04	Cdc16 - PP	NPMS(+79.97)PS(+79.97)EQHS(+79.97)QHNSTLAAS(+79.97)PFVSNVSAAR	41	69									S4:1.64;S6:2.87;S10:4.78;S19:53.33	S4:12.43;S6:8.73;S10:13.99;S19:16.36
HN04	Cdc16 - PP	NPMS(+79.97)PS(+79.97)EQHS(+79.97)QHNSTLAASPFVSNVSAAR	41	69		253000							S4:0.00;S6:8.14;S10:11.74				S4:0.00;S6:0.00;S10:6.24	S4:5.18;S6:6.73;S10:9.95
HN04	Cdc16 - PP	NPMS(+79.97)PS(+79.97)EQHSQHNS(+79.97)TLAASPFVSNVSAAR	41	69								S4:0.00;S6:0.00;S14:0.00
HN04	Cdc16 - PP	NPMS(+79.97)PS(+79.97)EQHSQHNSTLAAS(+79.97)PFVSNVSAAR	41	69			11100000					S4:0.00;S6:0.00;S19:10.92		S4:0.00;S6:0.00;S19:22.09		S4:0.00;S6:4.14;S19:14.56	S4:1.59;S6:0.00;S19:6.67	S4:3.70;S6:3.19;S19:10.88
HN04	Cdc16 - PP	NPMS(+79.97)PS(+79.97)EQHSQHNSTLAASPFVSNVSAAR	41	69	389000	584000000	434000000					S4:0.00;S6:0.79	S4:2.53;S6:0.00	S4:12.23;S6:4.57	S4:4.78;S6:0.00	S4:0.00;S6:0.00		S4:9.21;S6:10.92
HN04	Cdc16 - PP	NPMS(+79.97)PSEQHS(+79.97)QHNS(+79.97)TLAAS(+79.97)PFVSNVSAAR	41	69												S4:3.02;S10:0.00;S14:0.00;S19:5.65
HN04	Cdc16 - PP	NPMS(+79.97)PSEQHS(+79.97)QHNST(+79.97)LAASPFVSNVSAAR	41	69												S4:0.00;S10:0.00;T15:0.00
HN04	Cdc16 - PP	NPMS(+79.97)PSEQHS(+79.97)QHNSTLAAS(+79.97)PFVSNVSAAR	41	69									S4:2.56;S10:5.09;S19:10.66	S4:0.00;S10:4.71;S19:9.19				S4:0.00;S10:8.28;S19:3.41
HN04	Cdc16 - PP	NPMS(+79.97)PSEQHS(+79.97)QHNSTLAASPFVSNVSAAR	41	69		635000							S4:0.00;S10:0.00	S4:0.00;S10:0.00
HN04	Cdc16 - PP	NPMS(+79.97)PSEQHSQHNS(+79.97)T(+79.97)LAAS(+79.97)PFVSNVSAAR	41	69												S4:0.00;S14:0.00;T15:0.00;S19:0.00
HN04	Cdc16 - PP	NPMS(+79.97)PSEQHSQHNS(+79.97)T(+79.97)LAASPFVSNVSAAR	41	69			11100000							S4:0.00;S14:0.00;T15:0.00
HN04	Cdc16 - PP	NPMS(+79.97)PSEQHSQHNS(+79.97)TLAAS(+79.97)PFVSNVSAAR	41	69									S4:6.58;S14:0.00;S19:12.98				S4:0.00;S14:0.00;S19:22.09
HN04	Cdc16 - PP	NPMS(+79.97)PSEQHSQHNS(+79.97)TLAASPFVSNVSAAR	41	69					637000000							S4:0.00;S14:0.00	S4:0.00;S14:0.00
HN04	Cdc16 - PP	NPMS(+79.97)PSEQHSQHNST(+79.97)LAASPFVSNVSAAR	41	69							262000000						S4:0.00;T15:0.00	S4:0.00;T15:0.00
HN04	Cdc16 - PP	NPMS(+79.97)PSEQHSQHNSTLAAS(+79.97)PFVSNVSAAR	41	69	2870000000	1940000000	1540000000	547000000	775000000	428000000	85700000	S4:3.45;S19:36.87	S4:2.04;S19:18.14	S4:10.83;S19:53.33	S4:0.00;S19:18.14	S4:0.00;S19:32.66	S4:19.39;S19:24.19	S4:2.85;S19:14.98
HN04	Cdc16 - PP	NPMS(+79.97)PSEQHSQHNSTLAASPFVSNVSAAR	41	69	1350000000	315000000	374000000	165000000	88800000	23900000	45200000	S4:0.00	S4:11.86	S4:12.16	S4:9.42	S4:5.16	S4:6.63	S4:5.16
HN04	Cdc16 - PP	NPMSPS(+79.97)EQHS(+79.97)QHNS(+79.97)TLAASPFVSNVSAAR	41	69											S6:0.00;S10:0.00;S14:0.00	S6:5.48;S10:0.09;S14:4.97
HN04	Cdc16 - PP	NPMSPS(+79.97)EQHS(+79.97)QHNSTLAAS(+79.97)PFVSNVSAAR	41	69									S6:0.00;S10:0.00;S19:0.00	S6:0.00;S10:0.00;S19:0.00	S6:0.00;S10:0.00;S19:0.00	S6:0.00;S10:0.00;S19:0.00	S6:0.00;S10:0.00;S19:0.00
HN04	Cdc16 - PP	NPMSPS(+79.97)EQHS(+79.97)QHNSTLAASPFVSNVSAAR	41	69								S6:0.00;S10:0.00	S6:0.00;S10:0.00	S6:3.85;S10:0.00		S6:0.00;S10:0.00	S6:0.00;S10:0.00
HN04	Cdc16 - PP	NPMSPS(+79.97)EQHSQHNS(+79.97)T(+79.97)LAASPFVSNVSAAR	41	69										S6:0.00;S14:0.00;T15:0.00
HN04	Cdc16 - PP	NPMSPS(+79.97)EQHSQHNS(+79.97)TLAAS(+79.97)PFVSNVSAAR	41	69								S6:0.00;S14:0.00;S19:0.00		S6:0.00;S14:0.00;S19:12.98
HN04	Cdc16 - PP	NPMSPS(+79.97)EQHSQHNS(+79.97)TLAASPFVSNVSAAR	41	69										S6:0.00;S14:0.00
HN04	Cdc16 - PP	NPMSPS(+79.97)EQHSQHNST(+79.97)LAAS(+79.97)PFVSNVSAAR	41	69									S6:0.00;T15:0.00;S19:12.23	S6:0.00;T15:0.00;S19:0.00
HN04	Cdc16 - PP	NPMSPS(+79.97)EQHSQHNSTLAAS(+79.97)PFVSNVSAAR	41	69			1100000000				262000000			S6:0.00;S19:29.98			S6:0.00;S19:0.00	S6:0.00;S19:53.33
HN04	Cdc16 - PP	NPMSPS(+79.97)EQHSQHNSTLAASPFVSNVSAAR	41	69				367000000		34700000	65900000	S6:0.00		S6:0.00	S6:0.00	S6:0.00	S6:0.00	S6:0.00
HN04	Cdc16 - PP	NPMSPSEQHS(+79.97)QHNST(+79.97)LAAS(+79.97)PFVSNVSAAR	41	69					3070000					S10:0.00;T15:0.00;S19:16.78		S10:0.00;T15:0.00;S19:0.00
HN04	Cdc16 - PP	NPMSPSEQHS(+79.97)QHNST(+79.97)LAASPFVSNVSAAR	41	69														S10:0.00;T15:0.00
HN04	Cdc16 - PP	NPMSPSEQHS(+79.97)QHNSTLAAS(+79.97)PFVSNVSAAR	41	69	530000000		434000000					S10:0.00;S19:9.21		S10:0.00;S19:9.92	S10:0.00;S19:32.94
HN04	Cdc16 - PP	NPMSPSEQHS(+79.97)QHNSTLAASPFVS(+79.97)NVSAAR	41	69									S10:0.00;S23:0.00
HN04	Cdc16 - PP	NPMSPSEQHS(+79.97)QHNSTLAASPFVSNVSAAR	41	69				368000000					S10:0.00	S10:0.00	S10:0.00		S10:0.00	S10:0.00
HN04	Cdc16 - PP	NPMSPSEQHSQHNS(+79.97)T(+79.97)LAAS(+79.97)PFVSNVSAAR	41	69														S14:1.51;T15:6.19;S19:8.73
HN04	Cdc16 - PP	NPMSPSEQHSQHNS(+79.97)T(+79.97)LAASPFVSNVSAAR	41	69														S14:0.00;T15:0.00
HN04	Cdc16 - PP	NPMSPSEQHSQHNS(+79.97)TLAAS(+79.97)PFVSNVSAAR	41	69			1100000000			119000000			S14:0.00;S19:16.15	S14:0.00;S19:29.69			S14:0.00;S19:47.82
HN04	Cdc16 - PP	NPMSPSEQHSQHNS(+79.97)TLAASPFVSNVSAAR	41	69			270000000	883000000						S14:0.00	S14:0.00
HN04	Cdc16 - PP	NPMSPSEQHSQHNST(+79.97)LAAS(+79.97)PFVSNVSAAR	41	69								T15:0.00;S19:16.36				T15:0.00;S19:14.16		T15:0.00;S19:15.73
HN04	Cdc16 - PP	NPMSPSEQHSQHNST(+79.97)LAASPFVSNVSAAR	41	69		122000000		777000000					T15:0.00		T15:0.00	T15:0.00		T15:3.86
HN04	Cdc16 - PP	NPMSPSEQHSQHNSTLAAS(+79.97)PFVSNVSAAR	41	69	4060000000	2810000000	2510000000	1510000000	983000000		5210000	S19:53.33	S19:53.33	S19:28.13	S19:53.33	S19:22.09	S19:36.87	S19:7.36
HN04	Cdc16 - PP	NPMSPSEQHSQHNSTLAASPFVSNVSAAR	41	69	1490000000	1200000000	1150000000	967000000	333000000	221000000	145000000
HN04	Cdc16 - PP	T(+79.97)QQSLPTDAQNDR	70	82					132000	213000	257000					T1:15.50	T1:31.92	T1:40.95
HN04	Cdc16 - PP	TQQS(+79.97)LPTDAQNDR	70	82					286000	40300						S4:0.00	S4:0.00
HN04	Cdc16 - PP	TQQSLPT(+79.97)DAQNDR	70	82					286000	428000						T7:7.84	T7:54.23
HN04	Cdc16 - PP	TQQSLPTDAQNDR	70	82	1080000000	1290000000	1300000000	956000000	1690000000	911000000	860000000
HN04	Cdc16 - PP	T(+79.97)QQSLPTDAQNDRLQQPWNR	70	89	754000	1770000			3090000	376000	1900000	T1:10.63	T1:24.64			T1:10.09	T1:13.21	T1:7.79
HN04	Cdc16 - PP	TQQS(+79.97)LPTDAQNDRLQQPWNR	70	89	5900000					4430000		S4:10.63					S4:10.63
HN04	Cdc16 - PP	TQQSLPT(+79.97)DAQNDRLQQPWNR	70	89	19800000	18700000	12600000		22000000		1080000	T7:0.00	T7:41.90	T7:24.33		T7:32.12		T7:15.25
HN04	Cdc16 - PP	TQQSLPTDAQNDRLQQPWNR	70	89	31300000000	28300000000	25700000000	23900000000	28100000000	13400000000	14300000000
HN04	Cdc16 - PP	LQQPWNR	83	89	1310000000	1420000000	1220000000	1710000000	944000000	551000000	580000000
HN04	Cdc16 - PP	LQQPWNRT(+79.97)NT(+79.97)ATSPYQSLANSPLIQK	83	108										T8:9.75;T10:10.63
HN04	Cdc16 - PP	LQQPWNRT(+79.97)NTAT(+79.97)SPYQSLANSPLIQK	83	108										T8:0.00;T12:15.27
HN04	Cdc16 - PP	LQQPWNRTNTATSPYQS(+79.97)LANSPLIQK	83	108							399000							S17:0.00
HN04	Cdc16 - PP	LQQPWNRTNTATSPYQSLANS(+79.97)PLIQK	83	108					1120000	525000	399000					S21:0.00	S21:34.81	S21:10.92
HN04	Cdc16 - PP	LQQPWNRTNTATSPYQSLANSPLIQK	83	108	238000		513000	51900	995000	105000
HN04	Cdc16 - PP	T(+79.97)NTAT(+79.97)SPYQSLANSPLIQK	90	108						414000							T1:0.00;T5:0.00
HN04	Cdc16 - PP	T(+79.97)NTATSPYQSLANS(+79.97)PLIQK	90	108			1000000		1580000	61100	187000000			T1:0.00;S14:22.47		T1:0.00;S14:37.00	T1:0.00;S14:13.99	T1:14.19;S14:19.61
HN04	Cdc16 - PP	T(+79.97)NTATSPYQSLANSPLIQK	90	108	504000000		5980000000	178000		181000	295000000	T1:0.00	T1:0.00	T1:0.00	T1:0.00		T1:0.00	T1:0.00
HN04	Cdc16 - PP	TNT(+79.97)AT(+79.97)SPYQSLANS(+79.97)PLIQK	90	108							101000							T3:4.05;T5:12.14;S14:0.00
HN04	Cdc16 - PP	TNT(+79.97)AT(+79.97)SPYQSLANSPLIQK	90	108	3070000					3070000		T3:0.00;T5:0.00					T3:0.00;T5:0.00
HN04	Cdc16 - PP	TNT(+79.97)ATS(+79.97)PY(+79.97)QSLANSPLIQK	90	108							101000							T3:0.00;S6:0.00;Y8:0.00
HN04	Cdc16 - PP	TNT(+79.97)ATS(+79.97)PYQSLANSPLIQK	90	108		799000000	798000000		940000000	4100000	5290000	T3:0.00;S6:0.00	T3:0.00;S6:0.00	T3:0.00;S6:0.00		T3:0.00;S6:0.00	T3:0.00;S6:0.00	T3:0.00;S6:0.00
HN04	Cdc16 - PP	TNT(+79.97)ATSPY(+79.97)QSLANSPLIQK	90	108					15000000							T3:0.00;Y8:0.00
HN04	Cdc16 - PP	TNT(+79.97)ATSPYQS(+79.97)LANSPLIQK	90	108	483000000	620000000	613000000	111000000	14100000	7410000	4900000	T3:0.00;S10:0.00	T3:0.00;S10:0.00	T3:0.00;S10:0.00	T3:0.00;S10:0.00	T3:0.00;S10:0.00	T3:0.00;S10:0.00	T3:0.00;S10:0.00
HN04	Cdc16 - PP	TNT(+79.97)ATSPYQSLANS(+79.97)PLIQK	90	108	10900000	806000000	808000000	111000000	951000000	15200000	192000000	T3:20.92;S14:58.70	T3:0.00;S14:47.82	T3:0.00;S14:75.74	T3:0.00;S14:53.45	T3:0.00;S14:66.58	T3:25.13;S14:92.17	T3:0.00;S14:47.82
HN04	Cdc16 - PP	TNT(+79.97)ATSPYQSLANSPLIQK	90	108	5890000000	6080000000	7730000000	2940000000	6800000000	4390000000	4560000000	T3:0.00	T3:0.00	T3:0.00	T3:0.00	T3:0.00	T3:0.00	T3:0.00
HN04	Cdc16 - PP	TNTAT(+79.97)S(+79.97)PYQSLANSPLIQK	90	108	916000				9560000			T5:9.42;S6:0.00				T5:0.00;S6:0.00	T5:0.00;S6:0.00	T5:0.00;S6:0.00
HN04	Cdc16 - PP	TNTAT(+79.97)SPYQS(+79.97)LANSPLIQK	90	108					92000							T5:12.33;S10:12.03
HN04	Cdc16 - PP	TNTAT(+79.97)SPYQSLANS(+79.97)PLIQK	90	108	212000000		185000000	115000000	283000000	7190000	4900000	T5:0.00;S14:64.00		T5:0.00;S14:17.84	T5:0.00;S14:21.82	T5:0.00;S14:47.82	T5:0.00;S14:35.40	T5:0.00;S14:37.71
HN04	Cdc16 - PP	TNTAT(+79.97)SPYQSLANSPLIQK	90	108	51400	1110000	150000	184000000	482000000	124000	90500000	T5:0.00	T5:0.00	T5:0.00	T5:0.00	T5:0.00	T5:0.00	T5:0.00
HN04	Cdc16 - PP	TNTATS(+79.97)PY(+79.97)QSLANSPLIQK	90	108							4900000	S6:0.00;Y8:0.00						S6:6.08;Y8:0.00
HN04	Cdc16 - PP	TNTATS(+79.97)PYQS(+79.97)LANSPLIQK	90	108	80000				1580000	278000000		S6:0.00;S10:6.67				S6:0.00;S10:0.00	S6:0.00;S10:0.00	S6:6.04;S10:0.00
HN04	Cdc16 - PP	TNTATS(+79.97)PYQSLANS(+79.97)PLIQK	90	108	698000000	196000000	10100000		654000000	129000000	82200000	S6:0.00;S14:49.43	S6:0.00;S14:42.68	S6:0.00;S14:0.00		S6:0.00;S14:47.82	S6:0.00;S14:49.35	S6:0.00;S14:42.68
HN04	Cdc16 - PP	TNTATS(+79.97)PYQSLANSPLIQK	90	108	685000000	639000000	606000000	184000000	710000000	271000000	388000000	S6:0.00	S6:7.77	S6:10.59	S6:0.00	S6:0.00	S6:28.36	S6:0.00
HN04	Cdc16 - PP	TNTATSPY(+79.97)QSLANS(+79.97)PLIQK	90	108		615000000	24400000	12800000	642000000	268000000	264000000	Y8:0.00;S14:83.65	Y8:1.12;S14:73.05	Y8:11.24;S14:34.81	Y8:0.88;S14:47.92	Y8:0.00;S14:42.90	Y8:6.57;S14:0.00	Y8:0.00;S14:51.01
HN04	Cdc16 - PP	TNTATSPY(+79.97)QSLANSPLIQK	90	108	683000000	834000000	605000000	36200000	482000000		88200000	Y8:0.00	Y8:0.00	Y8:14.04	Y8:15.73	Y8:3.63	Y8:13.78	Y8:0.00
HN04	Cdc16 - PP	TNTATSPYQS(+79.97)LANS(+79.97)PLIQK	90	108	311000		8230000		14700000	127000		S10:0.00;S14:13.79		S10:0.00;S14:18.75		S10:0.00;S14:9.13	S10:0.00;S14:13.27
HN04	Cdc16 - PP	TNTATSPYQS(+79.97)LANSPLIQK	90	108	570000000	5890000000	5990000000	1270000	61800000	271000000	3380000000	S10:0.00	S10:0.00	S10:0.00	S10:0.00	S10:12.19	S10:0.00	S10:0.00
HN04	Cdc16 - PP	TNTATSPYQSLANS(+79.97)PLIQK	90	108	6480000000	7020000000	7630000000	2850000000	6320000000	4390000000	4180000000	S14:74.55	S14:73.05	S14:60.10	S14:72.73	S14:95.35	S14:53.23	S14:63.05
HN04	Cdc16 - PP	TNTATSPYQSLANSPLIQK	90	108	4180000000	4090000000	3630000000	1860000000	3240000000	1700000000	1430000000
HN04	Cdc16 - PP	LQANIM(+15.99)T(+79.97)PHQPS(+79.97)ANSNSNSNS(+79.97)IT(+79.97)GNVVNDNNLLASMSK	109	146										M6:23.57;T7:0.00;S12:0.00;S21:0.00;T23:0.00
HN04	Cdc16 - PP	LQANIM(+15.99)T(+79.97)PHQPS(+79.97)ANSNSNSNSITGNVVNDNNLLASMSK	109	146	2510000	2300000	6050000					M6:33.88;T7:0.00;S12:0.00	M6:28.85;T7:0.00;S12:1.78	M6:14.46;T7:0.00;S12:0.00
HN04	Cdc16 - PP	LQANIM(+15.99)T(+79.97)PHQPSANS(+79.97)NSNSNS(+79.97)ITGNVVNDNNLLASMSK	109	146									M6:17.34;T7:0.00;S15:3.38;S21:0.00
HN04	Cdc16 - PP	LQANIM(+15.99)T(+79.97)PHQPSANS(+79.97)NSNSNSITGNVVNDNNLLASMSK	109	146		148000	3550000					M6:9.93;T7:0.00;S15:0.00	M6:35.68;T7:0.00;S15:0.00	M6:42.04;T7:0.00;S15:0.00
HN04	Cdc16 - PP	LQANIM(+15.99)T(+79.97)PHQPSANSNS(+79.97)NSNS(+79.97)ITGNVVNDNNLLASMSK	109	146									M6:22.04;T7:0.00;S17:0.00;S21:0.00
HN04	Cdc16 - PP	LQANIM(+15.99)T(+79.97)PHQPSANSNS(+79.97)NSNSITGNVVNDNNLLASMSK	109	146		93400	1220000					M6:19.74;T7:0.00;S17:21.30	M6:69.33;T7:0.00;S17:0.00	M6:18.10;T7:0.00;S17:0.00
HN04	Cdc16 - PP	LQANIM(+15.99)T(+79.97)PHQPSANSNSNS(+79.97)NSITGNVVNDNNLLASMSK	109	146		148000							M6:20.96;T7:0.00;S19:0.00
HN04	Cdc16 - PP	LQANIM(+15.99)T(+79.97)PHQPSANSNSNSNS(+79.97)ITGNVVNDNNLLASMSK	109	146			2980000							M6:40.40;T7:0.00;S21:0.00
HN04	Cdc16 - PP	LQANIM(+15.99)T(+79.97)PHQPSANSNSNSNSIT(+79.97)GNVVNDNNLLASMSK	109	146	2420000							M6:31.38;T7:0.00;T23:0.00
HN04	Cdc16 - PP	LQANIM(+15.99)T(+79.97)PHQPSANSNSNSNSITGNVVNDNNLLAS(+79.97)MSK	109	146			399000						M6:27.22;T7:8.73;S35:0.00	M6:53.16;T7:9.21;S35:7.77
HN04	Cdc16 - PP	LQANIM(+15.99)T(+79.97)PHQPSANSNSNSNSITGNVVNDNNLLASM(+15.99)SK	109	146	21500000	1570000	1520000					M6:1000.00;T7:0.00;M36:1000.00	M6:1000.00;T7:11.37;M36:1000.00	M6:1000.00;T7:0.00;M36:1000.00
HN04	Cdc16 - PP	LQANIM(+15.99)T(+79.97)PHQPSANSNSNSNSITGNVVNDNNLLASMSK	109	146	554000000	127000000	161000000					M6:112.64;T7:24.21	M6:83.82;T7:37.36	M6:71.26;T7:14.52
HN04	Cdc16 - PP	LQANIM(+15.99)TPHQPS(+79.97)ANS(+79.97)NS(+79.97)NS(+79.97)NSITGNVVNDNNLLASMSK	109	146										M6:24.64;S12:0.00;S15:0.00;S17:0.00;S19:0.00
HN04	Cdc16 - PP	LQANIM(+15.99)TPHQPS(+79.97)ANS(+79.97)NSNSNSITGNVVNDNNLLASMSK	109	146	5050000		4590000					M6:46.95;S12:0.00;S15:0.00		M6:24.28;S12:0.00;S15:0.00
HN04	Cdc16 - PP	LQANIM(+15.99)TPHQPS(+79.97)ANSNS(+79.97)NS(+79.97)NSITGNVVNDNNLLASMSK	109	146									M6:31.16;S12:0.00;S17:0.00;S19:0.00
HN04	Cdc16 - PP	LQANIM(+15.99)TPHQPS(+79.97)ANSNS(+79.97)NSNSITGNVVNDNNLLASMSK	109	146	5050000							M6:52.77;S12:0.00;S17:0.00
HN04	Cdc16 - PP	LQANIM(+15.99)TPHQPS(+79.97)ANSNSNS(+79.97)NSITGNVVNDNNLLASMSK	109	146			2430000							M6:23.16;S12:0.00;S19:0.00
HN04	Cdc16 - PP	LQANIM(+15.99)TPHQPS(+79.97)ANSNSNSNS(+79.97)ITGNVVNDNNLLASMSK	109	146	165000							M6:51.17;S12:0.00;S21:0.00		M6:32.95;S12:0.00;S21:0.00
HN04	Cdc16 - PP	LQANIM(+15.99)TPHQPS(+79.97)ANSNSNSNSIT(+79.97)GNVVNDNNLLASMSK	109	146			1170000					M6:12.95;S12:0.00;T23:0.00		M6:6.19;S12:0.00;T23:0.00
HN04	Cdc16 - PP	LQANIM(+15.99)TPHQPS(+79.97)ANSNSNSNSITGNVVNDNNLLAS(+79.97)MSK	109	146	1040000							M6:18.20;S12:0.96;S35:0.00
HN04	Cdc16 - PP	LQANIM(+15.99)TPHQPS(+79.97)ANSNSNSNSITGNVVNDNNLLASM(+15.99)SK	109	146	1230000	1580000	179000					M6:1000.00;S12:0.00;M36:1000.00	M6:1000.00;S12:0.00;M36:1000.00	M6:1000.00;S12:0.00;M36:1000.00
HN04	Cdc16 - PP	LQANIM(+15.99)TPHQPS(+79.97)ANSNSNSNSITGNVVNDNNLLASMSK	109	146	363000000	3210000	157000000					M6:112.64;S12:2.18	M6:91.17;S12:0.00	M6:80.91;S12:0.00
HN04	Cdc16 - PP	LQANIM(+15.99)TPHQPSANS(+79.97)NS(+79.97)NSNSITGNVVNDNNLLASMSK	109	146			3030000						M6:14.23;S15:0.00;S17:0.00	M6:32.69;S15:6.08;S17:0.00
HN04	Cdc16 - PP	LQANIM(+15.99)TPHQPSANS(+79.97)NSNSNSITGNVVNDNNLLASM(+15.99)SK	109	146	3950000		431000					M6:1000.00;S15:0.00;M36:1000.00	M6:1000.00;S15:0.00;M36:1000.00	M6:1000.00;S15:0.00;M36:1000.00
HN04	Cdc16 - PP	LQANIM(+15.99)TPHQPSANS(+79.97)NSNSNSITGNVVNDNNLLASMSK	109	146	412000000	25500000	144000000					M6:85.78;S15:0.00	M6:28.73;S15:0.00	M6:58.34;S15:0.00
HN04	Cdc16 - PP	LQANIM(+15.99)TPHQPSANSNS(+79.97)NS(+79.97)NS(+79.97)IT(+79.97)GNVVNDNNLLASMSK	109	146			167000							M6:25.41;S17:3.29;S19:3.77;S21:1.44;T23:0.00
HN04	Cdc16 - PP	LQANIM(+15.99)TPHQPSANSNS(+79.97)NS(+79.97)NSITGNVVNDNNLLASMSK	109	146										M6:9.70;S17:0.00;S19:0.00
HN04	Cdc16 - PP	LQANIM(+15.99)TPHQPSANSNS(+79.97)NSNSIT(+79.97)GNVVNDNNLLASMSK	109	146										M6:13.57;S17:0.00;T23:0.00
HN04	Cdc16 - PP	LQANIM(+15.99)TPHQPSANSNS(+79.97)NSNSITGNVVNDNNLLAS(+79.97)MSK	109	146			399000							M6:51.50;S17:0.00;S35:0.00
HN04	Cdc16 - PP	LQANIM(+15.99)TPHQPSANSNS(+79.97)NSNSITGNVVNDNNLLASM(+15.99)SK	109	146	14500000		377000					M6:1000.00;S17:0.00;M36:1000.00	M6:1000.00;S17:0.00;M36:1000.00	M6:1000.00;S17:0.00;M36:1000.00
HN04	Cdc16 - PP	LQANIM(+15.99)TPHQPSANSNS(+79.97)NSNSITGNVVNDNNLLASMSK	109	146		39800000							M6:67.53;S17:0.00		M6:73.34;S17:0.00
HN04	Cdc16 - PP	LQANIM(+15.99)TPHQPSANSNSNS(+79.97)NS(+79.97)ITGNVVNDNNLLASMSK	109	146	331000		2430000					M6:22.57;S19:4.59;S21:4.59		M6:39.94;S19:8.15;S21:6.08
HN04	Cdc16 - PP	LQANIM(+15.99)TPHQPSANSNSNS(+79.97)NSIT(+79.97)GNVVNDNNLLASMSK	109	146			2430000							M6:25.80;S19:0.00;T23:0.00
HN04	Cdc16 - PP	LQANIM(+15.99)TPHQPSANSNSNS(+79.97)NSITGNVVNDNNLLASM(+15.99)SK	109	146		221000	254000					M6:1000.00;S19:0.00;M36:1000.00	M6:1000.00;S19:0.00;M36:1000.00	M6:1000.00;S19:0.00;M36:1000.00
HN04	Cdc16 - PP	LQANIM(+15.99)TPHQPSANSNSNS(+79.97)NSITGNVVNDNNLLASMS(+79.97)K	109	146			2230000							M6:1.81;S19:0.00;S37:0.00
HN04	Cdc16 - PP	LQANIM(+15.99)TPHQPSANSNSNS(+79.97)NSITGNVVNDNNLLASMSK	109	146	191000000	44200000	110000000					M6:21.78;S19:0.00	M6:71.26;S19:0.00	M6:58.68;S19:12.16
HN04	Cdc16 - PP	LQANIM(+15.99)TPHQPSANSNSNSNS(+79.97)ITGNVVNDNNLLASM(+15.99)SK	109	146	355000	597000						M6:1000.00;S21:0.00;M36:1000.00	M6:1000.00;S21:0.00;M36:1000.00	M6:1000.00;S21:0.00;M36:1000.00
HN04	Cdc16 - PP	LQANIM(+15.99)TPHQPSANSNSNSNS(+79.97)ITGNVVNDNNLLASMSK	109	146	333000000		22700000					M6:68.58;S21:12.33	M6:17.00;S21:0.00	M6:58.68;S21:0.00
HN04	Cdc16 - PP	LQANIM(+15.99)TPHQPSANSNSNSNSIT(+79.97)GNVVNDNNLLAS(+79.97)MSK	109	146	3360000							M6:8.04;T23:0.00;S35:0.00
HN04	Cdc16 - PP	LQANIM(+15.99)TPHQPSANSNSNSNSIT(+79.97)GNVVNDNNLLASM(+15.99)SK	109	146	531000		214000					M6:1000.00;T23:0.00;M36:1000.00		M6:1000.00;T23:0.00;M36:1000.00
HN04	Cdc16 - PP	LQANIM(+15.99)TPHQPSANSNSNSNSIT(+79.97)GNVVNDNNLLASMS(+79.97)K	109	146										M6:44.30;T23:0.00;S37:0.00
HN04	Cdc16 - PP	LQANIM(+15.99)TPHQPSANSNSNSNSIT(+79.97)GNVVNDNNLLASMSK	109	146		3510000	90700000						M6:21.91;T23:0.00	M6:34.80;T23:0.00
HN04	Cdc16 - PP	LQANIM(+15.99)TPHQPSANSNSNSNSITGNVVNDNNLLASM(+15.99)SK	109	146	48500000	8340000	4820000					M6:1000.00;M36:1000.00	M6:1000.00;M36:1000.00	M6:1000.00;M36:1000.00
HN04	Cdc16 - PP	LQANIM(+15.99)TPHQPSANSNSNSNSITGNVVNDNNLLASMSK	109	146	162000000	109000000	353000000	1950000				M6:127.48	M6:97.33	M6:73.93	M6:125.77
HN04	Cdc16 - PP	LQANIMT(+79.97)PHQPS(+79.97)ANS(+79.97)NSNS(+79.97)NSITGNVVNDNNLLASMSK	109	146											T7:0.00;S12:3.84;S15:9.85;S19:0.00
HN04	Cdc16 - PP	LQANIMT(+79.97)PHQPS(+79.97)ANSNSNS(+79.97)NSITGNVVNDNNLLASMSK	109	146										T7:0.00;S12:0.00;S19:0.00
HN04	Cdc16 - PP	LQANIMT(+79.97)PHQPS(+79.97)ANSNSNSNSITGNVVNDNNLLAS(+79.97)MSK	109	146										T7:0.00;S12:0.00;S35:0.00
HN04	Cdc16 - PP	LQANIMT(+79.97)PHQPS(+79.97)ANSNSNSNSITGNVVNDNNLLASMSK	109	146		101000						T7:0.00;S12:0.40	T7:0.00;S12:0.00	T7:0.00;S12:0.96		T7:0.00;S12:0.00
HN04	Cdc16 - PP	LQANIMT(+79.97)PHQPSANS(+79.97)NSNS(+79.97)NSITGNVVNDNNLLASMSK	109	146			5430000							T7:0.00;S15:0.00;S19:0.00
HN04	Cdc16 - PP	LQANIMT(+79.97)PHQPSANS(+79.97)NSNSNSITGNVVNDNNLLASMSK	109	146	693000							T7:0.00;S15:0.00	T7:0.00;S15:0.00	T7:0.00;S15:0.00		T7:0.00;S15:0.00
HN04	Cdc16 - PP	LQANIMT(+79.97)PHQPSANSNS(+79.97)NSNS(+79.97)ITGNVVNDNNLLASMSK	109	146		10300000							T7:0.00;S17:6.65;S21:0.00
HN04	Cdc16 - PP	LQANIMT(+79.97)PHQPSANSNS(+79.97)NSNSITGNVVNDNNLLASMSK	109	146										T7:0.00;S17:0.00
HN04	Cdc16 - PP	LQANIMT(+79.97)PHQPSANSNSNS(+79.97)NS(+79.97)ITGNVVNDNNLLASMSK	109	146		10300000							T7:0.00;S19:3.64;S21:0.00
HN04	Cdc16 - PP	LQANIMT(+79.97)PHQPSANSNSNS(+79.97)NSITGNVVNDNNLLASMSK	109	146		2570000							T7:0.00;S19:0.00	T7:0.00;S19:0.00
HN04	Cdc16 - PP	LQANIMT(+79.97)PHQPSANSNSNSNS(+79.97)IT(+79.97)GNVVNDNNLLASMSK	109	146		70900							T7:0.00;S21:0.00;T23:0.00
HN04	Cdc16 - PP	LQANIMT(+79.97)PHQPSANSNSNSNS(+79.97)ITGNVVNDNNLLASMSK	109	146									T7:0.00;S21:0.00	T7:0.00;S21:0.00
HN04	Cdc16 - PP	LQANIMT(+79.97)PHQPSANSNSNSNSIT(+79.97)GNVVNDNNLLASMSK	109	146									T7:0.00;T23:0.00		T7:0.00;T23:0.00
HN04	Cdc16 - PP	LQANIMT(+79.97)PHQPSANSNSNSNSITGNVVNDNNLLAS(+79.97)MSK	109	146	77000000							T7:0.00;S35:0.00
HN04	Cdc16 - PP	LQANIMT(+79.97)PHQPSANSNSNSNSITGNVVNDNNLLASM(+15.99)SK	109	146	71900000		101000000					T7:6.69;M36:57.57	T7:5.83;M36:58.34	T7:9.24;M36:25.86
HN04	Cdc16 - PP	LQANIMT(+79.97)PHQPSANSNSNSNSITGNVVNDNNLLASMSK	109	146	1700000000	666000000	655000000	4180000	2520000	1570000	87400	T7:14.52	T7:4.46	T7:9.92	T7:11.37	T7:0.00	T7:5.83	T7:5.85
HN04	Cdc16 - PP	LQANIMTPHQPS(+79.97)ANS(+79.97)NS(+79.97)NS(+79.97)NSITGNVVNDNNLLASMSK	109	146											S12:0.00;S15:4.45;S17:6.08;S19:1.37
HN04	Cdc16 - PP	LQANIMTPHQPS(+79.97)ANS(+79.97)NSNS(+79.97)NS(+79.97)ITGNVVNDNNLLASMSK	109	146											S12:0.00;S15:0.00;S19:0.00;S21:0.00
HN04	Cdc16 - PP	LQANIMTPHQPS(+79.97)ANS(+79.97)NSNSNS(+79.97)IT(+79.97)GNVVNDNNLLASMSK	109	146											S12:0.00;S15:5.55;S21:0.00;T23:0.00
HN04	Cdc16 - PP	LQANIMTPHQPS(+79.97)ANS(+79.97)NSNSNS(+79.97)ITGNVVNDNNLLASMSK	109	146		370000							S12:0.00;S15:2.44;S21:0.00
HN04	Cdc16 - PP	LQANIMTPHQPS(+79.97)ANS(+79.97)NSNSNSITGNVVNDNNLLASMSK	109	146								S12:0.00;S15:0.00		S12:0.00;S15:0.00			S12:0.00;S15:0.00
HN04	Cdc16 - PP	LQANIMTPHQPS(+79.97)ANSNS(+79.97)NS(+79.97)NS(+79.97)ITGNVVNDNNLLASMSK	109	146											S12:0.00;S17:0.00;S19:0.00;S21:0.00
HN04	Cdc16 - PP	LQANIMTPHQPS(+79.97)ANSNS(+79.97)NS(+79.97)NSITGNVVNDNNLLASMSK	109	146		370000							S12:0.00;S17:2.44;S19:0.00
HN04	Cdc16 - PP	LQANIMTPHQPS(+79.97)ANSNS(+79.97)NSNSITGNVVNDNNLLASMSK	109	146							79100	S12:0.00;S17:0.00						S12:0.00;S17:0.00
HN04	Cdc16 - PP	LQANIMTPHQPS(+79.97)ANSNSNSNS(+79.97)ITGNVVNDNNLLASMSK	109	146	2830000							S12:0.00;S21:0.00
HN04	Cdc16 - PP	LQANIMTPHQPS(+79.97)ANSNSNSNSIT(+79.97)GNVVNDNNLLASMSK	109	146	45000000		361000					S12:0.00;T23:0.00		S12:0.00;T23:0.00
HN04	Cdc16 - PP	LQANIMTPHQPS(+79.97)ANSNSNSNSITGNVVNDNNLLASM(+15.99)S(+79.97)K	109	146										S12:0.00;M36:1000.00;S37:0.00
HN04	Cdc16 - PP	LQANIMTPHQPS(+79.97)ANSNSNSNSITGNVVNDNNLLASM(+15.99)SK	109	146	28000000	288000	9790000					S12:0.00;M36:34.80	S12:0.00;M36:23.35	S12:0.00;M36:54.96	S12:0.00;M36:37.76
HN04	Cdc16 - PP	LQANIMTPHQPS(+79.97)ANSNSNSNSITGNVVNDNNLLASMSK	109	146	1700000000	298000000	244000000		1170000			S12:0.00	S12:0.00	S12:0.00	S12:0.00	S12:4.36
HN04	Cdc16 - PP	LQANIMTPHQPSANS(+79.97)NS(+79.97)NS(+79.97)NSITGNVVNDNNLLASMSK	109	146		370000							S15:5.20;S17:8.15;S19:1.41
HN04	Cdc16 - PP	LQANIMTPHQPSANS(+79.97)NS(+79.97)NSNSITGNVVNDNNLLAS(+79.97)MSK	109	146										S15:0.00;S17:11.12;S35:0.00
HN04	Cdc16 - PP	LQANIMTPHQPSANS(+79.97)NS(+79.97)NSNSITGNVVNDNNLLASM(+15.99)SK	109	146										S15:0.00;S17:0.00;M36:18.56
HN04	Cdc16 - PP	LQANIMTPHQPSANS(+79.97)NS(+79.97)NSNSITGNVVNDNNLLASMSK	109	146									S15:3.61;S17:0.79	S15:0.00;S17:0.00	S15:0.00;S17:1.87
HN04	Cdc16 - PP	LQANIMTPHQPSANS(+79.97)NSNS(+79.97)NSITGNVVNDNNLLASMSK	109	146			361000						S15:0.00;S19:0.00	S15:0.00;S19:0.00
HN04	Cdc16 - PP	LQANIMTPHQPSANS(+79.97)NSNSNS(+79.97)ITGNVVNDNNLLASMSK	109	146								S15:0.00;S21:0.00		S15:0.00;S21:0.00
HN04	Cdc16 - PP	LQANIMTPHQPSANS(+79.97)NSNSNSIT(+79.97)GNVVNDNNLLASMSK	109	146	420000	2570000						S15:0.00;T23:0.00	S15:0.00;T23:0.00	S15:0.00;T23:0.00
HN04	Cdc16 - PP	LQANIMTPHQPSANS(+79.97)NSNSNSITGNVVNDNNLLAS(+79.97)MSK	109	146		17400000							S15:0.00;S35:0.00
HN04	Cdc16 - PP	LQANIMTPHQPSANS(+79.97)NSNSNSITGNVVNDNNLLASM(+15.99)SK	109	146		13700000	7620000						S15:0.00;M36:43.03	S15:0.00;M36:70.49
HN04	Cdc16 - PP	LQANIMTPHQPSANS(+79.97)NSNSNSITGNVVNDNNLLASMSK	109	146	641000000	514000			1350000			S15:3.19	S15:0.00	S15:0.00	S15:0.00	S15:2.85
HN04	Cdc16 - PP	LQANIMTPHQPSANSNS(+79.97)NS(+79.97)NS(+79.97)IT(+79.97)GNVVNDNNLLASMSK	109	146											S17:3.29;S19:2.89;S21:1.44;T23:3.42
HN04	Cdc16 - PP	LQANIMTPHQPSANSNS(+79.97)NS(+79.97)NSITGNVVNDNNLLASMSK	109	146	1460000							S17:1.95;S19:1.95		S17:3.61;S19:3.61		S17:0.00;S19:4.59
HN04	Cdc16 - PP	LQANIMTPHQPSANSNS(+79.97)NSNS(+79.97)ITGNVVNDNNLLASMSK	109	146								S17:0.00;S21:0.00
HN04	Cdc16 - PP	LQANIMTPHQPSANSNS(+79.97)NSNSIT(+79.97)GNVVNDNNLLASMSK	109	146											S17:0.00;T23:0.00
HN04	Cdc16 - PP	LQANIMTPHQPSANSNS(+79.97)NSNSITGNVVNDNNLLASM(+15.99)SK	109	146	10900000	1360000						S17:0.00;M36:54.19	S17:0.00;M36:36.84
HN04	Cdc16 - PP	LQANIMTPHQPSANSNS(+79.97)NSNSITGNVVNDNNLLASMSK	109	146	904000	57700000	497000					S17:0.00	S17:0.00	S17:0.00	S17:0.00
HN04	Cdc16 - PP	LQANIMTPHQPSANSNSNS(+79.97)NS(+79.97)ITGNVVNDNNLLASMSK	109	146		48100							S19:6.08;S21:6.08			S19:15.08;S21:6.08
HN04	Cdc16 - PP	LQANIMTPHQPSANSNSNS(+79.97)NSIT(+79.97)GNVVNDNNLLASMSK	109	146										S19:0.00;T23:0.00
HN04	Cdc16 - PP	LQANIMTPHQPSANSNSNS(+79.97)NSITGNVVNDNNLLASM(+15.99)SK	109	146	202000000							S19:0.00;M36:25.84	S19:0.00;M36:9.44	S19:0.00;M36:9.71
HN04	Cdc16 - PP	LQANIMTPHQPSANSNSNS(+79.97)NSITGNVVNDNNLLASMSK	109	146	989000		285000000		2520000			S19:0.00	S19:0.00	S19:0.00	S19:0.00	S19:0.00
HN04	Cdc16 - PP	LQANIMTPHQPSANSNSNSNS(+79.97)IT(+79.97)GNVVNDNNLLASMSK	109	146										S21:5.77;T23:11.90
HN04	Cdc16 - PP	LQANIMTPHQPSANSNSNSNS(+79.97)ITGNVVNDNNLLASM(+15.99)SK	109	146	5080000							S21:0.00;M36:28.51		S21:0.00;M36:6.43
HN04	Cdc16 - PP	LQANIMTPHQPSANSNSNSNS(+79.97)ITGNVVNDNNLLASMSK	109	146	2280000	150000	410000000					S21:9.42	S21:0.00	S21:0.00	S21:0.00
HN04	Cdc16 - PP	LQANIMTPHQPSANSNSNSNSIT(+79.97)GNVVNDNNLLASM(+15.99)SK	109	146	2980000		5610000					T23:0.00;M36:16.06		T23:0.00;M36:12.63
HN04	Cdc16 - PP	LQANIMTPHQPSANSNSNSNSIT(+79.97)GNVVNDNNLLASMSK	109	146	382000	114000	39900000	5690000				T23:0.00	T23:0.00	T23:0.00	T23:0.00
HN04	Cdc16 - PP	LQANIMTPHQPSANSNSNSNSITGNVVNDNNLLAS(+79.97)M(+15.99)SK	109	146	1600000							S35:0.00;M36:50.10		S35:12.33;M36:43.03
HN04	Cdc16 - PP	LQANIMTPHQPSANSNSNSNSITGNVVNDNNLLAS(+79.97)MSK	109	146	183000000	92800000	62100000					S35:13.38	S35:5.77	S35:4.52	S35:4.52
HN04	Cdc16 - PP	LQANIMTPHQPSANSNSNSNSITGNVVNDNNLLASM(+15.99)S(+79.97)K	109	146	19400000							M36:25.62;S37:9.42		M36:11.76;S37:0.00
HN04	Cdc16 - PP	LQANIMTPHQPSANSNSNSNSITGNVVNDNNLLASM(+15.99)SK	109	146	279000000	45700000	289000000	4250000				M36:160.22	M36:62.10	M36:80.30	M36:84.04
HN04	Cdc16 - PP	LQANIMTPHQPSANSNSNSNSITGNVVNDNNLLASMS(+79.97)K	109	146		57700000	62100000						S37:0.00	S37:3.29
HN04	Cdc16 - PP	LQANIMTPHQPSANSNSNSNSITGNVVNDNNLLASMSK	109	146	3300000000	1680000000	2030000000	34500000	8130000	4100000	1250000
HN04	Cdc16 - PP	NS(+79.97)MFGSTIPSTLR	147	159											S2:26.50
HN04	Cdc16 - PP	NSM(+15.99)FGSTIPS(+79.97)TLR	147	159													M3:1000.00;S10:0.00
HN04	Cdc16 - PP	NSM(+15.99)FGSTIPSTLR	147	159	13800000	13700000	19900000	12800000	8600000	12900000	9390000	M3:1000.00	M3:1000.00	M3:1000.00	M3:1000.00	M3:1000.00	M3:1000.00	M3:1000.00
HN04	Cdc16 - PP	NSMFGS(+79.97)TIPSTLR	147	159	317000	54000000	52200000	377000				S6:0.00	S6:0.00	S6:0.00	S6:0.00
HN04	Cdc16 - PP	NSMFGST(+79.97)IPSTLR	147	159	80100000	1460000	2080000	2130000			9150000	T7:0.00	T7:0.00	T7:0.00	T7:24.64			T7:0.00
HN04	Cdc16 - PP	NSMFGSTIPS(+79.97)TLR	147	159	80100000							S10:0.00	S10:0.00
HN04	Cdc16 - PP	NSMFGSTIPST(+79.97)LR	147	159	83900000	54500000	52200000	6370000	22700000	9820000	9150000	T11:10.59	T11:9.38	T11:8.46	T11:5.67	T11:7.71	T11:7.71	T11:8.46
HN04	Cdc16 - PP	NSMFGSTIPSTLR	147	159	1480000000	1040000000	1040000000	453000000	314000000	138000000	131000000
HN04	Cdc16 - PP	NS(+79.97)M(+15.99)FGSTIPSTLRK	147	160							10700000							S2:0.00;M3:1000.00
HN04	Cdc16 - PP	NSM(+15.99)FGS(+79.97)TIPSTLRK	147	160	14600000	3290000	16700000		508000	1050000		M3:1000.00;S6:0.00	M3:1000.00;S6:0.00	M3:1000.00;S6:14.72	M3:1000.00;S6:0.00	M3:1000.00;S6:0.00	M3:1000.00;S6:0.00	M3:1000.00;S6:0.00
HN04	Cdc16 - PP	NSM(+15.99)FGST(+79.97)IPSTLRK	147	160	28100000	5040000	11300000		822000		25200	M3:1000.00;T7:0.00	M3:1000.00;T7:0.00	M3:1000.00;T7:0.00		M3:1000.00;T7:0.00		M3:1000.00;T7:0.00
HN04	Cdc16 - PP	NSM(+15.99)FGSTIPS(+79.97)TLRK	147	160	38100000	14900000	20000000		1950000	50100	202000	M3:1000.00;S10:0.00	M3:1000.00;S10:0.00	M3:1000.00;S10:0.00		M3:1000.00;S10:5.67	M3:1000.00;S10:0.00	M3:1000.00;S10:0.00
HN04	Cdc16 - PP	NSM(+15.99)FGSTIPST(+79.97)LRK	147	160	100000000	61500000	55400000		32100000	13400000	11100000	M3:1000.00;T11:6.08	M3:1000.00;T11:10.59	M3:1000.00;T11:31.37		M3:1000.00;T11:10.59	M3:1000.00;T11:6.08	M3:1000.00;T11:10.59
HN04	Cdc16 - PP	NSM(+15.99)FGSTIPSTLRK	147	160	178000000	165000000	173000000	57900000	149000000	23400000	21600000	M3:1000.00	M3:1000.00	M3:1000.00	M3:1000.00	M3:1000.00	M3:1000.00	M3:1000.00
HN04	Cdc16 - PP	NSMFGS(+79.97)TIPST(+79.97)LRK	147	160	1180000		1290000		197000			S6:0.00;T11:0.00		S6:0.00;T11:7.32		S6:0.00;T11:0.00
HN04	Cdc16 - PP	NSMFGS(+79.97)TIPSTLRK	147	160	4600000000	56600000	3240000000		1500000000	249000000		S6:0.00	S6:0.00	S6:0.00	S6:0.00	S6:0.00	S6:0.00	S6:0.00
HN04	Cdc16 - PP	NSMFGST(+79.97)IPST(+79.97)LRK	147	160		2170000	1290000	6580000					T7:17.41;T11:11.10	T7:16.36;T11:0.00	T7:0.00;T11:14.04		T7:0.00;T11:18.53
HN04	Cdc16 - PP	NSMFGST(+79.97)IPSTLRK	147	160	4600000000	3240000000	19400000	2570000	49600000	494000000		T7:0.00	T7:0.00	T7:0.00	T7:0.00	T7:0.00	T7:0.00
HN04	Cdc16 - PP	NSMFGSTIPS(+79.97)T(+79.97)LRK	147	160	3400000		766000		197000			S10:27.62;T11:25.66	S10:24.64;T11:27.06	S10:0.00;T11:0.00		S10:18.82;T11:15.69	S10:0.00;T11:0.00
HN04	Cdc16 - PP	NSMFGSTIPS(+79.97)TLRK	147	160	3240000			2150000000	38600000	1600000		S10:0.00			S10:0.00	S10:0.00	S10:0.00
HN04	Cdc16 - PP	NSMFGSTIPST(+79.97)LRK	147	160	6230000000	4360000000	4270000000	2140000000	2000000000	760000000	767000000	T11:6.08	T11:6.55	T11:9.38	T11:6.55	T11:7.71	T11:7.09	T11:8.46
HN04	Cdc16 - PP	NSMFGSTIPSTLRK	147	160	4430000000	3230000000	1410000000	2320000000	1200000000	625000000	589000000
HN04	Cdc16 - PP	KVS(+79.97)LQR	160	165	680000	804000	802000		660000	557000	526000	S3:1000.00	S3:1000.00	S3:1000.00		S3:1000.00	S3:1000.00	S3:1000.00
HN04	Cdc16 - PP	VSLQREYK	161	168					708000	309000	489000
HN04	Cdc16 - PP	EYKDS(+79.97)VDGVVR	166	176	404000			352000				S5:40.95			S5:59.17
HN04	Cdc16 - PP	EYKDSVDGVVR	166	176	811000000	965000000	1010000000	1060000000	967000000	565000000	612000000
HN04	Cdc16 - PP	DSVDGVVR	169	176	59600000	62100000	56400000	45100000	50700000	32600000	35500000

## Sheet: Spa2 - WT
Sample	Substrate - kinase	Peptide	Start	End	Area r0	Area r1	Area r2	Area r3	Area r4	Area r5	Area r6	AScore r0	AScore r1	AScore r2	AScore r3	AScore r4	AScore r5	AScore r6
HN05	Spa2 - WT	QVLEY(+79.97)S(+79.97)S(+79.97)PTATTPM(+15.99)T(+79.97)PTFPSTSGINMK	538	564									Y5:0.00;S6:0.00;S7:0.00;M14:1000.00;T15:0.00
HN05	Spa2 - WT	QVLEY(+79.97)S(+79.97)S(+79.97)PTATTPMTPTFPSTSGINMK	538	564						2910000							Y5:0.00;S6:0.00;S7:0.00
HN05	Spa2 - WT	QVLEY(+79.97)S(+79.97)SPT(+79.97)ATTPM(+15.99)T(+79.97)PTFPSTSGINMK	538	564									Y5:0.00;S6:0.00;T9:2.44;M14:1000.00;T15:0.00
HN05	Spa2 - WT	QVLEY(+79.97)S(+79.97)SPT(+79.97)ATTPMTPTFPS(+79.97)TSGINMK	538	564									Y5:0.00;S6:0.00;T9:0.00;S20:0.00
HN05	Spa2 - WT	QVLEY(+79.97)S(+79.97)SPT(+79.97)ATTPMTPTFPSTSGINMK	538	564													Y5:3.54;S6:7.21;T9:10.63
HN05	Spa2 - WT	QVLEY(+79.97)S(+79.97)SPTATTPM(+15.99)T(+79.97)PTFPSTSGINMK	538	564	74800000							Y5:0.00;S6:0.00;M14:1000.00;T15:23.15
HN05	Spa2 - WT	QVLEY(+79.97)S(+79.97)SPTATTPM(+15.99)TPTFPSTSGINMK	538	564											Y5:0.00;S6:9.38;M14:14.17
HN05	Spa2 - WT	QVLEY(+79.97)S(+79.97)SPTATTPMT(+79.97)PTFPSTSGINMK	538	564								Y5:0.00;S6:0.00;T15:0.00
HN05	Spa2 - WT	QVLEY(+79.97)S(+79.97)SPTATTPMTPT(+79.97)FPSTSGINMK	538	564							9950000							Y5:2.83;S6:0.00;T17:0.00
HN05	Spa2 - WT	QVLEY(+79.97)SS(+79.97)PT(+79.97)AT(+79.97)TPMTPTFPSTSGINMK	538	564													Y5:0.00;S7:0.00;T9:5.46;T11:0.00
HN05	Spa2 - WT	QVLEY(+79.97)SS(+79.97)PT(+79.97)ATTPM(+15.99)TPT(+79.97)FPSTSGINMK	538	564									Y5:0.00;S7:0.00;T9:0.00;M14:1000.00;T17:4.78
HN05	Spa2 - WT	QVLEY(+79.97)SS(+79.97)PTATTPMT(+79.97)PTFPSTSGINMK	538	564	51800000							Y5:0.00;S7:0.00;T15:11.11		Y5:0.00;S7:0.00;T15:0.00
HN05	Spa2 - WT	QVLEY(+79.97)SSPT(+79.97)ATTPMTPTFPS(+79.97)TSGINMK	538	564											Y5:0.00;T9:0.00;S20:0.00
HN05	Spa2 - WT	QVLEY(+79.97)SSPT(+79.97)ATTPMTPTFPSTSGINMK	538	564							28000000							Y5:0.00;T9:0.00
HN05	Spa2 - WT	QVLEY(+79.97)SSPTAT(+79.97)TPMTPTFPSTSGINMK	538	564									Y5:0.00;T11:0.00	Y5:0.00;T11:6.08
HN05	Spa2 - WT	QVLEY(+79.97)SSPTATT(+79.97)PM(+15.99)T(+79.97)PTFPSTSGINMK	538	564												Y5:4.12;T12:15.53;M14:1000.00;T15:7.21
HN05	Spa2 - WT	QVLEY(+79.97)SSPTATT(+79.97)PMT(+79.97)PTFPSTSGINMK	538	564													Y5:5.16;T12:0.00;T15:4.03
HN05	Spa2 - WT	QVLEY(+79.97)SSPTATT(+79.97)PMTPTFPSTSGINMK	538	564		268000000						Y5:0.00;T12:0.00	Y5:0.00;T12:0.00
HN05	Spa2 - WT	QVLEY(+79.97)SSPTATTPM(+15.99)T(+79.97)PTFPSTSGINMK	538	564									Y5:0.00;M14:1000.00;T15:5.08
HN05	Spa2 - WT	QVLEY(+79.97)SSPTATTPM(+15.99)TPTFPSTSGINMK	538	564														Y5:0.00;M14:31.93
HN05	Spa2 - WT	QVLEY(+79.97)SSPTATTPMT(+79.97)PT(+79.97)FPSTSGINMK	538	564										Y5:0.00;T15:18.40;T17:21.14
HN05	Spa2 - WT	QVLEY(+79.97)SSPTATTPMT(+79.97)PTFPSTSGINMK	538	564						12500000	9370000	Y5:0.00;T15:9.45			Y5:0.00;T15:0.00		Y5:0.00;T15:0.00	Y5:0.00;T15:11.12
HN05	Spa2 - WT	QVLEY(+79.97)SSPTATTPMTPT(+79.97)FPSTSGINMK	538	564									Y5:0.00;T17:0.00
HN05	Spa2 - WT	QVLEY(+79.97)SSPTATTPMTPTFPSTSGINMK	538	564	54900000						24000000	Y5:0.00					Y5:0.00	Y5:0.00
HN05	Spa2 - WT	QVLEYS(+79.97)S(+79.97)PT(+79.97)AT(+79.97)TPM(+15.99)TPTFPSTSGINMK	538	564								S6:0.00;S7:0.00;T9:0.00;T11:0.00;M14:22.47
HN05	Spa2 - WT	QVLEYS(+79.97)S(+79.97)PT(+79.97)AT(+79.97)TPMTPTFPSTSGINMK	538	564														S6:0.00;S7:0.00;T9:0.00;T11:0.00
HN05	Spa2 - WT	QVLEYS(+79.97)S(+79.97)PT(+79.97)ATT(+79.97)PMTPTFPSTSGINMK	538	564								S6:0.00;S7:0.00;T9:0.00;T12:0.00
HN05	Spa2 - WT	QVLEYS(+79.97)S(+79.97)PT(+79.97)ATTPMTPT(+79.97)FPSTSGINMK	538	564									S6:0.00;S7:3.16;T9:1.19;T17:0.00
HN05	Spa2 - WT	QVLEYS(+79.97)S(+79.97)PT(+79.97)ATTPMTPTFPSTSGINMK	538	564	141000000					2910000		S6:0.00;S7:0.00;T9:0.00	S6:0.00;S7:0.00;T9:0.00	S6:0.13;S7:6.43;T9:7.19			S6:0.71;S7:0.00;T9:0.00	S6:0.88;S7:3.16;T9:0.00
HN05	Spa2 - WT	QVLEYS(+79.97)S(+79.97)PTAT(+79.97)TPM(+15.99)T(+79.97)PTFPSTSGINMK	538	564										S6:0.00;S7:0.00;T11:0.00;M14:1000.00;T15:0.00
HN05	Spa2 - WT	QVLEYS(+79.97)S(+79.97)PTAT(+79.97)TPMTPTFPSTSGINMK	538	564							9950000							S6:0.00;S7:0.00;T11:0.00
HN05	Spa2 - WT	QVLEYS(+79.97)S(+79.97)PTATT(+79.97)PMT(+79.97)PTFPSTSGINMK	538	564													S6:0.00;S7:0.00;T12:0.00;T15:0.00
HN05	Spa2 - WT	QVLEYS(+79.97)S(+79.97)PTATT(+79.97)PMTPT(+79.97)FPSTSGINMK	538	564								S6:0.00;S7:0.00;T12:0.00;T17:0.00
HN05	Spa2 - WT	QVLEYS(+79.97)S(+79.97)PTATT(+79.97)PMTPTFPSTSGINMK	538	564							1720000		S6:0.00;S7:0.00;T12:0.00	S6:0.00;S7:0.00;T12:2.36		S6:0.00;S7:0.00;T12:0.00		S6:0.00;S7:0.00;T12:0.00
HN05	Spa2 - WT	QVLEYS(+79.97)S(+79.97)PTATTPM(+15.99)T(+79.97)PTFPSTSGINMK	538	564	21300000	2510000						S6:0.00;S7:0.00;M14:1000.00;T15:36.87	S6:0.00;S7:0.00;M14:1000.00;T15:0.00
HN05	Spa2 - WT	QVLEYS(+79.97)S(+79.97)PTATTPM(+15.99)TPT(+79.97)FPSTSGINMK	538	564	21300000	14400000						S6:0.00;S7:0.00;M14:1000.00;T17:0.00	S6:0.00;S7:0.00;M14:1000.00;T17:0.00					S6:0.00;S7:0.00;M14:1000.00;T17:0.00
HN05	Spa2 - WT	QVLEYS(+79.97)S(+79.97)PTATTPM(+15.99)TPTFPSTSGINMK	538	564	136000000		10700000					S6:0.00;S7:0.00;M14:60.34		S6:0.00;S7:0.00;M14:24.33
HN05	Spa2 - WT	QVLEYS(+79.97)S(+79.97)PTATTPMT(+79.97)PT(+79.97)FPSTSGINMK	538	564								S6:0.00;S7:0.00;T15:0.00;T17:0.00
HN05	Spa2 - WT	QVLEYS(+79.97)S(+79.97)PTATTPMT(+79.97)PTFPSTSGINMK	538	564	141000000	44400000			33200000	1530000	1720000	S6:0.00;S7:0.00;T15:0.00	S6:0.00;S7:0.00;T15:0.00	S6:0.00;S7:0.00;T15:0.00		S6:0.00;S7:0.00;T15:0.00	S6:0.00;S7:0.00;T15:10.83	S6:0.00;S7:4.73;T15:0.00
HN05	Spa2 - WT	QVLEYS(+79.97)S(+79.97)PTATTPMTPT(+79.97)FPSTSGINMK	538	564					8370000		1720000		S6:0.00;S7:0.00;T17:0.00			S6:0.00;S7:2.44;T17:0.00		S6:0.00;S7:4.00;T17:0.00
HN05	Spa2 - WT	QVLEYS(+79.97)S(+79.97)PTATTPMTPTFPSTSGINMK	538	564										S6:0.00;S7:0.00
HN05	Spa2 - WT	QVLEYS(+79.97)SPT(+79.97)AT(+79.97)T(+79.97)PMTPTFPSTSGINMK	538	564								S6:0.00;T9:2.76;T11:1.08;T12:0.71
HN05	Spa2 - WT	QVLEYS(+79.97)SPT(+79.97)AT(+79.97)TPM(+15.99)TPTFPSTSGINMK	538	564										S6:0.00;T9:0.00;T11:0.00;M14:38.93
HN05	Spa2 - WT	QVLEYS(+79.97)SPT(+79.97)AT(+79.97)TPMTPTFPSTSGINMK	538	564						2910000			S6:0.00;T9:0.00;T11:0.00				S6:0.00;T9:3.39;T11:0.00
HN05	Spa2 - WT	QVLEYS(+79.97)SPT(+79.97)ATT(+79.97)PM(+15.99)T(+79.97)PTFPSTSGINMK	538	564												S6:0.00;T9:0.00;T12:0.00;M14:1000.00;T15:0.00
HN05	Spa2 - WT	QVLEYS(+79.97)SPT(+79.97)ATT(+79.97)PM(+15.99)TPTFPSTSGINMK	538	564											S6:0.00;T9:0.00;T12:0.00;M14:45.36
HN05	Spa2 - WT	QVLEYS(+79.97)SPT(+79.97)ATT(+79.97)PMTPTFPSTSGINMK	538	564										S6:2.16;T9:0.00;T12:0.65	S6:0.00;T9:0.00;T12:0.00
HN05	Spa2 - WT	QVLEYS(+79.97)SPT(+79.97)ATTPM(+15.99)T(+79.97)PTFPSTSGINMK	538	564	21300000							S6:0.00;T9:11.12;M14:1000.00;T15:23.99	S6:0.00;T9:0.00;M14:1000.00;T15:0.00					S6:0.00;T9:0.00;M14:1000.00;T15:12.33
HN05	Spa2 - WT	QVLEYS(+79.97)SPT(+79.97)ATTPM(+15.99)TPTFPSTSGINMK	538	564	97500000	25700000	1360000					S6:0.00;T9:0.00;M14:51.92	S6:4.82;T9:0.00;M14:33.04	S6:7.21;T9:0.00;M14:41.28
HN05	Spa2 - WT	QVLEYS(+79.97)SPT(+79.97)ATTPMT(+79.97)PTFPSTSGINMK	538	564	193000000					2910000		S6:0.00;T9:0.00;T15:16.36	S6:0.00;T9:0.00;T15:0.00	S6:0.00;T9:0.00;T15:0.00			S6:0.00;T9:0.00;T15:0.00
HN05	Spa2 - WT	QVLEYS(+79.97)SPT(+79.97)ATTPMTPT(+79.97)FPSTSGINMK	538	564						2910000			S6:0.00;T9:3.56;T17:0.00	S6:0.00;T9:0.00;T17:0.00			S6:0.00;T9:0.00;T17:0.00
HN05	Spa2 - WT	QVLEYS(+79.97)SPT(+79.97)ATTPMTPTFPS(+79.97)TSGINMK	538	564							9950000							S6:0.00;T9:0.00;S20:0.00
HN05	Spa2 - WT	QVLEYS(+79.97)SPT(+79.97)ATTPMTPTFPSTSGINMK	538	564		150000000							S6:0.00;T9:0.00	S6:4.61;T9:0.00		S6:0.00;T9:0.00
HN05	Spa2 - WT	QVLEYS(+79.97)SPTAT(+79.97)T(+79.97)PM(+15.99)TPT(+79.97)FPSTSGINMK	538	564									S6:0.00;T11:4.08;T12:0.00;M14:1000.00;T17:0.00
HN05	Spa2 - WT	QVLEYS(+79.97)SPTAT(+79.97)T(+79.97)PM(+15.99)TPTFPSTSGINMK	538	564			1080000						S6:0.00;T11:3.13;T12:0.00;M14:45.36	S6:0.00;T11:0.00;T12:0.00;M14:41.28			S6:0.00;T11:0.00;T12:0.00;M14:39.68
HN05	Spa2 - WT	QVLEYS(+79.97)SPTAT(+79.97)T(+79.97)PMT(+79.97)PTFPSTSGINMK	538	564									S6:0.00;T11:2.15;T12:1.75;T15:0.00
HN05	Spa2 - WT	QVLEYS(+79.97)SPTAT(+79.97)T(+79.97)PMTPTFPSTSGINMK	538	564		67400000							S6:0.00;T11:0.00;T12:0.00
HN05	Spa2 - WT	QVLEYS(+79.97)SPTAT(+79.97)TPM(+15.99)T(+79.97)PTFPSTSGINMK	538	564	21300000	2510000						S6:0.00;T11:0.00;M14:1000.00;T15:0.00	S6:0.00;T11:4.64;M14:1000.00;T15:0.00
HN05	Spa2 - WT	QVLEYS(+79.97)SPTAT(+79.97)TPM(+15.99)TPTFPSTSGINMK	538	564	38300000	1040000						S6:0.00;T11:0.00;M14:71.89	S6:0.00;T11:0.00;M14:50.13
HN05	Spa2 - WT	QVLEYS(+79.97)SPTAT(+79.97)TPMT(+79.97)PTFPSTSGINMK	538	564	51800000						19600000	S6:0.00;T11:0.00;T15:0.00	S6:0.00;T11:0.00;T15:0.00	S6:0.00;T11:0.00;T15:0.00		S6:0.00;T11:0.00;T15:0.00	S6:0.00;T11:0.00;T15:0.00	S6:0.00;T11:0.00;T15:0.00
HN05	Spa2 - WT	QVLEYS(+79.97)SPTAT(+79.97)TPMTPT(+79.97)FPSTSGINMK	538	564									S6:0.00;T11:0.00;T17:8.26
HN05	Spa2 - WT	QVLEYS(+79.97)SPTAT(+79.97)TPMTPTFPSTSGINMK	538	564			151000000				9370000			S6:0.00;T11:0.00	S6:0.00;T11:0.00	S6:0.00;T11:0.00	S6:0.00;T11:0.00	S6:0.00;T11:0.00
HN05	Spa2 - WT	QVLEYS(+79.97)SPTATT(+79.97)PM(+15.99)T(+79.97)PTFPSTSGINMK	538	564		14400000						S6:0.00;T12:0.00;M14:1000.00;T15:0.00	S6:0.00;T12:0.00;M14:1000.00;T15:0.00
HN05	Spa2 - WT	QVLEYS(+79.97)SPTATT(+79.97)PM(+15.99)TPTFPSTSGINMK	538	564										S6:0.00;T12:0.00;M14:33.41
HN05	Spa2 - WT	QVLEYS(+79.97)SPTATT(+79.97)PMT(+79.97)PTFPSTSGINMK	538	564	193000000			912000			1720000	S6:0.00;T12:0.00;T15:0.00	S6:0.00;T12:0.00;T15:0.00	S6:0.00;T12:0.00;T15:27.62	S6:0.00;T12:0.00;T15:0.00	S6:0.00;T12:0.00;T15:0.00	S6:0.00;T12:8.22;T15:17.97	S6:0.00;T12:0.00;T15:7.65
HN05	Spa2 - WT	QVLEYS(+79.97)SPTATT(+79.97)PMTPT(+79.97)FPSTSGINMK	538	564								S6:0.00;T12:0.00;T17:0.00					S6:0.00;T12:0.00;T17:0.00
HN05	Spa2 - WT	QVLEYS(+79.97)SPTATT(+79.97)PMTPTFPS(+79.97)TSGINMK	538	564					8370000							S6:0.00;T12:0.00;S20:0.00
HN05	Spa2 - WT	QVLEYS(+79.97)SPTATT(+79.97)PMTPTFPST(+79.97)SGINMK	538	564		67400000							S6:0.00;T12:0.00;T21:0.00
HN05	Spa2 - WT	QVLEYS(+79.97)SPTATT(+79.97)PMTPTFPSTSGINMK	538	564	124000	271000000						S6:0.00;T12:5.99	S6:0.00;T12:0.00		S6:0.00;T12:0.00
HN05	Spa2 - WT	QVLEYS(+79.97)SPTATTPM(+15.99)T(+79.97)PTFPSTSGINMK	538	564	136000000	34900000	5700000					S6:0.00;M14:1000.00;T15:2.14	S6:0.00;M14:1000.00;T15:0.00	S6:0.00;M14:1000.00;T15:11.83				S6:0.00;M14:1000.00;T15:0.00
HN05	Spa2 - WT	QVLEYS(+79.97)SPTATTPM(+15.99)TPT(+79.97)FPSTSGINMK	538	564			8810000					S6:0.00;M14:1000.00;T17:0.00	S6:0.00;M14:1000.00;T17:0.00	S6:0.00;M14:1000.00;T17:0.00
HN05	Spa2 - WT	QVLEYS(+79.97)SPTATTPM(+15.99)TPTFPSTSGINMK	538	564	58700000		4060000					S6:0.00;M14:31.84	S6:0.00;M14:30.07	S6:0.00;M14:14.77		S6:0.00;M14:7.91		S6:0.00;M14:16.53
HN05	Spa2 - WT	QVLEYS(+79.97)SPTATTPMT(+79.97)PT(+79.97)FPSTSGINMK	538	564									S6:0.00;T15:0.00;T17:0.00	S6:0.00;T15:0.00;T17:0.00
HN05	Spa2 - WT	QVLEYS(+79.97)SPTATTPMT(+79.97)PTFPSTSGINMK	538	564	179000000	268000000	246000000		115000000	49500000	9370000	S6:0.00;T15:22.09	S6:0.00;T15:0.00	S6:0.00;T15:28.13		S6:0.00;T15:16.36	S6:0.00;T15:0.00	S6:0.00;T15:0.00
HN05	Spa2 - WT	QVLEYS(+79.97)SPTATTPMTPT(+79.97)FPSTSGINMK	538	564	13600000		2860000	5160000	26600000		28000000	S6:0.00;T17:0.00	S6:0.00;T17:0.00	S6:0.00;T17:0.00	S6:0.00;T17:0.00	S6:0.00;T17:17.73		S6:0.00;T17:0.00
HN05	Spa2 - WT	QVLEYS(+79.97)SPTATTPMTPTFPS(+79.97)TSGINMK	538	564										S6:5.99;S20:0.00
HN05	Spa2 - WT	QVLEYS(+79.97)SPTATTPMTPTFPST(+79.97)SGINMK	538	564									S6:0.00;T21:0.00
HN05	Spa2 - WT	QVLEYS(+79.97)SPTATTPMTPTFPSTSGINMK	538	564	421000000	124000000	338000000	17200000	16000000	41600000	15400000	S6:0.00	S6:0.00	S6:0.00	S6:0.00	S6:0.00	S6:0.00	S6:0.00
HN05	Spa2 - WT	QVLEYSS(+79.97)PT(+79.97)AT(+79.97)T(+79.97)PM(+15.99)TPTFPSTSGINMK	538	564								S7:0.00;T9:0.00;T11:0.00;T12:0.00;M14:51.92
HN05	Spa2 - WT	QVLEYSS(+79.97)PT(+79.97)AT(+79.97)TPM(+15.99)TPTFPSTSGINMK	538	564								S7:0.00;T9:0.00;T11:0.00;M14:24.33
HN05	Spa2 - WT	QVLEYSS(+79.97)PT(+79.97)AT(+79.97)TPMTPT(+79.97)FPSTSGINMK	538	564										S7:0.00;T9:0.00;T11:0.00;T17:0.00
HN05	Spa2 - WT	QVLEYSS(+79.97)PT(+79.97)AT(+79.97)TPMTPTFPSTSGINMK	538	564		44400000						S7:8.46;T9:8.15;T11:0.00	S7:0.00;T9:0.00;T11:0.00				S7:0.00;T9:0.00;T11:0.00
HN05	Spa2 - WT	QVLEYSS(+79.97)PT(+79.97)ATT(+79.97)PM(+15.99)T(+79.97)PTFPSTSGINMK	538	564													S7:0.00;T9:8.82;T12:0.00;M14:1000.00;T15:0.00
HN05	Spa2 - WT	QVLEYSS(+79.97)PT(+79.97)ATT(+79.97)PMT(+79.97)PTFPSTSGINMK	538	564						538000							S7:0.00;T9:0.00;T12:0.00;T15:3.19
HN05	Spa2 - WT	QVLEYSS(+79.97)PT(+79.97)ATT(+79.97)PMTPTFPSTSGINMK	538	564														S7:0.00;T9:7.28;T12:0.00
HN05	Spa2 - WT	QVLEYSS(+79.97)PT(+79.97)ATTPM(+15.99)T(+79.97)PTFPSTSGINMK	538	564	74800000							S7:0.00;T9:1.11;M14:1000.00;T15:0.00
HN05	Spa2 - WT	QVLEYSS(+79.97)PT(+79.97)ATTPM(+15.99)TPT(+79.97)FPSTSGINMK	538	564										S7:0.00;T9:0.00;M14:1000.00;T17:0.00
HN05	Spa2 - WT	QVLEYSS(+79.97)PT(+79.97)ATTPM(+15.99)TPTFPSTSGINMK	538	564		9240000							S7:0.00;T9:0.00;M14:51.92
HN05	Spa2 - WT	QVLEYSS(+79.97)PT(+79.97)ATTPMT(+79.97)PTFPST(+79.97)SGINMK	538	564										S7:7.23;T9:0.00;T15:5.14;T21:0.00
HN05	Spa2 - WT	QVLEYSS(+79.97)PT(+79.97)ATTPMT(+79.97)PTFPSTSGINMK	538	564	51800000	44400000						S7:0.00;T9:0.00;T15:3.19	S7:0.00;T9:11.52;T15:24.34				S7:0.00;T9:5.07;T15:0.00
HN05	Spa2 - WT	QVLEYSS(+79.97)PT(+79.97)ATTPMTPT(+79.97)FPSTSGINMK	538	564					33200000							S7:0.00;T9:4.73;T17:0.00
HN05	Spa2 - WT	QVLEYSS(+79.97)PT(+79.97)ATTPMTPTFPSTSGINMK	538	564	166000000	150000000	151000000		115000000			S7:0.00;T9:0.00	S7:0.00;T9:0.00	S7:0.00;T9:0.00	S7:0.00;T9:12.33	S7:0.00;T9:0.00		S7:0.00;T9:0.00
HN05	Spa2 - WT	QVLEYSS(+79.97)PTAT(+79.97)T(+79.97)PM(+15.99)TPTFPSTSGINMK	538	564									S7:0.00;T11:0.00;T12:0.00;M14:74.24
HN05	Spa2 - WT	QVLEYSS(+79.97)PTAT(+79.97)T(+79.97)PMT(+79.97)PTFPSTSGINMK	538	564								S7:0.00;T11:0.00;T12:0.00;T15:0.00				S7:0.00;T11:0.00;T12:0.00;T15:0.00
HN05	Spa2 - WT	QVLEYSS(+79.97)PTAT(+79.97)T(+79.97)PMTPTFPSTSGINMK	538	564									S7:0.00;T11:0.00;T12:0.00
HN05	Spa2 - WT	QVLEYSS(+79.97)PTAT(+79.97)TPM(+15.99)T(+79.97)PT(+79.97)FPSTSGINMK	538	564										S7:0.00;T11:0.00;M14:1000.00;T15:0.00;T17:6.67
HN05	Spa2 - WT	QVLEYSS(+79.97)PTAT(+79.97)TPM(+15.99)T(+79.97)PTFPSTSGINMK	538	564								S7:0.00;T11:0.00;M14:1000.00;T15:0.00				S7:0.00;T11:2.27;M14:1000.00;T15:9.45
HN05	Spa2 - WT	QVLEYSS(+79.97)PTAT(+79.97)TPM(+15.99)TPT(+79.97)FPSTSGINMK	538	564	21300000							S7:0.00;T11:0.00;M14:1000.00;T17:0.00
HN05	Spa2 - WT	QVLEYSS(+79.97)PTAT(+79.97)TPM(+15.99)TPTFPSTSGINMK	538	564		9240000						S7:0.00;T11:0.00;M14:41.28	S7:0.00;T11:0.00;M14:63.21
HN05	Spa2 - WT	QVLEYSS(+79.97)PTAT(+79.97)TPMT(+79.97)PTFPSTSGINMK	538	564	51800000		9530000				9950000	S7:0.00;T11:3.11;T15:21.87		S7:0.00;T11:0.00;T15:9.45				S7:0.00;T11:5.55;T15:6.63
HN05	Spa2 - WT	QVLEYSS(+79.97)PTAT(+79.97)TPMTPTFPSTSGINMK	538	564			151000000					S7:0.00;T11:10.59		S7:0.00;T11:0.00
HN05	Spa2 - WT	QVLEYSS(+79.97)PTATT(+79.97)PM(+15.99)T(+79.97)PTFPSTSGINMK	538	564	96000000							S7:0.00;T12:0.00;M14:1000.00;T15:0.00
HN05	Spa2 - WT	QVLEYSS(+79.97)PTATT(+79.97)PMT(+79.97)PTFPSTSGINMK	538	564	51800000	44400000			33200000	4430000	10300000	S7:0.00;T12:14.04;T15:12.40	S7:0.00;T12:9.45;T15:12.40			S7:0.00;T12:0.00;T15:6.69	S7:0.00;T12:6.59;T15:7.77	S7:0.00;T12:14.04;T15:12.33
HN05	Spa2 - WT	QVLEYSS(+79.97)PTATT(+79.97)PMTPT(+79.97)FPSTSGINMK	538	564							9950000						S7:0.00;T12:0.00;T17:0.00	S7:0.00;T12:0.00;T17:0.00
HN05	Spa2 - WT	QVLEYSS(+79.97)PTATT(+79.97)PMTPTFPSTSGINMK	538	564									S7:0.00;T12:0.00					S7:0.00;T12:0.00
HN05	Spa2 - WT	QVLEYSS(+79.97)PTATTPM(+15.99)T(+79.97)PTFPSTSGINMK	538	564		25700000	8810000					S7:0.00;M14:1000.00;T15:12.33	S7:0.00;M14:1000.00;T15:0.00	S7:0.00;M14:1000.00;T15:17.67			S7:0.00;M14:1000.00;T15:12.33
HN05	Spa2 - WT	QVLEYSS(+79.97)PTATTPM(+15.99)TPT(+79.97)FPSTSGINMK	538	564		25700000							S7:0.00;M14:1000.00;T17:0.00
HN05	Spa2 - WT	QVLEYSS(+79.97)PTATTPM(+15.99)TPTFPSTSGINMK	538	564	43900000							S7:0.00;M14:71.89	S7:0.00;M14:45.36	S7:0.00;M14:49.05
HN05	Spa2 - WT	QVLEYSS(+79.97)PTATTPMT(+79.97)PT(+79.97)FPSTSGINMK	538	564										S7:0.00;T15:0.00;T17:7.07
HN05	Spa2 - WT	QVLEYSS(+79.97)PTATTPMT(+79.97)PTFPSTSGINMK	538	564	166000000	427000000	1710000	5160000	115000000	12500000		S7:0.00;T15:12.33	S7:0.00;T15:6.63	S7:0.00;T15:0.00	S7:0.00;T15:22.09	S7:0.00;T15:16.22	S7:0.00;T15:28.36
HN05	Spa2 - WT	QVLEYSS(+79.97)PTATTPMTPT(+79.97)FPS(+79.97)TSGINMK	538	564									S7:0.00;T17:0.00;S20:0.00
HN05	Spa2 - WT	QVLEYSS(+79.97)PTATTPMTPTFPST(+79.97)SGINMK	538	564										S7:0.00;T21:0.00
HN05	Spa2 - WT	QVLEYSS(+79.97)PTATTPMTPTFPSTSGINMK	538	564	265000000	325000000	18300000		27800000	15800000	5210000	S7:0.00	S7:0.00	S7:0.00		S7:0.00	S7:0.00	S7:0.00
HN05	Spa2 - WT	QVLEYSSPT(+79.97)AT(+79.97)T(+79.97)PM(+15.99)TPTFPSTSGINMK	538	564									T9:0.00;T11:0.00;T12:3.75;M14:21.98	T9:0.00;T11:0.00;T12:0.00;M14:50.13
HN05	Spa2 - WT	QVLEYSSPT(+79.97)AT(+79.97)TPM(+15.99)T(+79.97)PTFPSTSGINMK	538	564	21300000							T9:0.00;T11:0.00;M14:1000.00;T15:7.65				T9:5.85;T11:0.00;M14:1000.00;T15:2.81
HN05	Spa2 - WT	QVLEYSSPT(+79.97)AT(+79.97)TPM(+15.99)TPT(+79.97)FPSTSGINMK	538	564	74800000							T9:0.00;T11:0.00;M14:1000.00;T17:0.00
HN05	Spa2 - WT	QVLEYSSPT(+79.97)AT(+79.97)TPM(+15.99)TPTFPSTSGINMK	538	564	38300000							T9:0.00;T11:0.00;M14:71.89
HN05	Spa2 - WT	QVLEYSSPT(+79.97)AT(+79.97)TPMT(+79.97)PTFPSTSGINMK	538	564						8700000	9950000	T9:0.00;T11:0.00;T15:0.00		T9:2.36;T11:0.00;T15:1.40			T9:7.97;T11:8.22;T15:0.00	T9:6.04;T11:9.40;T15:0.00
HN05	Spa2 - WT	QVLEYSSPT(+79.97)AT(+79.97)TPMTPTFPS(+79.97)TSGINMK	538	564					8370000					T9:0.00;T11:0.00;S20:0.00		T9:4.12;T11:0.00;S20:0.00
HN05	Spa2 - WT	QVLEYSSPT(+79.97)AT(+79.97)TPMTPTFPSTSGINMK	538	564		12200000	95200000						T9:0.00;T11:0.00	T9:0.00;T11:0.00
HN05	Spa2 - WT	QVLEYSSPT(+79.97)ATT(+79.97)PM(+15.99)T(+79.97)PTFPSTSGINMK	538	564	21300000	2510000						T9:0.00;T12:4.15;M14:1000.00;T15:8.51	T9:3.38;T12:0.00;M14:1000.00;T15:13.66
HN05	Spa2 - WT	QVLEYSSPT(+79.97)ATT(+79.97)PM(+15.99)TPT(+79.97)FPSTSGINMK	538	564	21300000							T9:0.00;T12:0.00;M14:1000.00;T17:0.00
HN05	Spa2 - WT	QVLEYSSPT(+79.97)ATT(+79.97)PM(+15.99)TPTFPSTS(+79.97)GINMK	538	564			1080000							T9:7.28;T12:17.01;M14:1000.00;S22:0.00
HN05	Spa2 - WT	QVLEYSSPT(+79.97)ATT(+79.97)PM(+15.99)TPTFPSTSGINMK	538	564	38300000							T9:0.00;T12:0.00;M14:45.36
HN05	Spa2 - WT	QVLEYSSPT(+79.97)ATT(+79.97)PMT(+79.97)PTFPSTSGINMK	538	564	51800000				8370000		1720000	T9:0.00;T12:14.04;T15:12.33				T9:0.00;T12:0.00;T15:19.61		T9:2.81;T12:0.00;T15:0.00
HN05	Spa2 - WT	QVLEYSSPT(+79.97)ATT(+79.97)PMTPT(+79.97)FPSTSGINMK	538	564													T9:0.00;T12:0.00;T17:0.00
HN05	Spa2 - WT	QVLEYSSPT(+79.97)ATT(+79.97)PMTPTFPSTSGINMK	538	564								T9:0.00;T12:0.00			T9:2.13;T12:0.00
HN05	Spa2 - WT	QVLEYSSPT(+79.97)ATTPM(+15.99)T(+79.97)PT(+79.97)FPSTSGINMK	538	564														T9:0.00;M14:1000.00;T15:0.00;T17:0.00
HN05	Spa2 - WT	QVLEYSSPT(+79.97)ATTPM(+15.99)T(+79.97)PTFPSTSGINMK	538	564	136000000	1040000						T9:0.00;M14:1000.00;T15:5.49	T9:0.00;M14:1000.00;T15:13.66
HN05	Spa2 - WT	QVLEYSSPT(+79.97)ATTPM(+15.99)TPTFPSTSGINMK	538	564												T9:0.00;M14:14.56
HN05	Spa2 - WT	QVLEYSSPT(+79.97)ATTPMT(+79.97)PT(+79.97)FPSTSGINMK	538	564												T9:0.00;T15:10.14;T17:0.00	T9:0.00;T15:3.19;T17:0.00	T9:0.00;T15:0.00;T17:0.00
HN05	Spa2 - WT	QVLEYSSPT(+79.97)ATTPMT(+79.97)PTFPSTSGINMK	538	564	166000000	418000000	246000000		88500000	12500000	9370000	T9:0.00;T15:41.57	T9:0.00;T15:22.09	T9:5.55;T15:36.87	T9:0.00;T15:22.09	T9:4.12;T15:0.00	T9:2.81;T15:15.58	T9:0.00;T15:22.09
HN05	Spa2 - WT	QVLEYSSPT(+79.97)ATTPMTPT(+79.97)FPS(+79.97)TSGINMK	538	564														T9:0.00;T17:0.00;S20:0.00
HN05	Spa2 - WT	QVLEYSSPT(+79.97)ATTPMTPT(+79.97)FPSTS(+79.97)GINMK	538	564												T9:0.00;T17:0.00;S22:0.00
HN05	Spa2 - WT	QVLEYSSPT(+79.97)ATTPMTPTFPST(+79.97)SGINMK	538	564								T9:0.00;T21:0.00
HN05	Spa2 - WT	QVLEYSSPT(+79.97)ATTPMTPTFPSTSGINMK	538	564	54900000	258000000		25600000	5890000		1210000	T9:0.00	T9:0.00	T9:0.00	T9:0.00	T9:0.00		T9:0.00
HN05	Spa2 - WT	QVLEYSSPTAT(+79.97)T(+79.97)PM(+15.99)T(+79.97)PTFPSTSGINMK	538	564	96000000							T11:0.00;T12:7.38;M14:1000.00;T15:19.05	T11:0.00;T12:0.00;M14:1000.00;T15:0.00
HN05	Spa2 - WT	QVLEYSSPTAT(+79.97)T(+79.97)PM(+15.99)TPTFPSTSGINMK	538	564								T11:0.00;T12:0.00;M14:58.22
HN05	Spa2 - WT	QVLEYSSPTAT(+79.97)T(+79.97)PMT(+79.97)PTFPSTSGINMK	538	564		44400000				11500000			T11:0.00;T12:0.00;T15:22.45	T11:0.00;T12:0.00;T15:9.42			T11:0.00;T12:0.00;T15:28.36
HN05	Spa2 - WT	QVLEYSSPTAT(+79.97)T(+79.97)PMTPT(+79.97)FPSTSGINMK	538	564						8600000		T11:0.00;T12:4.45;T17:10.43	T11:0.00;T12:3.11;T17:0.00	T11:0.00;T12:0.00;T17:0.00			T11:0.00;T12:0.00;T17:0.00
HN05	Spa2 - WT	QVLEYSSPTAT(+79.97)T(+79.97)PMTPTFPSTSGINMK	538	564							9370000							T11:0.00;T12:0.00
HN05	Spa2 - WT	QVLEYSSPTAT(+79.97)TPM(+15.99)T(+79.97)PTFPSTSGINMK	538	564	136000000		8810000					T11:0.00;M14:1000.00;T15:12.48		T11:0.00;M14:1000.00;T15:9.42
HN05	Spa2 - WT	QVLEYSSPTAT(+79.97)TPM(+15.99)TPTFPSTSGINMK	538	564		2000000							T11:0.00;M14:22.53	T11:0.00;M14:31.43
HN05	Spa2 - WT	QVLEYSSPTAT(+79.97)TPMT(+79.97)PT(+79.97)FPSTSGINMK	538	564			9530000							T11:0.00;T15:0.00;T17:0.00
HN05	Spa2 - WT	QVLEYSSPTAT(+79.97)TPMT(+79.97)PTFPSTSGINMK	538	564	344000000	427000000				37000000	28000000	T11:0.00;T15:12.33	T11:0.00;T15:0.00				T11:0.00;T15:14.97	T11:0.00;T15:9.42
HN05	Spa2 - WT	QVLEYSSPTAT(+79.97)TPMTPTFPSTSGINMK	538	564	285000000	85400000	24200000		11900000	4230000	15900000	T11:0.00	T11:0.00	T11:0.00		T11:0.00	T11:0.00	T11:0.00
HN05	Spa2 - WT	QVLEYSSPTATT(+79.97)PM(+15.99)T(+79.97)PTFPSTSGINMK	538	564			10700000						T12:0.00;M14:1000.00;T15:0.00	T12:0.00;M14:1000.00;T15:6.90
HN05	Spa2 - WT	QVLEYSSPTATT(+79.97)PM(+15.99)TPTFPSTSGINMK	538	564	17900000							T12:0.00;M14:53.05	T12:0.00;M14:22.47
HN05	Spa2 - WT	QVLEYSSPTATT(+79.97)PMT(+79.97)PT(+79.97)FPSTSGINMK	538	564	133000							T12:0.00;T15:0.00;T17:0.00
HN05	Spa2 - WT	QVLEYSSPTATT(+79.97)PMT(+79.97)PTFPSTSGINMK	538	564	509000000		246000000		26600000			T12:0.00;T15:17.33		T12:6.08;T15:11.25		T12:10.63;T15:15.55	T12:0.00;T15:0.00
HN05	Spa2 - WT	QVLEYSSPTATT(+79.97)PMTPT(+79.97)FPSTSGINMK	538	564		150000000					37400000		T12:0.00;T17:0.00					T12:0.00;T17:0.00
HN05	Spa2 - WT	QVLEYSSPTATT(+79.97)PMTPTFPS(+79.97)TSGINMK	538	564		2100000							T12:0.00;S20:0.00
HN05	Spa2 - WT	QVLEYSSPTATT(+79.97)PMTPTFPSTSGINMK	538	564	109000000	26100000	24600000	4770000	90700000	8780000		T12:0.00	T12:0.00	T12:0.00	T12:0.00	T12:0.00	T12:0.00
HN05	Spa2 - WT	QVLEYSSPTATTPM(+15.99)T(+79.97)PT(+79.97)FPS(+79.97)TSGINMK	538	564									M14:12.42;T15:0.00;T17:0.00;S20:0.00
HN05	Spa2 - WT	QVLEYSSPTATTPM(+15.99)T(+79.97)PT(+79.97)FPSTSGINMK	538	564	38300000							M14:32.45;T15:0.00;T17:0.00	M14:5.47;T15:0.00;T17:7.79
HN05	Spa2 - WT	QVLEYSSPTATTPM(+15.99)T(+79.97)PTFPSTSGINMK	538	564	58700000	6420000	1170000					M14:71.89;T15:24.79	M14:10.86;T15:0.00	M14:45.36;T15:0.00
HN05	Spa2 - WT	QVLEYSSPTATTPM(+15.99)TPT(+79.97)FPSTSGINMK	538	564	17900000		1180000					M14:12.63;T17:0.00		M14:12.83;T17:0.00		M14:48.36;T17:0.00
HN05	Spa2 - WT	QVLEYSSPTATTPM(+15.99)TPTFPS(+79.97)TSGINMK	538	564			3030000							M14:28.23;S20:0.00
HN05	Spa2 - WT	QVLEYSSPTATTPM(+15.99)TPTFPSTSGINMK	538	564	144000000	81900000	56700000		30000000	3570000	10700000	M14:80.99	M14:69.38	M14:40.43	M14:27.62	M14:42.69	M14:20.93	M14:54.40
HN05	Spa2 - WT	QVLEYSSPTATTPMT(+79.97)PT(+79.97)FPSTSGINMK	538	564		3030000						T15:0.00;T17:0.00	T15:0.00;T17:0.00				T15:0.00;T17:0.00
HN05	Spa2 - WT	QVLEYSSPTATTPMT(+79.97)PTFPSTSGINMK	538	564	585000000	471000000	241000000	6710000	112000000	39600000	24000000	T15:24.79	T15:0.00	T15:11.27	T15:0.00	T15:0.00	T15:0.00	T15:24.79
HN05	Spa2 - WT	QVLEYSSPTATTPMTPT(+79.97)FPSTSGINMK	538	564	8820000	173000000	149000000	10300000	44200000			T17:0.00	T17:0.00	T17:0.00	T17:0.00	T17:0.00
HN05	Spa2 - WT	QVLEYSSPTATTPMTPTFPS(+79.97)TSGINMK	538	564		34000000							S20:0.00
HN05	Spa2 - WT	QVLEYSSPTATTPMTPTFPSTSGINMK	538	564	3120000000	2020000000	1210000000	645000000	502000000	183000000	157000000
HN05	Spa2 - WT	QVLEY(+79.97)S(+79.97)S(+79.97)PTATTPMTPTFPSTSGINMKK	538	565						674000							Y5:0.00;S6:0.00;S7:0.00
HN05	Spa2 - WT	QVLEY(+79.97)S(+79.97)SPT(+79.97)ATTPMTPTFPSTSGINMKK	538	565					12600000							Y5:5.20;S6:5.47;T9:7.74
HN05	Spa2 - WT	QVLEY(+79.97)S(+79.97)SPTATT(+79.97)PMTPTFPSTSGINMKK	538	565					12600000	5240000						Y5:0.00;S6:0.00;T12:0.00	Y5:4.41;S6:0.00;T12:0.00
HN05	Spa2 - WT	QVLEY(+79.97)S(+79.97)SPTATTPMTPTFPSTSGINMKK	538	565					43800000							Y5:0.00;S6:0.00
HN05	Spa2 - WT	QVLEY(+79.97)SSPT(+79.97)ATTPM(+15.99)TPTFPSTSGINMKK	538	565								Y5:0.00;T9:0.00;M14:31.91
HN05	Spa2 - WT	QVLEY(+79.97)SSPT(+79.97)ATTPMT(+79.97)PTFPSTSGINMKK	538	565		14500000				674000			Y5:0.00;T9:0.00;T15:0.00				Y5:0.00;T9:0.00;T15:0.00
HN05	Spa2 - WT	QVLEY(+79.97)SSPTAT(+79.97)T(+79.97)PMTPTFPSTSGINMKK	538	565							4070000							Y5:10.92;T11:0.00;T12:0.00
HN05	Spa2 - WT	QVLEY(+79.97)SSPTATT(+79.97)PMT(+79.97)PTFPSTSGINMKK	538	565			30800000							Y5:0.00;T12:0.00;T15:28.36
HN05	Spa2 - WT	QVLEY(+79.97)SSPTATTPMT(+79.97)PTFPSTSGINMKK	538	565	21100000		111000000	26800000				Y5:0.00;T15:0.00		Y5:4.61;T15:13.03	Y5:0.00;T15:5.06	Y5:0.00;T15:12.33
HN05	Spa2 - WT	QVLEY(+79.97)SSPTATTPMTPTFPSTSGINMKK	538	565	21900000	3830000						Y5:0.00	Y5:0.00
HN05	Spa2 - WT	QVLEYS(+79.97)S(+79.97)PT(+79.97)ATTPMTPTFPSTSGINMKK	538	565			10300000		19700000					S6:0.00;S7:0.00;T9:0.00		S6:0.00;S7:4.54;T9:0.00
HN05	Spa2 - WT	QVLEYS(+79.97)S(+79.97)PTATTPMT(+79.97)PTFPSTSGINMKK	538	565	71900000							S6:0.00;S7:0.00;T15:16.22
HN05	Spa2 - WT	QVLEYS(+79.97)S(+79.97)PTATTPMTPT(+79.97)FPSTSGINMKK	538	565		19400000							S6:0.00;S7:0.00;T17:0.00
HN05	Spa2 - WT	QVLEYS(+79.97)S(+79.97)PTATTPMTPTFPSTSGINMKK	538	565		6330000			5650000				S6:0.00;S7:0.00			S6:0.00;S7:0.00
HN05	Spa2 - WT	QVLEYS(+79.97)SPT(+79.97)ATTPMT(+79.97)PTFPSTSGINMKK	538	565	15500000				12600000			S6:0.00;T9:3.39;T15:0.00				S6:0.00;T9:1.78;T15:0.00
HN05	Spa2 - WT	QVLEYS(+79.97)SPT(+79.97)ATTPMTPT(+79.97)FPSTSGINMKK	538	565		52600000	16800000	7990000					S6:0.00;T9:0.00;T17:0.00	S6:7.32;T9:0.00;T17:0.00	S6:8.22;T9:0.00;T17:0.00
HN05	Spa2 - WT	QVLEYS(+79.97)SPT(+79.97)ATTPMTPTFPSTSGINMKK	538	565	29900000							S6:0.00;T9:0.00				S6:0.00;T9:0.00
HN05	Spa2 - WT	QVLEYS(+79.97)SPTAT(+79.97)TPMT(+79.97)PTFPSTSGINMKK	538	565		14500000							S6:0.00;T11:0.00;T15:2.06
HN05	Spa2 - WT	QVLEYS(+79.97)SPTAT(+79.97)TPMTPTFPSTSGINMKK	538	565		28700000							S6:0.00;T11:0.00
HN05	Spa2 - WT	QVLEYS(+79.97)SPTATT(+79.97)PMT(+79.97)PTFPSTSGINMKK	538	565		14500000					4370000		S6:0.00;T12:8.22;T15:14.62			S6:0.00;T12:0.00;T15:2.04		S6:0.00;T12:0.00;T15:9.45
HN05	Spa2 - WT	QVLEYS(+79.97)SPTATT(+79.97)PMTPT(+79.97)FPSTSGINMKK	538	565		14500000							S6:0.00;T12:0.00;T17:0.00
HN05	Spa2 - WT	QVLEYS(+79.97)SPTATTPM(+15.99)TPTFPSTSGINMKK	538	565	18200000							S6:0.00;M14:63.57		S6:0.00;M14:12.98
HN05	Spa2 - WT	QVLEYS(+79.97)SPTATTPMT(+79.97)PT(+79.97)FPSTSGINMKK	538	565	71900000							S6:0.00;T15:0.00;T17:0.00
HN05	Spa2 - WT	QVLEYS(+79.97)SPTATTPMT(+79.97)PTFPSTS(+79.97)GINMKK	538	565	71900000							S6:0.00;T15:6.65;S22:0.00
HN05	Spa2 - WT	QVLEYS(+79.97)SPTATTPMT(+79.97)PTFPSTSGINM(+15.99)KK	538	565								S6:0.00;T15:0.00;M26:10.05
HN05	Spa2 - WT	QVLEYS(+79.97)SPTATTPMT(+79.97)PTFPSTSGINMKK	538	565	259000000	171000000	111000000					S6:0.00;T15:2.25	S6:0.00;T15:16.22	S6:0.00;T15:0.00
HN05	Spa2 - WT	QVLEYS(+79.97)SPTATTPMTPTFPSTSGINMKK	538	565	389000000	235000000	121000000		66100000	17500000	16600000	S6:0.00	S6:0.00	S6:0.00	S6:0.00	S6:0.00	S6:0.00	S6:0.00
HN05	Spa2 - WT	QVLEYSS(+79.97)PT(+79.97)ATT(+79.97)PMTPTFPSTSGINMKK	538	565			30800000							S7:0.00;T9:0.00;T12:0.00
HN05	Spa2 - WT	QVLEYSS(+79.97)PT(+79.97)ATTPMTPTFPSTSGINMKK	538	565	208000000			26800000				S7:0.00;T9:0.00			S7:0.00;T9:0.00
HN05	Spa2 - WT	QVLEYSS(+79.97)PTAT(+79.97)TPMT(+79.97)PTFPSTSGINMKK	538	565	71900000	14500000						S7:0.00;T11:3.13;T15:0.00	S7:0.00;T11:0.00;T15:7.93
HN05	Spa2 - WT	QVLEYSS(+79.97)PTAT(+79.97)TPMTPT(+79.97)FPSTSGINMKK	538	565	15500000						301000	S7:0.00;T11:0.00;T17:6.65						S7:0.00;T11:0.00;T17:0.00
HN05	Spa2 - WT	QVLEYSS(+79.97)PTAT(+79.97)TPMTPTFPSTSGINMKK	538	565			14600000							S7:0.00;T11:0.00
HN05	Spa2 - WT	QVLEYSS(+79.97)PTATTPM(+15.99)TPTFPSTSGINMKK	538	565	1820000	695000						S7:0.00;M14:41.10	S7:0.00;M14:59.02
HN05	Spa2 - WT	QVLEYSS(+79.97)PTATTPMT(+79.97)PTFPSTSGINMKK	538	565		18000000			49500000	13500000			S7:0.00;T15:0.00			S7:0.00;T15:0.00	S7:0.00;T15:0.00
HN05	Spa2 - WT	QVLEYSS(+79.97)PTATTPMTPT(+79.97)FPSTSGINMKK	538	565	208000000							S7:0.00;T17:28.70
HN05	Spa2 - WT	QVLEYSS(+79.97)PTATTPMTPTFPSTSGINMKK	538	565	311000000	3830000	36600000	10100000	11100000	3810000		S7:0.00	S7:0.00	S7:0.00	S7:0.00	S7:0.00	S7:0.00
HN05	Spa2 - WT	QVLEYSSPT(+79.97)AT(+79.97)TPMT(+79.97)PTFPSTSGINMKK	538	565		52600000							T9:0.00;T11:0.00;T15:0.00
HN05	Spa2 - WT	QVLEYSSPT(+79.97)ATTPMT(+79.97)PTFPSTSGINMKK	538	565		153000000	111000000			13500000	12000000	T9:0.00;T15:0.00	T9:0.00;T15:12.33	T9:0.00;T15:0.00			T9:0.00;T15:33.78	T9:0.00;T15:0.85
HN05	Spa2 - WT	QVLEYSSPT(+79.97)ATTPMTPT(+79.97)FPSTSGINMKK	538	565			12000000							T9:0.00;T17:0.00
HN05	Spa2 - WT	QVLEYSSPT(+79.97)ATTPMTPTFPSTSGINMKK	538	565	5410000					4370000		T9:0.00					T9:0.00
HN05	Spa2 - WT	QVLEYSSPTAT(+79.97)T(+79.97)PMTPTFPSTSGINMKK	538	565		3170000							T11:0.00;T12:0.00	T11:0.00;T12:0.00
HN05	Spa2 - WT	QVLEYSSPTAT(+79.97)TPMT(+79.97)PTFPSTSGINMKK	538	565	208000000		12000000					T11:0.00;T15:10.91		T11:0.00;T15:16.36
HN05	Spa2 - WT	QVLEYSSPTAT(+79.97)TPMTPTFPSTSGINMKK	538	565	79100000		56800000	12600000				T11:0.00		T11:0.00	T11:0.00
HN05	Spa2 - WT	QVLEYSSPTATT(+79.97)PM(+15.99)T(+79.97)PTFPSTSGINMKK	538	565								T12:0.00;M14:1000.00;T15:5.61
HN05	Spa2 - WT	QVLEYSSPTATT(+79.97)PMT(+79.97)PTFPSTSGINMKK	538	565	51000000	153000000			43800000		12000000	T12:0.00;T15:20.90	T12:1.07;T15:11.85	T12:1.38;T15:2.14		T12:1.07;T15:0.00		T12:1.81;T15:11.85
HN05	Spa2 - WT	QVLEYSSPTATT(+79.97)PMTPT(+79.97)FPSTSGINMKK	538	565	208000000							T12:0.00;T17:0.00		T12:0.00;T17:0.00
HN05	Spa2 - WT	QVLEYSSPTATT(+79.97)PMTPTFPSTSGINMKK	538	565	5410000	37400000		10100000			2810000	T12:0.00	T12:0.00		T12:0.00			T12:0.00
HN05	Spa2 - WT	QVLEYSSPTATTPM(+15.99)T(+79.97)PTFPSTSGINMKK	538	565	18000000							M14:31.43;T15:12.33
HN05	Spa2 - WT	QVLEYSSPTATTPM(+15.99)TPTFPSTSGINMKK	538	565	34400000							M14:85.14	M14:100.30
HN05	Spa2 - WT	QVLEYSSPTATTPMT(+79.97)PTFPSTSGINM(+15.99)KK	538	565	7130000							T15:5.77;M26:0.00
HN05	Spa2 - WT	QVLEYSSPTATTPMT(+79.97)PTFPSTSGINMKK	538	565	275000000	19100000	130000000	65700000	50000000	339000	13800000	T15:25.39	T15:0.00	T15:13.03	T15:0.00	T15:0.00	T15:12.33	T15:28.36
HN05	Spa2 - WT	QVLEYSSPTATTPMTPT(+79.97)FPSTSGINMKK	538	565		19100000							T17:0.00		T17:0.00
HN05	Spa2 - WT	QVLEYSSPTATTPMTPTFPSTSGINM(+15.99)KK	538	565	18800000	6320000	1570000		2450000			M26:40.43	M26:61.14	M26:50.24	M26:25.51	M26:40.04	M26:28.64	M26:17.54
HN05	Spa2 - WT	QVLEYSSPTATTPMTPTFPSTSGINMKK	538	565	1610000000	1000000000	717000000	380000000	261000000	105000000	85300000
HN05	Spa2 - WT	KGFINPR	565	571	8200000000	7940000000	9210000000	8790000000	7900000000	7960000000	8530000000
HN05	Spa2 - WT	GFINPR	566	571							304000000
HN05	Spa2 - WT	GFINPRKPASFLNDVEEEES(+79.97)PVKPLK	566	591	8300000		2700000	8890000	7710000	7950000	6560000	S20:24.79	S20:69.82	S20:24.79	S20:69.91	S20:54.40	S20:16.63	S20:51.28
HN05	Spa2 - WT	GFINPRKPASFLNDVEEEESPVKPLK	566	591		7980000	1760000		2580000
HN05	Spa2 - WT	KPAS(+79.97)FLNDVEEEES(+79.97)PVKPLK	572	591	119000000	125000000	182000000	137000000	184000000	82800000	90700000	S4:1000.00;S14:1000.00	S4:1000.00;S14:1000.00	S4:1000.00;S14:1000.00	S4:1000.00;S14:1000.00	S4:1000.00;S14:1000.00	S4:1000.00;S14:1000.00	S4:1000.00;S14:1000.00
HN05	Spa2 - WT	KPAS(+79.97)FLNDVEEEESPVKPLK	572	591	743000000	27400000		209000000	860000000			S4:98.11	S4:0.00	S4:63.78	S4:87.80	S4:65.12	S4:24.79	S4:114.99
HN05	Spa2 - WT	KPASFLNDVEEEES(+79.97)PVKPLK	572	591	51500000000	63400000000	59000000000	43100000000	59800000000	45800000000	43300000000	S14:156.05	S14:72.05	S14:109.25	S14:124.59	S14:182.33	S14:214.21	S14:108.83
HN05	Spa2 - WT	KPASFLNDVEEEESPVKPLK	572	591	18000000000	18200000000	17000000000	18300000000	17500000000	12000000000	12800000000
HN05	Spa2 - WT	KPAS(+79.97)FLNDVEEEES(+79.97)PVKPLKITQK	572	595	2210000	1670000	4050000	3760000	1600000	1220000	1710000	S4:69.85;S14:29.09	S4:82.67;S14:40.43	S4:90.25;S14:40.43	S4:42.35;S14:25.86	S4:72.16;S14:27.62	S4:65.70;S14:40.43	S4:54.23;S14:40.43
HN05	Spa2 - WT	KPAS(+79.97)FLNDVEEEESPVKPLKITQK	572	595		1640000		1750000	203000	1040000			S4:0.00		S4:20.89	S4:0.00	S4:21.96
HN05	Spa2 - WT	KPASFLNDVEEEES(+79.97)PVKPLKITQK	572	595	2660000000	3670000000	3100000000	3060000000	2520000000	1640000000	1750000000	S14:50.24	S14:19.27	S14:36.52	S14:25.10	S14:40.04	S14:14.42	S14:42.57
HN05	Spa2 - WT	KPASFLNDVEEEESPVKPLKIT(+79.97)QK	572	595	279000		1030000					T22:0.00	T22:0.00	T22:0.00	T22:0.00	T22:0.00	T22:0.00
HN05	Spa2 - WT	KPASFLNDVEEEESPVKPLKITQK	572	595	227000000	272000000	321000000	221000000	284000000	139000000	161000000
HN05	Spa2 - WT	ITQKAINSPIIRPSSSNGVPTTSR	592	615							201000
HN05	Spa2 - WT	AINS(+79.97)PIIRPS(+79.97)SSNGVPTTSR	596	615			1530000		1570000					S4:0.00;S10:0.00		S4:0.00;S10:0.00	S4:0.00;S10:0.00
HN05	Spa2 - WT	AINS(+79.97)PIIRPSS(+79.97)SNGVPTTSR	596	615					1490000	215000	15300000	S4:0.00;S11:0.00	S4:0.00;S11:0.00	S4:0.00;S11:0.00		S4:0.00;S11:0.00	S4:0.00;S11:0.00	S4:0.00;S11:0.00
HN05	Spa2 - WT	AINS(+79.97)PIIRPSSS(+79.97)NGVPTTSR	596	615	1100000000		3470000			364000	26000	S4:0.00;S12:0.00		S4:0.00;S12:0.00			S4:0.00;S12:0.00	S4:0.00;S12:0.00
HN05	Spa2 - WT	AINS(+79.97)PIIRPSSSNGVPT(+79.97)T(+79.97)SR	596	615							1850000		S4:0.00;T17:0.00;T18:0.00	S4:6.07;T17:26.92;T18:0.00		S4:0.00;T17:26.92;T18:15.27	S4:0.00;T17:26.92;T18:15.27	S4:26.51;T17:0.00;T18:0.00
HN05	Spa2 - WT	AINS(+79.97)PIIRPSSSNGVPT(+79.97)TSR	596	615	608000	1800000000	1410000000	733000000	2020000000	472000000	462000000	S4:35.28;T17:0.00	S4:14.67;T17:0.00	S4:10.83;T17:15.27	S4:0.00;T17:0.00	S4:19.27;T17:11.93	S4:8.73;T17:0.00	S4:0.00;T17:0.00
HN05	Spa2 - WT	AINS(+79.97)PIIRPSSSNGVPTT(+79.97)SR	596	615	1770000000	2770000000	2140000000	1160000000	2050000000	1450000000	1380000000	S4:17.42;T18:0.00	S4:25.45;T18:11.10	S4:0.00;T18:0.00	S4:26.00;T18:0.00	S4:10.00;T18:9.40	S4:0.00;T18:15.27	S4:0.00;T18:0.00
HN05	Spa2 - WT	AINS(+79.97)PIIRPSSSNGVPTTS(+79.97)R	596	615	351000	246000	1560000		4640000	888000	26800000	S4:0.00;S19:13.81	S4:4.34;S19:0.00	S4:13.72;S19:0.00		S4:0.00;S19:0.00	S4:6.28;S19:0.00	S4:0.00;S19:7.14
HN05	Spa2 - WT	AINS(+79.97)PIIRPSSSNGVPTTSR	596	615	4730000000	6650000000	5220000000	3660000000	4290000000	2550000000	2330000000	S4:10.80	S4:22.83	S4:12.61	S4:20.44	S4:5.16	S4:33.09	S4:13.05
HN05	Spa2 - WT	AINSPIIRPS(+79.97)S(+79.97)SNGVPTTSR	596	615	648000000				1190000			S10:0.00;S11:0.00				S10:0.00;S11:0.00
HN05	Spa2 - WT	AINSPIIRPS(+79.97)SS(+79.97)NGVPTTSR	596	615												S10:0.00;S12:0.00
HN05	Spa2 - WT	AINSPIIRPS(+79.97)SSNGVPT(+79.97)TSR	596	615		6140000					1230000		S10:0.00;T17:0.00	S10:2.47;T17:0.00	S10:0.00;T17:0.00	S10:0.00;T17:0.00		S10:2.31;T17:0.00
HN05	Spa2 - WT	AINSPIIRPS(+79.97)SSNGVPTT(+79.97)SR	596	615	241000	929000000	709000000		1210000	539000	376000	S10:14.04;T18:14.04	S10:0.00;T18:0.00	S10:0.00;T18:5.03		S10:0.00;T18:11.10	S10:6.10;T18:0.00	S10:0.00;T18:0.00
HN05	Spa2 - WT	AINSPIIRPS(+79.97)SSNGVPTTS(+79.97)R	596	615														S10:0.00;S19:0.00
HN05	Spa2 - WT	AINSPIIRPS(+79.97)SSNGVPTTSR	596	615	2500000	689000	21500000		1930000			S10:0.00	S10:0.00	S10:0.00		S10:0.00
HN05	Spa2 - WT	AINSPIIRPSS(+79.97)S(+79.97)NGVPTTSR	596	615					1100000							S11:0.00;S12:0.00
HN05	Spa2 - WT	AINSPIIRPSS(+79.97)SNGVPT(+79.97)TSR	596	615		160000	651000	425000000	2620000		750000	S11:0.00;T17:0.00	S11:0.00;T17:0.00	S11:0.00;T17:0.00	S11:0.00;T17:0.00	S11:0.00;T17:0.00		S11:0.00;T17:0.00
HN05	Spa2 - WT	AINSPIIRPSS(+79.97)SNGVPTT(+79.97)SR	596	615	16900000	547000	16000000		806000		99600	S11:0.00;T18:4.64	S11:4.64;T18:15.27	S11:0.00;T18:0.00		S11:0.00;T18:12.31	S11:0.00;T18:10.59	S11:0.00;T18:0.00
HN05	Spa2 - WT	AINSPIIRPSS(+79.97)SNGVPTTS(+79.97)R	596	615						97800	127000			S11:0.00;S19:0.00			S11:0.00;S19:0.00	S11:0.00;S19:7.32
HN05	Spa2 - WT	AINSPIIRPSS(+79.97)SNGVPTTSR	596	615			21500000				1090000000	S11:0.00	S11:0.00	S11:0.00	S11:0.00		S11:0.00	S11:0.00
HN05	Spa2 - WT	AINSPIIRPSSS(+79.97)NGVPT(+79.97)TS(+79.97)R	596	615						1310000	1850000						S12:0.00;T17:0.00;S19:0.00	S12:0.00;T17:9.40;S19:8.08
HN05	Spa2 - WT	AINSPIIRPSSS(+79.97)NGVPT(+79.97)TSR	596	615		1890000	4480000		2020000000	126000			S12:6.63;T17:0.00	S12:6.69;T17:0.00		S12:0.00;T17:12.40	S12:0.00;T17:4.52
HN05	Spa2 - WT	AINSPIIRPSSS(+79.97)NGVPTT(+79.97)SR	596	615	16900000	2720000000	5760000		664000000	974000000	775000	S12:0.00;T18:0.00	S12:0.00;T18:0.00	S12:0.00;T18:0.00		S12:0.00;T18:0.00	S12:0.00;T18:0.00	S12:0.00;T18:12.31
HN05	Spa2 - WT	AINSPIIRPSSS(+79.97)NGVPTTS(+79.97)R	596	615								S12:0.00;S19:14.01
HN05	Spa2 - WT	AINSPIIRPSSS(+79.97)NGVPTTSR	596	615	27900		21600000	1840000000	6170000	1090000000		S12:0.00	S12:0.00	S12:0.00	S12:0.00	S12:0.00	S12:7.77
HN05	Spa2 - WT	AINSPIIRPSSSNGVPT(+79.97)T(+79.97)SR	596	615	108000	867000	1780000		1190000			T17:0.00;T18:0.00	T17:0.00;T18:0.00	T17:0.00;T18:15.27		T17:0.00;T18:0.00	T17:0.00;T18:0.00
HN05	Spa2 - WT	AINSPIIRPSSSNGVPT(+79.97)TS(+79.97)R	596	615		13000000							T17:0.00;S19:0.00
HN05	Spa2 - WT	AINSPIIRPSSSNGVPT(+79.97)TSR	596	615	2120000000	3410000000	2800000000	1820000000		1090000000		T17:0.00	T17:0.00	T17:0.00	T17:12.31		T17:0.00
HN05	Spa2 - WT	AINSPIIRPSSSNGVPTT(+79.97)SR	596	615	4680000000	3380000000	5180000000	3650000000	2100000000	2550000000		T18:18.53	T18:0.00	T18:0.00	T18:13.92	T18:11.45	T18:10.59
HN05	Spa2 - WT	AINSPIIRPSSSNGVPTTS(+79.97)R	596	615									S19:7.09
HN05	Spa2 - WT	AINSPIIRPSSSNGVPTTSR	596	615	24500000000	34000000000	29000000000	25000000000	22900000000	15100000000	15300000000
HN05	Spa2 - WT	AINS(+79.97)PIIRPS(+79.97)S(+79.97)SNGVPTT(+79.97)SRKPSGTGLFSLMIDSSIAK	596	633										S4:0.00;S10:0.00;S11:0.00;T18:0.00
HN05	Spa2 - WT	AINS(+79.97)PIIRPS(+79.97)S(+79.97)SNGVPTTSRKPSGTGLFSLMIDSSIAK	596	633						5410000							S4:0.00;S10:8.80;S11:12.31
HN05	Spa2 - WT	AINS(+79.97)PIIRPS(+79.97)SS(+79.97)NGVPTTSRKPSGTGLFSLMIDSS(+79.97)IAK	596	633						2690000							S4:0.00;S10:0.00;S12:0.00;S35:0.00
HN05	Spa2 - WT	AINS(+79.97)PIIRPS(+79.97)SS(+79.97)NGVPTTSRKPSGTGLFSLMIDSSIAK	596	633		660000							S4:0.00;S10:0.00;S12:0.00
HN05	Spa2 - WT	AINS(+79.97)PIIRPS(+79.97)SSNGVPT(+79.97)TSRKPSGTGLFSLMIDSSIAK	596	633			3490000							S4:0.00;S10:0.00;T17:0.00
HN05	Spa2 - WT	AINS(+79.97)PIIRPS(+79.97)SSNGVPTT(+79.97)SRKPSGTGLFSLMIDSS(+79.97)IAK	596	633									S4:0.00;S10:0.00;T18:0.00;S35:0.00
HN05	Spa2 - WT	AINS(+79.97)PIIRPS(+79.97)SSNGVPTTS(+79.97)RKPSGTGLFSLMIDSS(+79.97)IAK	596	633			40600000							S4:0.00;S10:0.00;S19:0.00;S35:0.00
HN05	Spa2 - WT	AINS(+79.97)PIIRPS(+79.97)SSNGVPTTS(+79.97)RKPSGTGLFSLMIDSSIAK	596	633									S4:0.00;S10:0.00;S19:0.00
HN05	Spa2 - WT	AINS(+79.97)PIIRPS(+79.97)SSNGVPTTSRKPSGT(+79.97)GLFSLMIDSS(+79.97)IAK	596	633							43500000							S4:0.00;S10:0.00;T25:4.70;S35:0.00
HN05	Spa2 - WT	AINS(+79.97)PIIRPS(+79.97)SSNGVPTTSRKPSGTGLFS(+79.97)LMIDSS(+79.97)IAK	596	633			121000				12500000			S4:0.00;S10:0.00;S29:0.00;S35:0.00				S4:0.00;S10:0.00;S29:2.02;S35:0.00
HN05	Spa2 - WT	AINS(+79.97)PIIRPS(+79.97)SSNGVPTTSRKPSGTGLFS(+79.97)LMIDSSIAK	596	633			79000000					S4:0.00;S10:0.00;S29:8.28		S4:0.00;S10:0.00;S29:0.00
HN05	Spa2 - WT	AINS(+79.97)PIIRPS(+79.97)SSNGVPTTSRKPSGTGLFSLM(+15.99)IDS(+79.97)S(+79.97)IAK	596	633	9660000							S4:0.00;S10:0.00;M31:1000.00;S34:0.00;S35:0.00
HN05	Spa2 - WT	AINS(+79.97)PIIRPS(+79.97)SSNGVPTTSRKPSGTGLFSLM(+15.99)IDS(+79.97)SIAK	596	633			5950000							S4:0.00;S10:0.00;M31:1000.00;S34:0.00
HN05	Spa2 - WT	AINS(+79.97)PIIRPS(+79.97)SSNGVPTTSRKPSGTGLFSLM(+15.99)IDSS(+79.97)IAK	596	633		1020000			88500000				S4:0.00;S10:0.00;M31:1000.00;S35:0.00	S4:0.00;S10:0.00;M31:1000.00;S35:0.00		S4:0.00;S10:0.00;M31:1000.00;S35:0.00
HN05	Spa2 - WT	AINS(+79.97)PIIRPS(+79.97)SSNGVPTTSRKPSGTGLFSLM(+15.99)IDSSIAK	596	633	345000000	8230000						S4:0.00;S10:0.00;M31:1000.00	S4:0.00;S10:0.00;M31:1000.00	S4:0.00;S10:0.00;M31:1000.00				S4:0.00;S10:0.00;M31:1000.00
HN05	Spa2 - WT	AINS(+79.97)PIIRPS(+79.97)SSNGVPTTSRKPSGTGLFSLMIDS(+79.97)SIAK	596	633								S4:0.00;S10:0.00;S34:0.00
HN05	Spa2 - WT	AINS(+79.97)PIIRPS(+79.97)SSNGVPTTSRKPSGTGLFSLMIDSS(+79.97)IAK	596	633	2270000000	20000000		15200000	1550000			S4:0.00;S10:0.00;S35:0.00	S4:0.00;S10:0.00;S35:0.00		S4:0.00;S10:0.00;S35:0.00	S4:0.00;S10:0.00;S35:0.00
HN05	Spa2 - WT	AINS(+79.97)PIIRPS(+79.97)SSNGVPTTSRKPSGTGLFSLMIDSSIAK	596	633						30200000	67100000						S4:0.00;S10:0.00	S4:0.00;S10:0.00
HN05	Spa2 - WT	AINS(+79.97)PIIRPSS(+79.97)SNGVPT(+79.97)TSRKPSGTGLFSLM(+15.99)IDSSIAK	596	633													S4:0.00;S11:0.00;T17:0.00;M31:1000.00
HN05	Spa2 - WT	AINS(+79.97)PIIRPSS(+79.97)SNGVPT(+79.97)TSRKPSGTGLFSLMIDSSIAK	596	633	3010000		21700000					S4:0.00;S11:0.00;T17:0.00		S4:0.00;S11:0.00;T17:0.00
HN05	Spa2 - WT	AINS(+79.97)PIIRPSS(+79.97)SNGVPTT(+79.97)SRKPSGTGLFSLMIDSSIAK	596	633	3010000							S4:0.00;S11:0.00;T18:0.00					S4:0.00;S11:0.00;T18:0.00
HN05	Spa2 - WT	AINS(+79.97)PIIRPSS(+79.97)SNGVPTTS(+79.97)RKPSGTGLFSLMIDSSIAK	596	633					15200000							S4:0.00;S11:0.00;S19:0.00
HN05	Spa2 - WT	AINS(+79.97)PIIRPSS(+79.97)SNGVPTTSRKPS(+79.97)GTGLFSLMIDSS(+79.97)IAK	596	633								S4:0.00;S11:0.00;S23:0.00;S35:0.00
HN05	Spa2 - WT	AINS(+79.97)PIIRPSS(+79.97)SNGVPTTSRKPSGTGLFS(+79.97)LMIDSS(+79.97)IAK	596	633										S4:0.00;S11:0.00;S29:0.00;S35:0.00
HN05	Spa2 - WT	AINS(+79.97)PIIRPSS(+79.97)SNGVPTTSRKPSGTGLFSLM(+15.99)IDS(+79.97)SIAK	596	633								S4:0.00;S11:0.00;M31:1000.00;S34:0.00
HN05	Spa2 - WT	AINS(+79.97)PIIRPSS(+79.97)SNGVPTTSRKPSGTGLFSLM(+15.99)IDSS(+79.97)IAK	596	633			8590000				6410000	S4:0.00;S11:0.00;M31:1000.00;S35:0.00		S4:0.00;S11:0.00;M31:1000.00;S35:0.00		S4:0.00;S11:0.00;M31:1000.00;S35:0.00		S4:0.00;S11:0.00;M31:1000.00;S35:0.00
HN05	Spa2 - WT	AINS(+79.97)PIIRPSS(+79.97)SNGVPTTSRKPSGTGLFSLM(+15.99)IDSSIAK	596	633	338000000	11900000	49900000		89800000			S4:0.00;S11:0.00;M31:1000.00	S4:0.00;S11:0.00;M31:1000.00	S4:0.00;S11:0.00;M31:1000.00		S4:0.00;S11:0.00;M31:1000.00		S4:0.00;S11:0.00;M31:1000.00
HN05	Spa2 - WT	AINS(+79.97)PIIRPSS(+79.97)SNGVPTTSRKPSGTGLFSLMIDSS(+79.97)IAK	596	633	824000000		10200000	2110000		5410000	3070000	S4:0.00;S11:0.00;S35:0.00		S4:0.00;S11:0.00;S35:0.00	S4:0.00;S11:0.00;S35:0.00		S4:0.00;S11:0.00;S35:0.00	S4:0.00;S11:0.00;S35:0.00
HN05	Spa2 - WT	AINS(+79.97)PIIRPSS(+79.97)SNGVPTTSRKPSGTGLFSLMIDSSIAK	596	633		154000000	439000	30200000	790000		395000000		S4:0.00;S11:0.00	S4:0.00;S11:0.00	S4:0.00;S11:0.00	S4:0.00;S11:0.00		S4:0.00;S11:0.00
HN05	Spa2 - WT	AINS(+79.97)PIIRPSSS(+79.97)NGVPT(+79.97)TSRKPSGTGLFSLMIDSSIAK	596	633		36800000	21700000						S4:0.00;S12:0.00;T17:0.00	S4:0.00;S12:0.00;T17:0.00			S4:0.00;S12:0.00;T17:0.00
HN05	Spa2 - WT	AINS(+79.97)PIIRPSSS(+79.97)NGVPTT(+79.97)SRKPSGTGLFSLMIDSSIAK	596	633						6650000							S4:0.00;S12:0.00;T18:0.00
HN05	Spa2 - WT	AINS(+79.97)PIIRPSSS(+79.97)NGVPTTS(+79.97)RKPSGTGLFSLMIDSSIAK	596	633					104000000	33100000						S4:0.00;S12:0.00;S19:0.00	S4:0.00;S12:0.00;S19:0.00
HN05	Spa2 - WT	AINS(+79.97)PIIRPSSS(+79.97)NGVPTTSRKPS(+79.97)GTGLFSLMIDSSIAK	596	633			21700000							S4:0.00;S12:0.00;S23:0.00
HN05	Spa2 - WT	AINS(+79.97)PIIRPSSS(+79.97)NGVPTTSRKPSGT(+79.97)GLFSLMIDSS(+79.97)IAK	596	633					129000000							S4:0.00;S12:0.00;T25:0.00;S35:0.00
HN05	Spa2 - WT	AINS(+79.97)PIIRPSSS(+79.97)NGVPTTSRKPSGTGLFS(+79.97)LM(+15.99)IDSSIAK	596	633					88500000							S4:0.00;S12:0.00;S29:0.00;M31:1000.00
HN05	Spa2 - WT	AINS(+79.97)PIIRPSSS(+79.97)NGVPTTSRKPSGTGLFS(+79.97)LMIDS(+79.97)SIAK	596	633			40600000							S4:0.00;S12:0.00;S29:2.52;S34:0.00
HN05	Spa2 - WT	AINS(+79.97)PIIRPSSS(+79.97)NGVPTTSRKPSGTGLFS(+79.97)LMIDSS(+79.97)IAK	596	633								S4:0.00;S12:0.00;S29:0.00;S35:0.00
HN05	Spa2 - WT	AINS(+79.97)PIIRPSSS(+79.97)NGVPTTSRKPSGTGLFS(+79.97)LMIDSSIAK	596	633					15200000			S4:0.00;S12:0.00;S29:0.00				S4:9.16;S12:0.00;S29:0.00
HN05	Spa2 - WT	AINS(+79.97)PIIRPSSS(+79.97)NGVPTTSRKPSGTGLFSLM(+15.99)IDS(+79.97)SIAK	596	633			5920000			38600000		S4:0.00;S12:0.00;M31:1000.00;S34:0.00	S4:0.00;S12:0.00;M31:1000.00;S34:0.00	S4:0.00;S12:0.00;M31:1000.00;S34:0.00			S4:0.00;S12:0.00;M31:1000.00;S34:0.00
HN05	Spa2 - WT	AINS(+79.97)PIIRPSSS(+79.97)NGVPTTSRKPSGTGLFSLM(+15.99)IDSS(+79.97)IAK	596	633	1950000		21100000				1590000	S4:0.00;S12:0.00;M31:1000.00;S35:0.00		S4:0.00;S12:0.00;M31:1000.00;S35:0.00				S4:0.00;S12:0.00;M31:1000.00;S35:0.00
HN05	Spa2 - WT	AINS(+79.97)PIIRPSSS(+79.97)NGVPTTSRKPSGTGLFSLM(+15.99)IDSSIAK	596	633	328000000	6750000	10100000					S4:0.00;S12:0.00;M31:1000.00	S4:0.00;S12:0.00;M31:1000.00	S4:0.00;S12:0.00;M31:1000.00		S4:0.00;S12:0.00;M31:1000.00		S4:0.00;S12:0.00;M31:1000.00
HN05	Spa2 - WT	AINS(+79.97)PIIRPSSS(+79.97)NGVPTTSRKPSGTGLFSLMIDS(+79.97)SIAK	596	633						87500000							S4:0.00;S12:0.00;S34:0.00
HN05	Spa2 - WT	AINS(+79.97)PIIRPSSS(+79.97)NGVPTTSRKPSGTGLFSLMIDSS(+79.97)IAK	596	633	2270000000	266000000	515000000		256000000	87500000		S4:0.00;S12:0.00;S35:0.00	S4:0.00;S12:0.00;S35:0.00	S4:0.00;S12:0.00;S35:0.00		S4:0.00;S12:0.00;S35:0.00	S4:26.51;S12:0.00;S35:0.00
HN05	Spa2 - WT	AINS(+79.97)PIIRPSSS(+79.97)NGVPTTSRKPSGTGLFSLMIDSSIAK	596	633		9550000	439000	345000		30200000			S4:0.00;S12:0.00	S4:0.00;S12:0.00	S4:0.00;S12:0.00		S4:0.00;S12:0.00
HN05	Spa2 - WT	AINS(+79.97)PIIRPSSSNGVPT(+79.97)T(+79.97)SRKPSGTGLFS(+79.97)LMIDSSIAK	596	633													S4:0.00;T17:0.00;T18:0.00;S29:0.00
HN05	Spa2 - WT	AINS(+79.97)PIIRPSSSNGVPT(+79.97)T(+79.97)SRKPSGTGLFSLM(+15.99)IDSS(+79.97)IAK	596	633	24300000							S4:0.00;T17:0.00;T18:0.00;M31:1000.00;S35:0.00
HN05	Spa2 - WT	AINS(+79.97)PIIRPSSSNGVPT(+79.97)T(+79.97)SRKPSGTGLFSLM(+15.99)IDSSIAK	596	633		3930000							S4:0.00;T17:0.00;T18:0.00;M31:1000.00	S4:0.00;T17:0.00;T18:0.00;M31:1000.00		S4:0.00;T17:0.00;T18:0.00;M31:1000.00
HN05	Spa2 - WT	AINS(+79.97)PIIRPSSSNGVPT(+79.97)T(+79.97)SRKPSGTGLFSLMIDSS(+79.97)IAK	596	633		95900000			701000	46700000	56000000		S4:0.00;T17:0.00;T18:0.00;S35:0.00			S4:0.00;T17:0.00;T18:0.00;S35:0.00	S4:0.00;T17:0.00;T18:0.00;S35:0.00	S4:0.00;T17:0.00;T18:0.00;S35:0.00
HN05	Spa2 - WT	AINS(+79.97)PIIRPSSSNGVPT(+79.97)T(+79.97)SRKPSGTGLFSLMIDSSIAK	596	633	3010000	186000000	25200000			39700000	28900000	S4:0.00;T17:0.00;T18:0.00	S4:0.00;T17:0.00;T18:0.00	S4:0.00;T17:0.00;T18:0.00			S4:0.00;T17:0.00;T18:0.00	S4:0.00;T17:0.00;T18:0.00
HN05	Spa2 - WT	AINS(+79.97)PIIRPSSSNGVPT(+79.97)TS(+79.97)RKPSGTGLFSLM(+15.99)IDSSIAK	596	633												S4:0.00;T17:0.00;S19:0.00;M31:1000.00
HN05	Spa2 - WT	AINS(+79.97)PIIRPSSSNGVPT(+79.97)TS(+79.97)RKPSGTGLFSLMIDS(+79.97)SIAK	596	633							12500000							S4:0.00;T17:0.00;S19:0.00;S34:22.53
HN05	Spa2 - WT	AINS(+79.97)PIIRPSSSNGVPT(+79.97)TS(+79.97)RKPSGTGLFSLMIDSS(+79.97)IAK	596	633		95900000	40600000						S4:0.00;T17:0.00;S19:0.00;S35:0.00	S4:0.00;T17:0.00;S19:5.99;S35:0.00		S4:0.00;T17:0.00;S19:0.00;S35:0.00
HN05	Spa2 - WT	AINS(+79.97)PIIRPSSSNGVPT(+79.97)TS(+79.97)RKPSGTGLFSLMIDSSIAK	596	633			79000000			33100000	4970000			S4:0.00;T17:14.04;S19:18.61			S4:0.00;T17:0.00;S19:0.00	S4:0.00;T17:0.00;S19:0.00
HN05	Spa2 - WT	AINS(+79.97)PIIRPSSSNGVPT(+79.97)TSRKPS(+79.97)GTGLFS(+79.97)LMIDSSIAK	596	633					129000000							S4:0.00;T17:0.00;S23:2.53;S29:0.00
HN05	Spa2 - WT	AINS(+79.97)PIIRPSSSNGVPT(+79.97)TSRKPS(+79.97)GTGLFSLM(+15.99)IDS(+79.97)SIAK	596	633								S4:0.00;T17:0.00;S23:0.00;M31:1000.00;S34:0.00
HN05	Spa2 - WT	AINS(+79.97)PIIRPSSSNGVPT(+79.97)TSRKPS(+79.97)GTGLFSLM(+15.99)IDSSIAK	596	633	1030000							S4:0.00;T17:0.00;S23:0.00;M31:1000.00
HN05	Spa2 - WT	AINS(+79.97)PIIRPSSSNGVPT(+79.97)TSRKPS(+79.97)GTGLFSLMIDSS(+79.97)IAK	596	633	156000000	2900000				46700000		S4:0.00;T17:0.00;S23:0.00;S35:0.00	S4:0.00;T17:0.00;S23:0.00;S35:0.00	S4:0.00;T17:0.00;S23:0.00;S35:0.00			S4:0.00;T17:11.10;S23:4.08;S35:0.00
HN05	Spa2 - WT	AINS(+79.97)PIIRPSSSNGVPT(+79.97)TSRKPS(+79.97)GTGLFSLMIDSSIAK	596	633					128000000							S4:0.00;T17:0.00;S23:0.00
HN05	Spa2 - WT	AINS(+79.97)PIIRPSSSNGVPT(+79.97)TSRKPSGT(+79.97)GLFS(+79.97)LMIDSSIAK	596	633						46700000							S4:0.00;T17:0.00;T25:0.00;S29:0.00
HN05	Spa2 - WT	AINS(+79.97)PIIRPSSSNGVPT(+79.97)TSRKPSGT(+79.97)GLFSLM(+15.99)IDS(+79.97)SIAK	596	633	24300000							S4:0.00;T17:0.00;T25:2.44;M31:1000.00;S34:16.78
HN05	Spa2 - WT	AINS(+79.97)PIIRPSSSNGVPT(+79.97)TSRKPSGT(+79.97)GLFSLM(+15.99)IDSS(+79.97)IAK	596	633												S4:0.00;T17:0.00;T25:0.00;M31:1000.00;S35:0.00
HN05	Spa2 - WT	AINS(+79.97)PIIRPSSSNGVPT(+79.97)TSRKPSGT(+79.97)GLFSLMIDSS(+79.97)IAK	596	633	383000000					578000		S4:0.00;T17:0.00;T25:0.00;S35:0.00				S4:0.00;T17:0.00;T25:0.00;S35:0.00	S4:0.00;T17:0.00;T25:0.00;S35:0.00
HN05	Spa2 - WT	AINS(+79.97)PIIRPSSSNGVPT(+79.97)TSRKPSGT(+79.97)GLFSLMIDSSIAK	596	633	100000000	248000000			128000000	748000		S4:12.73;T17:0.00;T25:0.00	S4:10.34;T17:0.00;T25:0.00			S4:17.28;T17:0.00;T25:0.00	S4:3.05;T17:0.00;T25:3.78
HN05	Spa2 - WT	AINS(+79.97)PIIRPSSSNGVPT(+79.97)TSRKPSGTGLFS(+79.97)LM(+15.99)IDSSIAK	596	633								S4:6.70;T17:0.00;S29:0.00;M31:1000.00
HN05	Spa2 - WT	AINS(+79.97)PIIRPSSSNGVPT(+79.97)TSRKPSGTGLFS(+79.97)LMIDSS(+79.97)IAK	596	633	383000000		19100000		129000000			S4:0.00;T17:0.00;S29:0.00;S35:0.00		S4:0.00;T17:0.00;S29:4.80;S35:0.00		S4:0.00;T17:0.00;S29:0.00;S35:0.00
HN05	Spa2 - WT	AINS(+79.97)PIIRPSSSNGVPT(+79.97)TSRKPSGTGLFS(+79.97)LMIDSSIAK	596	633	97200000	36800000	4080000					S4:12.19;T17:9.40;S29:0.00	S4:8.70;T17:0.00;S29:0.00	S4:23.99;T17:0.00;S29:0.00
HN05	Spa2 - WT	AINS(+79.97)PIIRPSSSNGVPT(+79.97)TSRKPSGTGLFSLM(+15.99)IDS(+79.97)SIAK	596	633	243000000	3670000						S4:0.00;T17:0.00;M31:1000.00;S34:0.00	S4:0.00;T17:0.00;M31:1000.00;S34:31.43			S4:0.00;T17:0.00;M31:1000.00;S34:0.00
HN05	Spa2 - WT	AINS(+79.97)PIIRPSSSNGVPT(+79.97)TSRKPSGTGLFSLM(+15.99)IDSS(+79.97)IAK	596	633	2890000	5230000	12000000		88500000	38600000	48500000	S4:0.00;T17:2.41;M31:1000.00;S35:0.00	S4:0.00;T17:0.00;M31:1000.00;S35:0.00	S4:0.00;T17:0.00;M31:1000.00;S35:0.00		S4:0.00;T17:0.00;M31:1000.00;S35:0.00	S4:0.00;T17:0.00;M31:1000.00;S35:0.00	S4:0.00;T17:5.47;M31:1000.00;S35:0.00
HN05	Spa2 - WT	AINS(+79.97)PIIRPSSSNGVPT(+79.97)TSRKPSGTGLFSLM(+15.99)IDSSIAK	596	633	329000000	22500000	76000000		89800000	2620000		S4:0.00;T17:0.00;M31:1000.00	S4:0.00;T17:0.00;M31:1000.00	S4:0.00;T17:0.00;M31:1000.00		S4:0.00;T17:0.00;M31:1000.00	S4:0.00;T17:0.00;M31:1000.00	S4:0.00;T17:0.00;M31:1000.00
HN05	Spa2 - WT	AINS(+79.97)PIIRPSSSNGVPT(+79.97)TSRKPSGTGLFSLMIDS(+79.97)S(+79.97)IAK	596	633	383000000							S4:0.00;T17:8.22;S34:0.00;S35:0.00				S4:0.00;T17:0.00;S34:0.00;S35:0.00
HN05	Spa2 - WT	AINS(+79.97)PIIRPSSSNGVPT(+79.97)TSRKPSGTGLFSLMIDS(+79.97)SIAK	596	633	391000000				175000000			S4:0.00;T17:0.00;S34:0.00		S4:0.00;T17:0.00;S34:0.00		S4:0.00;T17:0.00;S34:0.00
HN05	Spa2 - WT	AINS(+79.97)PIIRPSSSNGVPT(+79.97)TSRKPSGTGLFSLMIDSS(+79.97)IAK	596	633	3070000000	992000000	525000000	7760000	397000000	748000	72400000	S4:0.00;T17:0.00;S35:0.00	S4:0.00;T17:0.00;S35:0.00	S4:0.00;T17:11.10;S35:0.00	S4:0.00;T17:0.00;S35:0.00	S4:0.00;T17:0.00;S35:0.00	S4:0.00;T17:0.00;S35:0.00	S4:0.00;T17:5.03;S35:0.00
HN05	Spa2 - WT	AINS(+79.97)PIIRPSSSNGVPT(+79.97)TSRKPSGTGLFSLMIDSSIAK	596	633	1680000000	2240000000	330000000	45700000	875000000	457000000	356000000	S4:0.00;T17:0.00	S4:0.00;T17:0.00	S4:0.00;T17:0.00	S4:0.00;T17:0.00	S4:0.00;T17:0.00	S4:0.00;T17:0.00	S4:0.00;T17:0.00
HN05	Spa2 - WT	AINS(+79.97)PIIRPSSSNGVPTT(+79.97)S(+79.97)RKPSGTGLFSLM(+15.99)IDSS(+79.97)IAK	596	633	9660000							S4:0.00;T18:8.22;S19:5.55;M31:1000.00;S35:0.00
HN05	Spa2 - WT	AINS(+79.97)PIIRPSSSNGVPTT(+79.97)S(+79.97)RKPSGTGLFSLM(+15.99)IDSSIAK	596	633												S4:0.00;T18:0.00;S19:0.00;M31:1000.00
HN05	Spa2 - WT	AINS(+79.97)PIIRPSSSNGVPTT(+79.97)S(+79.97)RKPSGTGLFSLMIDSS(+79.97)IAK	596	633			19300000			14200000				S4:0.00;T18:8.22;S19:5.55;S35:0.00			S4:0.00;T18:0.00;S19:0.00;S35:0.00
HN05	Spa2 - WT	AINS(+79.97)PIIRPSSSNGVPTT(+79.97)S(+79.97)RKPSGTGLFSLMIDSSIAK	596	633		36800000	101000000		104000000	12100000	34100000		S4:0.00;T18:0.00;S19:0.00	S4:0.00;T18:0.00;S19:0.00		S4:0.00;T18:0.00;S19:0.00	S4:0.00;T18:0.00;S19:0.00	S4:0.00;T18:0.00;S19:0.00
HN05	Spa2 - WT	AINS(+79.97)PIIRPSSSNGVPTT(+79.97)SRKPS(+79.97)GTGLFS(+79.97)LM(+15.99)IDSSIAK	596	633									S4:11.74;T18:0.00;S23:0.00;S29:0.00;M31:1000.00
HN05	Spa2 - WT	AINS(+79.97)PIIRPSSSNGVPTT(+79.97)SRKPS(+79.97)GTGLFSLM(+15.99)IDSSIAK	596	633	243000000							S4:0.00;T18:0.00;S23:0.00;M31:1000.00
HN05	Spa2 - WT	AINS(+79.97)PIIRPSSSNGVPTT(+79.97)SRKPS(+79.97)GTGLFSLMIDS(+79.97)SIAK	596	633	156000000							S4:0.00;T18:0.00;S23:0.00;S34:0.00
HN05	Spa2 - WT	AINS(+79.97)PIIRPSSSNGVPTT(+79.97)SRKPS(+79.97)GTGLFSLMIDSS(+79.97)IAK	596	633	383000000							S4:0.00;T18:9.40;S23:0.00;S35:0.00	S4:0.00;T18:0.00;S23:0.00;S35:0.00
HN05	Spa2 - WT	AINS(+79.97)PIIRPSSSNGVPTT(+79.97)SRKPSGT(+79.97)GLFSLM(+15.99)IDS(+79.97)SIAK	596	633	2270000							S4:0.00;T18:0.00;T25:0.00;M31:1000.00;S34:0.00
HN05	Spa2 - WT	AINS(+79.97)PIIRPSSSNGVPTT(+79.97)SRKPSGT(+79.97)GLFSLM(+15.99)IDSS(+79.97)IAK	596	633	7490000							S4:0.00;T18:0.00;T25:0.00;M31:1000.00;S35:0.00
HN05	Spa2 - WT	AINS(+79.97)PIIRPSSSNGVPTT(+79.97)SRKPSGT(+79.97)GLFSLM(+15.99)IDSSIAK	596	633			5660000							S4:10.92;T18:0.00;T25:0.00;M31:1000.00
HN05	Spa2 - WT	AINS(+79.97)PIIRPSSSNGVPTT(+79.97)SRKPSGT(+79.97)GLFSLMIDS(+79.97)S(+79.97)IAK	596	633												S4:0.00;T18:0.00;T25:0.00;S34:0.00;S35:0.00
HN05	Spa2 - WT	AINS(+79.97)PIIRPSSSNGVPTT(+79.97)SRKPSGT(+79.97)GLFSLMIDSS(+79.97)IAK	596	633		95900000							S4:0.00;T18:0.00;T25:0.00;S35:0.00
HN05	Spa2 - WT	AINS(+79.97)PIIRPSSSNGVPTT(+79.97)SRKPSGT(+79.97)GLFSLMIDSSIAK	596	633	3010000		79000000		47200000			S4:9.16;T18:0.00;T25:0.00		S4:0.00;T18:0.00;T25:4.08		S4:24.64;T18:0.00;T25:0.00
HN05	Spa2 - WT	AINS(+79.97)PIIRPSSSNGVPTT(+79.97)SRKPSGTGLFS(+79.97)LM(+15.99)IDS(+79.97)SIAK	596	633										S4:0.00;T18:0.00;S29:0.00;M31:1000.00;S34:0.00
HN05	Spa2 - WT	AINS(+79.97)PIIRPSSSNGVPTT(+79.97)SRKPSGTGLFS(+79.97)LMIDSSIAK	596	633		142000000					28500000		S4:0.00;T18:0.00;S29:0.00					S4:12.19;T18:0.00;S29:0.00
HN05	Spa2 - WT	AINS(+79.97)PIIRPSSSNGVPTT(+79.97)SRKPSGTGLFSLM(+15.99)IDS(+79.97)SIAK	596	633		3060000							S4:0.00;T18:0.00;M31:1000.00;S34:0.00
HN05	Spa2 - WT	AINS(+79.97)PIIRPSSSNGVPTT(+79.97)SRKPSGTGLFSLM(+15.99)IDSS(+79.97)IAK	596	633	331000000	3060000	8270000		90500000	38600000	1730000	S4:0.00;T18:0.00;M31:1000.00;S35:0.00	S4:0.00;T18:0.00;M31:1000.00;S35:0.00	S4:0.00;T18:0.00;M31:1000.00;S35:0.00		S4:0.00;T18:0.00;M31:1000.00;S35:0.00	S4:0.00;T18:0.00;M31:1000.00;S35:0.00	S4:0.00;T18:0.00;M31:1000.00;S35:0.00
HN05	Spa2 - WT	AINS(+79.97)PIIRPSSSNGVPTT(+79.97)SRKPSGTGLFSLM(+15.99)IDSSIAK	596	633	328000000	10100000	54100000		89800000	2680000	22300000	S4:0.00;T18:0.00;M31:1000.00	S4:0.00;T18:0.00;M31:1000.00	S4:0.00;T18:0.00;M31:1000.00		S4:0.00;T18:0.00;M31:1000.00	S4:0.00;T18:0.00;M31:1000.00	S4:0.00;T18:0.00;M31:1000.00
HN05	Spa2 - WT	AINS(+79.97)PIIRPSSSNGVPTT(+79.97)SRKPSGTGLFSLMIDS(+79.97)S(+79.97)IAK	596	633	156000000		40600000					S4:0.00;T18:0.00;S34:0.00;S35:0.00	S4:0.00;T18:4.47;S34:0.00;S35:0.00	S4:0.00;T18:0.00;S34:0.00;S35:0.00
HN05	Spa2 - WT	AINS(+79.97)PIIRPSSSNGVPTT(+79.97)SRKPSGTGLFSLMIDS(+79.97)SIAK	596	633											S4:0.00;T18:0.00;S34:0.00
HN05	Spa2 - WT	AINS(+79.97)PIIRPSSSNGVPTT(+79.97)SRKPSGTGLFSLMIDSS(+79.97)IAK	596	633	2870000000	994000000	509000000	1540000	1310000000	351000000	79100000	S4:0.00;T18:0.00;S35:0.00	S4:0.00;T18:5.03;S35:0.00	S4:0.00;T18:0.00;S35:0.00	S4:0.00;T18:0.00;S35:0.00	S4:0.00;T18:0.00;S35:0.00	S4:0.00;T18:0.00;S35:0.00	S4:36.69;T18:9.40;S35:0.00
HN05	Spa2 - WT	AINS(+79.97)PIIRPSSSNGVPTT(+79.97)SRKPSGTGLFSLMIDSSIAK	596	633	576000000	2190000000	720000000	7040000	265000000	470000000	396000000	S4:0.00;T18:0.00	S4:0.00;T18:0.00	S4:0.00;T18:0.00	S4:0.00;T18:0.00	S4:0.00;T18:0.00	S4:0.00;T18:0.00	S4:0.00;T18:0.00
HN05	Spa2 - WT	AINS(+79.97)PIIRPSSSNGVPTTS(+79.97)RKPS(+79.97)GT(+79.97)GLFSLMIDSSIAK	596	633			19100000							S4:5.21;S19:0.00;S23:0.00;T25:0.55
HN05	Spa2 - WT	AINS(+79.97)PIIRPSSSNGVPTTS(+79.97)RKPS(+79.97)GTGLFSLM(+15.99)IDSS(+79.97)IAK	596	633										S4:0.00;S19:0.00;S23:0.00;M31:1000.00;S35:0.00
HN05	Spa2 - WT	AINS(+79.97)PIIRPSSSNGVPTTS(+79.97)RKPS(+79.97)GTGLFSLM(+15.99)IDSSIAK	596	633	1230000		7650000				48500000	S4:0.00;S19:0.00;S23:0.00;M31:1000.00		S4:17.28;S19:0.00;S23:0.00;M31:1000.00				S4:0.00;S19:0.00;S23:0.00;M31:1000.00
HN05	Spa2 - WT	AINS(+79.97)PIIRPSSSNGVPTTS(+79.97)RKPS(+79.97)GTGLFSLMIDSS(+79.97)IAK	596	633	156000000	2900000				14200000		S4:0.00;S19:0.00;S23:3.13;S35:0.00	S4:0.00;S19:0.00;S23:0.00;S35:0.00				S4:0.00;S19:0.00;S23:0.00;S35:0.00
HN05	Spa2 - WT	AINS(+79.97)PIIRPSSSNGVPTTS(+79.97)RKPS(+79.97)GTGLFSLMIDSSIAK	596	633		4100000	4080000						S4:0.00;S19:0.00;S23:0.00	S4:0.00;S19:0.00;S23:0.00
HN05	Spa2 - WT	AINS(+79.97)PIIRPSSSNGVPTTS(+79.97)RKPSGT(+79.97)GLFSLM(+15.99)IDSS(+79.97)IAK	596	633									S4:0.00;S19:0.00;T25:0.00;M31:1000.00;S35:0.00
HN05	Spa2 - WT	AINS(+79.97)PIIRPSSSNGVPTTS(+79.97)RKPSGT(+79.97)GLFSLM(+15.99)IDSSIAK	596	633														S4:13.87;S19:2.02;T25:4.12;M31:1000.00
HN05	Spa2 - WT	AINS(+79.97)PIIRPSSSNGVPTTS(+79.97)RKPSGT(+79.97)GLFSLMIDSS(+79.97)IAK	596	633					32500000	46700000						S4:0.00;S19:0.00;T25:0.00;S35:0.00	S4:0.00;S19:1.63;T25:0.00;S35:0.00
HN05	Spa2 - WT	AINS(+79.97)PIIRPSSSNGVPTTS(+79.97)RKPSGT(+79.97)GLFSLMIDSSIAK	596	633						39700000							S4:7.93;S19:0.00;T25:0.00
HN05	Spa2 - WT	AINS(+79.97)PIIRPSSSNGVPTTS(+79.97)RKPSGTGLFS(+79.97)LMIDSS(+79.97)IAK	596	633			19100000							S4:0.00;S19:0.00;S29:0.00;S35:0.00
HN05	Spa2 - WT	AINS(+79.97)PIIRPSSSNGVPTTS(+79.97)RKPSGTGLFS(+79.97)LMIDSSIAK	596	633			22300000		5900000	33100000			S4:5.20;S19:0.00;S29:0.00	S4:8.68;S19:0.00;S29:0.00		S4:0.00;S19:0.00;S29:0.00	S4:18.27;S19:0.00;S29:0.00
HN05	Spa2 - WT	AINS(+79.97)PIIRPSSSNGVPTTS(+79.97)RKPSGTGLFSLM(+15.99)IDS(+79.97)SIAK	596	633	5730000				14900000			S4:0.00;S19:0.00;M31:1000.00;S34:0.00	S4:0.00;S19:0.00;M31:1000.00;S34:0.00			S4:0.00;S19:1.33;M31:1000.00;S34:14.37		S4:0.00;S19:1.63;M31:1000.00;S34:21.51
HN05	Spa2 - WT	AINS(+79.97)PIIRPSSSNGVPTTS(+79.97)RKPSGTGLFSLM(+15.99)IDSS(+79.97)IAK	596	633	55300000				88500000			S4:0.00;S19:0.00;M31:1000.00;S35:0.00	S4:0.00;S19:0.00;M31:1000.00;S35:0.00			S4:0.00;S19:0.00;M31:1000.00;S35:0.00		S4:0.00;S19:0.00;M31:1000.00;S35:0.00
HN05	Spa2 - WT	AINS(+79.97)PIIRPSSSNGVPTTS(+79.97)RKPSGTGLFSLM(+15.99)IDSSIAK	596	633	385000000	16800000	79400000		98800000		22300000	S4:0.00;S19:0.00;M31:1000.00	S4:0.00;S19:0.00;M31:1000.00	S4:0.00;S19:0.00;M31:1000.00		S4:0.00;S19:0.00;M31:1000.00		S4:0.00;S19:0.00;M31:1000.00
HN05	Spa2 - WT	AINS(+79.97)PIIRPSSSNGVPTTS(+79.97)RKPSGTGLFSLMIDS(+79.97)SIAK	596	633											S4:31.93;S19:0.00;S34:0.00			S4:0.00;S19:0.00;S34:0.00
HN05	Spa2 - WT	AINS(+79.97)PIIRPSSSNGVPTTS(+79.97)RKPSGTGLFSLMIDSS(+79.97)IAK	596	633	2490000000		6080000	3800000	67600000	5140000	293000000	S4:0.00;S19:0.00;S35:0.00	S4:0.00;S19:0.00;S35:0.00	S4:0.00;S19:0.00;S35:0.00	S4:0.00;S19:0.00;S35:0.00	S4:0.00;S19:0.00;S35:0.00	S4:0.00;S19:0.00;S35:0.00	S4:0.00;S19:8.82;S35:0.00
HN05	Spa2 - WT	AINS(+79.97)PIIRPSSSNGVPTTS(+79.97)RKPSGTGLFSLMIDSSIAK	596	633	181000000	1990000000		7290000	875000000	407000000	67100000	S4:0.00;S19:0.00	S4:0.00;S19:0.00		S4:0.00;S19:0.00	S4:0.00;S19:0.00	S4:0.00;S19:0.00	S4:0.00;S19:0.00
HN05	Spa2 - WT	AINS(+79.97)PIIRPSSSNGVPTTSRKPS(+79.97)GT(+79.97)GLFSLM(+15.99)IDS(+79.97)SIAK	596	633								S4:0.00;S23:2.85;T25:2.06;M31:1000.00;S34:21.30
HN05	Spa2 - WT	AINS(+79.97)PIIRPSSSNGVPTTSRKPS(+79.97)GT(+79.97)GLFSLM(+15.99)IDSS(+79.97)IAK	596	633	1110000							S4:0.00;S23:2.10;T25:0.00;M31:1000.00;S35:0.00
HN05	Spa2 - WT	AINS(+79.97)PIIRPSSSNGVPTTSRKPS(+79.97)GT(+79.97)GLFSLM(+15.99)IDSSIAK	596	633								S4:25.05;S23:0.00;T25:0.00;M31:1000.00						S4:15.40;S23:0.00;T25:0.00;M31:1000.00
HN05	Spa2 - WT	AINS(+79.97)PIIRPSSSNGVPTTSRKPS(+79.97)GT(+79.97)GLFSLMIDSS(+79.97)IAK	596	633									S4:0.00;S23:0.47;T25:0.00;S35:0.00
HN05	Spa2 - WT	AINS(+79.97)PIIRPSSSNGVPTTSRKPS(+79.97)GT(+79.97)GLFSLMIDSSIAK	596	633						87500000							S4:14.91;S23:0.00;T25:0.00
HN05	Spa2 - WT	AINS(+79.97)PIIRPSSSNGVPTTSRKPS(+79.97)GTGLFS(+79.97)LM(+15.99)IDSSIAK	596	633		1700000							S4:0.00;S23:0.00;S29:0.00;M31:1000.00
HN05	Spa2 - WT	AINS(+79.97)PIIRPSSSNGVPTTSRKPS(+79.97)GTGLFS(+79.97)LMIDSSIAK	596	633		882000					28100000		S4:0.00;S23:0.00;S29:0.00					S4:0.00;S23:0.47;S29:0.00
HN05	Spa2 - WT	AINS(+79.97)PIIRPSSSNGVPTTSRKPS(+79.97)GTGLFSLM(+15.99)IDS(+79.97)SIAK	596	633												S4:0.00;S23:5.55;M31:1000.00;S34:0.00
HN05	Spa2 - WT	AINS(+79.97)PIIRPSSSNGVPTTSRKPS(+79.97)GTGLFSLM(+15.99)IDSS(+79.97)IAK	596	633	252000000	3060000	13200000			7700000	54900000	S4:0.00;S23:0.00;M31:1000.00;S35:0.00	S4:0.00;S23:0.00;M31:1000.00;S35:0.00	S4:0.00;S23:0.00;M31:1000.00;S35:0.00			S4:0.00;S23:0.00;M31:1000.00;S35:0.00	S4:0.00;S23:0.00;M31:1000.00;S35:0.00
HN05	Spa2 - WT	AINS(+79.97)PIIRPSSSNGVPTTSRKPS(+79.97)GTGLFSLM(+15.99)IDSSIAK	596	633	328000000	8230000	36700000		89800000		22300000	S4:0.00;S23:0.00;M31:1000.00	S4:0.00;S23:0.00;M31:1000.00	S4:0.00;S23:0.00;M31:1000.00		S4:0.00;S23:0.00;M31:1000.00		S4:0.00;S23:0.00;M31:1000.00
HN05	Spa2 - WT	AINS(+79.97)PIIRPSSSNGVPTTSRKPS(+79.97)GTGLFSLMIDS(+79.97)S(+79.97)IAK	596	633			40600000							S4:0.00;S23:2.52;S34:0.00;S35:0.00
HN05	Spa2 - WT	AINS(+79.97)PIIRPSSSNGVPTTSRKPS(+79.97)GTGLFSLMIDS(+79.97)SIAK	596	633						748000							S4:0.00;S23:0.00;S34:0.00
HN05	Spa2 - WT	AINS(+79.97)PIIRPSSSNGVPTTSRKPS(+79.97)GTGLFSLMIDSS(+79.97)IAK	596	633	2290000000	20000000	498000000		1100000000			S4:0.00;S23:0.00;S35:0.00	S4:0.00;S23:4.14;S35:0.00	S4:0.00;S23:0.00;S35:0.00	S4:0.00;S23:0.00;S35:0.00	S4:0.00;S23:0.00;S35:0.00		S4:0.00;S23:1.08;S35:0.00
HN05	Spa2 - WT	AINS(+79.97)PIIRPSSSNGVPTTSRKPS(+79.97)GTGLFSLMIDSSIAK	596	633	181000000	1990000000		7600000	790000	416000000	368000000	S4:0.00;S23:0.00	S4:0.00;S23:0.00		S4:0.00;S23:0.00	S4:0.00;S23:0.00	S4:0.00;S23:0.00	S4:23.99;S23:0.00
HN05	Spa2 - WT	AINS(+79.97)PIIRPSSSNGVPTTSRKPSGT(+79.97)GLFS(+79.97)LM(+15.99)IDSS(+79.97)IAK	596	633									S4:0.00;T25:0.00;S29:0.00;M31:1000.00;S35:0.00
HN05	Spa2 - WT	AINS(+79.97)PIIRPSSSNGVPTTSRKPSGT(+79.97)GLFS(+79.97)LMIDSS(+79.97)IAK	596	633		95900000							S4:0.00;T25:0.00;S29:0.00;S35:0.00
HN05	Spa2 - WT	AINS(+79.97)PIIRPSSSNGVPTTSRKPSGT(+79.97)GLFS(+79.97)LMIDSSIAK	596	633		144000000	604000		128000000	5410000	28100000		S4:0.00;T25:0.00;S29:0.00	S4:13.87;T25:0.00;S29:0.00		S4:0.00;T25:0.00;S29:0.00	S4:0.00;T25:0.00;S29:0.00	S4:8.70;T25:8.26;S29:0.00
HN05	Spa2 - WT	AINS(+79.97)PIIRPSSSNGVPTTSRKPSGT(+79.97)GLFSLM(+15.99)IDS(+79.97)S(+79.97)IAK	596	633										S4:0.00;T25:1.63;M31:1000.00;S34:0.00;S35:0.00
HN05	Spa2 - WT	AINS(+79.97)PIIRPSSSNGVPTTSRKPSGT(+79.97)GLFSLM(+15.99)IDS(+79.97)SIAK	596	633	11700000							S4:0.00;T25:0.00;M31:1000.00;S34:15.77	S4:0.00;T25:0.00;M31:1000.00;S34:0.00
HN05	Spa2 - WT	AINS(+79.97)PIIRPSSSNGVPTTSRKPSGT(+79.97)GLFSLM(+15.99)IDSS(+79.97)IAK	596	633	259000000	7750000	16200000		92200000		48500000	S4:0.00;T25:0.00;M31:1000.00;S35:0.00	S4:0.00;T25:0.00;M31:1000.00;S35:0.00	S4:0.00;T25:0.00;M31:1000.00;S35:0.00		S4:0.00;T25:0.00;M31:1000.00;S35:0.00		S4:0.00;T25:2.52;M31:1000.00;S35:0.00
HN05	Spa2 - WT	AINS(+79.97)PIIRPSSSNGVPTTSRKPSGT(+79.97)GLFSLM(+15.99)IDSSIAK	596	633	329000000	15000000	83800000		89800000	12900000		S4:0.00;T25:0.00;M31:1000.00	S4:0.00;T25:0.00;M31:1000.00	S4:0.00;T25:9.25;M31:1000.00	S4:11.42;T25:0.00;M31:1000.00	S4:8.52;T25:6.67;M31:1000.00	S4:0.00;T25:0.00;M31:1000.00	S4:0.00;T25:4.67;M31:1000.00
HN05	Spa2 - WT	AINS(+79.97)PIIRPSSSNGVPTTSRKPSGT(+79.97)GLFSLMIDS(+79.97)S(+79.97)IAK	596	633					129000000	14200000						S4:0.00;T25:0.00;S34:0.00;S35:0.00	S4:0.00;T25:0.00;S34:0.00;S35:0.00
HN05	Spa2 - WT	AINS(+79.97)PIIRPSSSNGVPTTSRKPSGT(+79.97)GLFSLMIDS(+79.97)SIAK	596	633	601000000	244000000			128000000	11700000		S4:0.00;T25:0.00;S34:0.00	S4:0.00;T25:0.00;S34:0.00			S4:0.00;T25:0.00;S34:0.00	S4:0.00;T25:0.00;S34:0.00
HN05	Spa2 - WT	AINS(+79.97)PIIRPSSSNGVPTTSRKPSGT(+79.97)GLFSLMIDSS(+79.97)IAK	596	633	3520000000	42400000	526000000	762000	236000000	373000000	14500000	S4:0.00;T25:0.00;S35:0.00	S4:0.00;T25:0.00;S35:0.00	S4:0.00;T25:0.00;S35:0.00	S4:0.00;T25:0.00;S35:0.00	S4:0.00;T25:3.64;S35:0.00	S4:0.00;T25:0.00;S35:0.00	S4:0.00;T25:0.00;S35:0.00
HN05	Spa2 - WT	AINS(+79.97)PIIRPSSSNGVPTTSRKPSGT(+79.97)GLFSLMIDSSIAK	596	633		210000000	40100	22900000	132000000	403000000	395000000	S4:0.00;T25:0.00	S4:0.00;T25:6.65	S4:0.00;T25:0.00	S4:0.00;T25:0.00	S4:0.00;T25:0.00	S4:0.00;T25:0.00	S4:0.00;T25:0.00
HN05	Spa2 - WT	AINS(+79.97)PIIRPSSSNGVPTTSRKPSGTGLFS(+79.97)LM(+15.99)IDS(+79.97)SIAK	596	633			865000		14900000					S4:0.00;S29:5.21;M31:1000.00;S34:0.00		S4:0.00;S29:2.85;M31:1000.00;S34:0.00
HN05	Spa2 - WT	AINS(+79.97)PIIRPSSSNGVPTTSRKPSGTGLFS(+79.97)LM(+15.99)IDSS(+79.97)IAK	596	633	59000000	4040000	7570000				48500000	S4:0.00;S29:0.00;M31:1000.00;S35:0.00	S4:0.00;S29:0.00;M31:1000.00;S35:0.00	S4:0.00;S29:0.00;M31:1000.00;S35:0.00		S4:0.00;S29:0.00;M31:1000.00;S35:0.00		S4:0.00;S29:1.33;M31:1000.00;S35:0.00
HN05	Spa2 - WT	AINS(+79.97)PIIRPSSSNGVPTTSRKPSGTGLFS(+79.97)LM(+15.99)IDSSIAK	596	633	10600000		42700000		89800000			S4:0.00;S29:7.08;M31:1000.00	S4:0.00;S29:0.00;M31:1000.00	S4:0.00;S29:3.19;M31:1000.00		S4:0.00;S29:0.00;M31:1000.00		S4:0.00;S29:0.00;M31:1000.00
HN05	Spa2 - WT	AINS(+79.97)PIIRPSSSNGVPTTSRKPSGTGLFS(+79.97)LMIDS(+79.97)S(+79.97)IAK	596	633					129000000							S4:0.00;S29:0.00;S34:0.00;S35:0.00
HN05	Spa2 - WT	AINS(+79.97)PIIRPSSSNGVPTTSRKPSGTGLFS(+79.97)LMIDS(+79.97)SIAK	596	633	18900000			762000	209000000	6070000		S4:0.00;S29:0.00;S34:0.00			S4:0.00;S29:0.00;S34:0.00	S4:0.00;S29:1.12;S34:6.58	S4:0.00;S29:0.00;S34:0.00
HN05	Spa2 - WT	AINS(+79.97)PIIRPSSSNGVPTTSRKPSGTGLFS(+79.97)LMIDSS(+79.97)IAK	596	633	3120000000	1010000000		11700000	991000000		359000000	S4:0.00;S29:0.00;S35:0.00	S4:0.00;S29:0.00;S35:0.00	S4:0.00;S29:1.16;S35:0.00	S4:0.00;S29:0.00;S35:0.00	S4:0.00;S29:0.00;S35:0.00	S4:0.00;S29:0.00;S35:0.00	S4:0.00;S29:0.00;S35:0.00
HN05	Spa2 - WT	AINS(+79.97)PIIRPSSSNGVPTTSRKPSGTGLFS(+79.97)LMIDSSIAK	596	633		102000000		1290000		373000000			S4:14.19;S29:0.00		S4:0.00;S29:0.00		S4:0.00;S29:0.00
HN05	Spa2 - WT	AINS(+79.97)PIIRPSSSNGVPTTSRKPSGTGLFSLM(+15.99)IDS(+79.97)S(+79.97)IAK	596	633		3060000	394000					S4:0.00;M31:1000.00;S34:0.00;S35:0.00	S4:0.00;M31:1000.00;S34:0.00;S35:0.00	S4:0.00;M31:1000.00;S34:0.00;S35:0.00
HN05	Spa2 - WT	AINS(+79.97)PIIRPSSSNGVPTTSRKPSGTGLFSLM(+15.99)IDS(+79.97)SIAK	596	633										S4:0.00;M31:1000.00;S34:17.91
HN05	Spa2 - WT	AINS(+79.97)PIIRPSSSNGVPTTSRKPSGTGLFSLM(+15.99)IDSS(+79.97)IAK	596	633								S4:0.00;M31:1000.00;S35:0.00						S4:0.00;M31:1000.00;S35:0.00
HN05	Spa2 - WT	AINS(+79.97)PIIRPSSSNGVPTTSRKPSGTGLFSLM(+15.99)IDSSIAK	596	633	176000000		58900000		63400000			S4:0.00;M31:1000.00	S4:0.00;M31:1000.00	S4:6.45;M31:1000.00		S4:11.13;M31:1000.00		S4:3.95;M31:1000.00
HN05	Spa2 - WT	AINS(+79.97)PIIRPSSSNGVPTTSRKPSGTGLFSLMIDS(+79.97)S(+79.97)IAK	596	633	217000000	995000000	512000000		1040000000	354000000	323000000	S4:0.00;S34:0.00;S35:0.00	S4:0.00;S34:0.00;S35:0.00	S4:0.00;S34:0.00;S35:0.00		S4:0.00;S34:0.00;S35:0.00	S4:0.00;S34:0.00;S35:0.00	S4:0.00;S34:0.00;S35:0.00
HN05	Spa2 - WT	AINS(+79.97)PIIRPSSSNGVPTTSRKPSGTGLFSLMIDS(+79.97)SIAK	596	633		331000000							S4:0.00;S34:0.00
HN05	Spa2 - WT	AINS(+79.97)PIIRPSSSNGVPTTSRKPSGTGLFSLMIDSS(+79.97)IAK	596	633	476000000	331000000	299000000		24900000	64000000	5990000	S4:0.00;S35:0.00	S4:0.00;S35:0.00	S4:0.00;S35:0.00		S4:0.00;S35:0.00	S4:0.00;S35:0.00	S4:0.00;S35:0.00
HN05	Spa2 - WT	AINS(+79.97)PIIRPSSSNGVPTTSRKPSGTGLFSLMIDSSIAK	596	633	318000000	917000000	947000000	34800000		281000000	13200000	S4:5.41	S4:16.22	S4:0.00	S4:20.18		S4:5.16	S4:18.61
HN05	Spa2 - WT	AINSPIIRPS(+79.97)S(+79.97)SNGVPTTSRKPSGTGLFSLM(+15.99)IDSSIAK	596	633			871000							S10:0.00;S11:0.00;M31:1000.00
HN05	Spa2 - WT	AINSPIIRPS(+79.97)SS(+79.97)NGVPTTSRKPSGTGLFSLM(+15.99)IDSSIAK	596	633								S10:0.00;S12:0.00;M31:1000.00	S10:0.00;S12:0.00;M31:1000.00	S10:0.00;S12:0.00;M31:1000.00
HN05	Spa2 - WT	AINSPIIRPS(+79.97)SSNGVPT(+79.97)TSRKPS(+79.97)GTGLFSLMIDSS(+79.97)IAK	596	633								S10:0.00;T17:0.00;S23:0.00;S35:0.00
HN05	Spa2 - WT	AINSPIIRPS(+79.97)SSNGVPT(+79.97)TSRKPSGTGLFSLM(+15.99)IDS(+79.97)SIAK	596	633					407000							S10:0.00;T17:9.40;M31:1000.00;S34:5.73
HN05	Spa2 - WT	AINSPIIRPS(+79.97)SSNGVPT(+79.97)TSRKPSGTGLFSLM(+15.99)IDSS(+79.97)IAK	596	633	1750000							S10:0.00;T17:0.00;M31:1000.00;S35:26.31
HN05	Spa2 - WT	AINSPIIRPS(+79.97)SSNGVPT(+79.97)TSRKPSGTGLFSLM(+15.99)IDSSIAK	596	633	328000000	8230000	23100000		89800000	2590000		S10:0.00;T17:0.00;M31:1000.00	S10:0.00;T17:0.00;M31:1000.00	S10:0.00;T17:0.00;M31:1000.00		S10:0.00;T17:0.00;M31:1000.00	S10:0.00;T17:0.00;M31:1000.00
HN05	Spa2 - WT	AINSPIIRPS(+79.97)SSNGVPT(+79.97)TSRKPSGTGLFSLMIDS(+79.97)SIAK	596	633													S10:0.00;T17:0.00;S34:0.00
HN05	Spa2 - WT	AINSPIIRPS(+79.97)SSNGVPT(+79.97)TSRKPSGTGLFSLMIDSSIAK	596	633		4570000				964000			S10:0.00;T17:0.00				S10:0.00;T17:0.00	S10:0.00;T17:0.00
HN05	Spa2 - WT	AINSPIIRPS(+79.97)SSNGVPTT(+79.97)S(+79.97)RKPSGTGLFSLMIDSSIAK	596	633							512000							S10:0.00;T18:0.00;S19:0.00
HN05	Spa2 - WT	AINSPIIRPS(+79.97)SSNGVPTT(+79.97)SRKPS(+79.97)GTGLFSLM(+15.99)IDSSIAK	596	633		1010000							S10:0.00;T18:0.00;S23:0.00;M31:1000.00
HN05	Spa2 - WT	AINSPIIRPS(+79.97)SSNGVPTT(+79.97)SRKPSGTGLFSLM(+15.99)IDS(+79.97)SIAK	596	633									S10:4.73;T18:0.00;M31:1000.00;S34:0.00
HN05	Spa2 - WT	AINSPIIRPS(+79.97)SSNGVPTT(+79.97)SRKPSGTGLFSLM(+15.99)IDSSIAK	596	633								S10:0.00;T18:0.00;M31:1000.00
HN05	Spa2 - WT	AINSPIIRPS(+79.97)SSNGVPTT(+79.97)SRKPSGTGLFSLMIDSS(+79.97)IAK	596	633			11600000							S10:0.00;T18:0.00;S35:0.00
HN05	Spa2 - WT	AINSPIIRPS(+79.97)SSNGVPTT(+79.97)SRKPSGTGLFSLMIDSSIAK	596	633						53400000					S10:0.00;T18:0.00		S10:0.00;T18:0.00	S10:0.00;T18:0.00
HN05	Spa2 - WT	AINSPIIRPS(+79.97)SSNGVPTTS(+79.97)RKPSGTGLFSLM(+15.99)IDSSIAK	596	633			10100000					S10:0.00;S19:0.00;M31:1000.00		S10:0.00;S19:0.00;M31:1000.00	S10:0.00;S19:0.00;M31:1000.00
HN05	Spa2 - WT	AINSPIIRPS(+79.97)SSNGVPTTS(+79.97)RKPSGTGLFSLMIDSSIAK	596	633									S10:0.00;S19:0.00			S10:0.00;S19:0.00	S10:0.00;S19:0.00
HN05	Spa2 - WT	AINSPIIRPS(+79.97)SSNGVPTTSRKPS(+79.97)GTGLFSLM(+15.99)IDSSIAK	596	633					89800000							S10:0.00;S23:0.00;M31:1000.00
HN05	Spa2 - WT	AINSPIIRPS(+79.97)SSNGVPTTSRKPS(+79.97)GTGLFSLMIDSS(+79.97)IAK	596	633	204000000							S10:0.00;S23:0.00;S35:0.00		S10:0.00;S23:0.00;S35:0.00		S10:0.00;S23:5.55;S35:0.00
HN05	Spa2 - WT	AINSPIIRPS(+79.97)SSNGVPTTSRKPS(+79.97)GTGLFSLMIDSSIAK	596	633						1520000							S10:0.00;S23:0.00
HN05	Spa2 - WT	AINSPIIRPS(+79.97)SSNGVPTTSRKPSGT(+79.97)GLFSLM(+15.99)IDSS(+79.97)IAK	596	633					14900000							S10:0.00;T25:0.00;M31:1000.00;S35:0.00
HN05	Spa2 - WT	AINSPIIRPS(+79.97)SSNGVPTTSRKPSGT(+79.97)GLFSLM(+15.99)IDSSIAK	596	633			7570000						S10:0.00;T25:0.00;M31:1000.00	S10:0.00;T25:0.00;M31:1000.00				S10:0.00;T25:0.00;M31:1000.00
HN05	Spa2 - WT	AINSPIIRPS(+79.97)SSNGVPTTSRKPSGT(+79.97)GLFSLMIDSSIAK	596	633				9200000			328000000				S10:0.00;T25:0.00			S10:0.00;T25:0.00
HN05	Spa2 - WT	AINSPIIRPS(+79.97)SSNGVPTTSRKPSGTGLFS(+79.97)LM(+15.99)IDS(+79.97)SIAK	596	633										S10:9.16;S29:1.33;M31:1000.00;S34:10.59
HN05	Spa2 - WT	AINSPIIRPS(+79.97)SSNGVPTTSRKPSGTGLFS(+79.97)LM(+15.99)IDSSIAK	596	633			32400000					S10:0.00;S29:0.00;M31:1000.00	S10:0.00;S29:0.00;M31:1000.00	S10:0.00;S29:0.00;M31:1000.00		S10:0.00;S29:0.00;M31:1000.00
HN05	Spa2 - WT	AINSPIIRPS(+79.97)SSNGVPTTSRKPSGTGLFS(+79.97)LMIDS(+79.97)SIAK	596	633												S10:2.44;S29:2.85;S34:5.67
HN05	Spa2 - WT	AINSPIIRPS(+79.97)SSNGVPTTSRKPSGTGLFS(+79.97)LMIDSS(+79.97)IAK	596	633		35600000	2670000						S10:0.00;S29:0.00;S35:0.00	S10:0.00;S29:0.00;S35:0.00
HN05	Spa2 - WT	AINSPIIRPS(+79.97)SSNGVPTTSRKPSGTGLFSLM(+15.99)IDS(+79.97)SIAK	596	633								S10:7.01;M31:1000.00;S34:0.00
HN05	Spa2 - WT	AINSPIIRPS(+79.97)SSNGVPTTSRKPSGTGLFSLM(+15.99)IDSS(+79.97)IAK	596	633								S10:0.00;M31:1000.00;S35:0.00
HN05	Spa2 - WT	AINSPIIRPS(+79.97)SSNGVPTTSRKPSGTGLFSLM(+15.99)IDSSIAK	596	633	6210000	22300000	79900000		48300000		5040000	S10:0.00;M31:1000.00	S10:0.00;M31:1000.00	S10:0.00;M31:1000.00		S10:0.00;M31:1000.00		S10:0.00;M31:1000.00
HN05	Spa2 - WT	AINSPIIRPS(+79.97)SSNGVPTTSRKPSGTGLFSLMIDSS(+79.97)IAK	596	633	512000000	7470000	28900000	815000	18900000			S10:0.00;S35:0.00	S10:0.00;S35:0.00	S10:0.00;S35:0.00	S10:0.00;S35:0.00	S10:0.00;S35:0.00
HN05	Spa2 - WT	AINSPIIRPS(+79.97)SSNGVPTTSRKPSGTGLFSLMIDSSIAK	596	633			240000000			281000000	123000000			S10:0.00	S10:0.00		S10:0.00	S10:0.00
HN05	Spa2 - WT	AINSPIIRPSS(+79.97)S(+79.97)NGVPTTSRKPSGTGLFSLM(+15.99)IDSSIAK	596	633									S11:0.00;S12:0.00;M31:1000.00	S11:0.00;S12:0.00;M31:1000.00
HN05	Spa2 - WT	AINSPIIRPSS(+79.97)SNGVPT(+79.97)T(+79.97)SRKPSGTGLFSLMIDSSIAK	596	633					15200000							S11:0.00;T17:5.20;T18:0.00
HN05	Spa2 - WT	AINSPIIRPSS(+79.97)SNGVPT(+79.97)TSRKPSGT(+79.97)GLFSLMIDSSIAK	596	633					15200000							S11:0.00;T17:0.00;T25:0.00
HN05	Spa2 - WT	AINSPIIRPSS(+79.97)SNGVPT(+79.97)TSRKPSGTGLFSLM(+15.99)IDSS(+79.97)IAK	596	633									S11:0.00;T17:0.00;M31:1000.00;S35:5.47				S11:0.00;T17:0.00;M31:1000.00;S35:14.75
HN05	Spa2 - WT	AINSPIIRPSS(+79.97)SNGVPT(+79.97)TSRKPSGTGLFSLM(+15.99)IDSSIAK	596	633	328000000							S11:0.00;T17:0.00;M31:1000.00
HN05	Spa2 - WT	AINSPIIRPSS(+79.97)SNGVPT(+79.97)TSRKPSGTGLFSLMIDS(+79.97)SIAK	596	633		20000000			5900000				S11:0.00;T17:0.00;S34:0.00			S11:0.00;T17:0.00;S34:0.00
HN05	Spa2 - WT	AINSPIIRPSS(+79.97)SNGVPT(+79.97)TSRKPSGTGLFSLMIDSS(+79.97)IAK	596	633						5410000							S11:5.67;T17:11.10;S35:0.00
HN05	Spa2 - WT	AINSPIIRPSS(+79.97)SNGVPT(+79.97)TSRKPSGTGLFSLMIDSSIAK	596	633								S11:0.00;T17:0.00					S11:0.00;T17:0.00
HN05	Spa2 - WT	AINSPIIRPSS(+79.97)SNGVPTTS(+79.97)RKPS(+79.97)GTGLFSLMIDSSIAK	596	633	3010000							S11:0.00;S19:0.00;S23:0.00
HN05	Spa2 - WT	AINSPIIRPSS(+79.97)SNGVPTTS(+79.97)RKPSGTGLFSLMIDSS(+79.97)IAK	596	633						748000							S11:0.00;S19:0.89;S35:5.99
HN05	Spa2 - WT	AINSPIIRPSS(+79.97)SNGVPTTSRKPS(+79.97)GTGLFSLM(+15.99)IDSS(+79.97)IAK	596	633	4070000							S11:0.00;S23:4.73;M31:1000.00;S35:18.53
HN05	Spa2 - WT	AINSPIIRPSS(+79.97)SNGVPTTSRKPS(+79.97)GTGLFSLM(+15.99)IDSSIAK	596	633	328000000							S11:0.00;S23:0.00;M31:1000.00				S11:0.00;S23:0.00;M31:1000.00
HN05	Spa2 - WT	AINSPIIRPSS(+79.97)SNGVPTTSRKPSGT(+79.97)GLFSLM(+15.99)IDSSIAK	596	633			2850000						S11:0.00;T25:0.00;M31:1000.00	S11:0.00;T25:0.00;M31:1000.00
HN05	Spa2 - WT	AINSPIIRPSS(+79.97)SNGVPTTSRKPSGT(+79.97)GLFSLMIDS(+79.97)SIAK	596	633													S11:0.00;T25:0.00;S34:0.00
HN05	Spa2 - WT	AINSPIIRPSS(+79.97)SNGVPTTSRKPSGT(+79.97)GLFSLMIDSSIAK	596	633						13100000							S11:0.00;T25:0.00
HN05	Spa2 - WT	AINSPIIRPSS(+79.97)SNGVPTTSRKPSGTGLFS(+79.97)LM(+15.99)IDSSIAK	596	633					89800000			S11:0.00;S29:0.00;M31:1000.00		S11:0.00;S29:0.00;M31:1000.00		S11:0.00;S29:0.00;M31:1000.00
HN05	Spa2 - WT	AINSPIIRPSS(+79.97)SNGVPTTSRKPSGTGLFS(+79.97)LMIDSS(+79.97)IAK	596	633		21500000							S11:0.00;S29:3.19;S35:6.59
HN05	Spa2 - WT	AINSPIIRPSS(+79.97)SNGVPTTSRKPSGTGLFS(+79.97)LMIDSSIAK	596	633								S11:0.00;S29:0.00
HN05	Spa2 - WT	AINSPIIRPSS(+79.97)SNGVPTTSRKPSGTGLFSLM(+15.99)IDS(+79.97)SIAK	596	633									S11:0.00;M31:1000.00;S34:0.00
HN05	Spa2 - WT	AINSPIIRPSS(+79.97)SNGVPTTSRKPSGTGLFSLM(+15.99)IDSSIAK	596	633	25300000		80000000					S11:0.00;M31:1000.00	S11:0.00;M31:1000.00	S11:0.00;M31:1000.00
HN05	Spa2 - WT	AINSPIIRPSS(+79.97)SNGVPTTSRKPSGTGLFSLMIDS(+79.97)S(+79.97)IAK	596	633						87500000							S11:5.67;S34:0.00;S35:0.00
HN05	Spa2 - WT	AINSPIIRPSS(+79.97)SNGVPTTSRKPSGTGLFSLMIDSS(+79.97)IAK	596	633		331000000			24900000				S11:0.00;S35:20.69			S11:0.00;S35:27.12
HN05	Spa2 - WT	AINSPIIRPSS(+79.97)SNGVPTTSRKPSGTGLFSLMIDSSIAK	596	633						281000000			S11:0.00				S11:0.00
HN05	Spa2 - WT	AINSPIIRPSSS(+79.97)NGVPT(+79.97)T(+79.97)SRKPSGTGLFSLMIDSS(+79.97)IAK	596	633					129000000							S12:0.00;T17:0.00;T18:0.00;S35:0.00
HN05	Spa2 - WT	AINSPIIRPSSS(+79.97)NGVPT(+79.97)TSRKPS(+79.97)GTGLFSLMIDSS(+79.97)IAK	596	633			19100000		129000000					S12:0.00;T17:0.00;S23:0.00;S35:0.00		S12:0.00;T17:0.00;S23:0.00;S35:0.00
HN05	Spa2 - WT	AINSPIIRPSSS(+79.97)NGVPT(+79.97)TSRKPS(+79.97)GTGLFSLMIDSSIAK	596	633		36800000				328000			S12:0.00;T17:0.00;S23:0.00				S12:7.93;T17:0.00;S23:0.00
HN05	Spa2 - WT	AINSPIIRPSSS(+79.97)NGVPT(+79.97)TSRKPSGT(+79.97)GLFSLMIDSS(+79.97)IAK	596	633														S12:0.00;T17:0.00;T25:0.00;S35:0.00
HN05	Spa2 - WT	AINSPIIRPSSS(+79.97)NGVPT(+79.97)TSRKPSGT(+79.97)GLFSLMIDSSIAK	596	633	273000000						4970000	S12:0.00;T17:0.00;T25:0.00						S12:0.00;T17:0.00;T25:0.00
HN05	Spa2 - WT	AINSPIIRPSSS(+79.97)NGVPT(+79.97)TSRKPSGTGLFS(+79.97)LMIDSS(+79.97)IAK	596	633		95900000			129000000				S12:0.00;T17:4.64;S29:0.00;S35:0.00			S12:0.00;T17:0.00;S29:0.00;S35:0.00
HN05	Spa2 - WT	AINSPIIRPSSS(+79.97)NGVPT(+79.97)TSRKPSGTGLFS(+79.97)LMIDSSIAK	596	633							4970000							S12:0.00;T17:0.00;S29:0.00
HN05	Spa2 - WT	AINSPIIRPSSS(+79.97)NGVPT(+79.97)TSRKPSGTGLFSLM(+15.99)IDSSIAK	596	633			12800000		89800000					S12:0.00;T17:0.00;M31:1000.00		S12:0.00;T17:0.00;M31:1000.00
HN05	Spa2 - WT	AINSPIIRPSSS(+79.97)NGVPT(+79.97)TSRKPSGTGLFSLMIDS(+79.97)SIAK	596	633										S12:0.00;T17:0.00;S34:0.00	S12:0.00;T17:0.00;S34:0.00
HN05	Spa2 - WT	AINSPIIRPSSS(+79.97)NGVPT(+79.97)TSRKPSGTGLFSLMIDSSIAK	596	633		36700000							S12:0.00;T17:0.00
HN05	Spa2 - WT	AINSPIIRPSSS(+79.97)NGVPTT(+79.97)SRKPSGT(+79.97)GLFSLM(+15.99)IDSSIAK	596	633								S12:0.00;T18:0.00;T25:0.00;M31:1000.00
HN05	Spa2 - WT	AINSPIIRPSSS(+79.97)NGVPTT(+79.97)SRKPSGT(+79.97)GLFSLMIDSS(+79.97)IAK	596	633	383000000							S12:0.00;T18:0.00;T25:2.85;S35:0.00
HN05	Spa2 - WT	AINSPIIRPSSS(+79.97)NGVPTT(+79.97)SRKPSGTGLFS(+79.97)LMIDSS(+79.97)IAK	596	633														S12:0.00;T18:0.00;S29:0.00;S35:0.00
HN05	Spa2 - WT	AINSPIIRPSSS(+79.97)NGVPTT(+79.97)SRKPSGTGLFSLM(+15.99)IDSSIAK	596	633		10100000							S12:0.00;T18:0.00;M31:1000.00	S12:0.00;T18:0.00;M31:1000.00
HN05	Spa2 - WT	AINSPIIRPSSS(+79.97)NGVPTT(+79.97)SRKPSGTGLFSLMIDSS(+79.97)IAK	596	633				3590000							S12:0.00;T18:0.00;S35:0.00
HN05	Spa2 - WT	AINSPIIRPSSS(+79.97)NGVPTT(+79.97)SRKPSGTGLFSLMIDSSIAK	596	633				652000							S12:0.00;T18:0.00
HN05	Spa2 - WT	AINSPIIRPSSS(+79.97)NGVPTTS(+79.97)RKPS(+79.97)GTGLFSLMIDSS(+79.97)IAK	596	633													S12:0.00;S19:0.00;S23:0.00;S35:0.00
HN05	Spa2 - WT	AINSPIIRPSSS(+79.97)NGVPTTS(+79.97)RKPS(+79.97)GTGLFSLMIDSSIAK	596	633		1410000							S12:0.00;S19:2.76;S23:0.00
HN05	Spa2 - WT	AINSPIIRPSSS(+79.97)NGVPTTS(+79.97)RKPSGT(+79.97)GLFSLMIDSS(+79.97)IAK	596	633	383000000							S12:0.00;S19:0.00;T25:0.00;S35:0.00
HN05	Spa2 - WT	AINSPIIRPSSS(+79.97)NGVPTTS(+79.97)RKPSGTGLFS(+79.97)LMIDSSIAK	596	633														S12:1.10;S19:0.00;S29:0.00
HN05	Spa2 - WT	AINSPIIRPSSS(+79.97)NGVPTTS(+79.97)RKPSGTGLFSLM(+15.99)IDS(+79.97)SIAK	596	633										S12:0.00;S19:0.00;M31:1000.00;S34:0.00
HN05	Spa2 - WT	AINSPIIRPSSS(+79.97)NGVPTTS(+79.97)RKPSGTGLFSLM(+15.99)IDSSIAK	596	633								S12:0.00;S19:0.00;M31:1000.00	S12:0.00;S19:0.00;M31:1000.00
HN05	Spa2 - WT	AINSPIIRPSSS(+79.97)NGVPTTS(+79.97)RKPSGTGLFSLMIDS(+79.97)SIAK	596	633														S12:0.00;S19:0.00;S34:0.00
HN05	Spa2 - WT	AINSPIIRPSSS(+79.97)NGVPTTS(+79.97)RKPSGTGLFSLMIDSS(+79.97)IAK	596	633			121000000							S12:0.00;S19:0.00;S35:0.00
HN05	Spa2 - WT	AINSPIIRPSSS(+79.97)NGVPTTSRKPS(+79.97)GTGLFS(+79.97)LMIDSSIAK	596	633														S12:1.49;S23:0.00;S29:0.40
HN05	Spa2 - WT	AINSPIIRPSSS(+79.97)NGVPTTSRKPS(+79.97)GTGLFSLM(+15.99)IDSSIAK	596	633	328000000		11800000					S12:0.00;S23:0.00;M31:1000.00	S12:0.00;S23:0.00;M31:1000.00	S12:0.00;S23:0.00;M31:1000.00		S12:0.00;S23:0.00;M31:1000.00
HN05	Spa2 - WT	AINSPIIRPSSS(+79.97)NGVPTTSRKPS(+79.97)GTGLFSLMIDS(+79.97)SIAK	596	633									S12:0.00;S23:0.00;S34:0.00
HN05	Spa2 - WT	AINSPIIRPSSS(+79.97)NGVPTTSRKPS(+79.97)GTGLFSLMIDSS(+79.97)IAK	596	633				3590000			805000				S12:0.00;S23:0.00;S35:0.00			S12:0.00;S23:0.00;S35:0.00
HN05	Spa2 - WT	AINSPIIRPSSS(+79.97)NGVPTTSRKPSGT(+79.97)GLFS(+79.97)LM(+15.99)IDSSIAK	596	633								S12:0.00;T25:2.44;S29:0.00;M31:1000.00					S12:0.00;T25:2.76;S29:5.03;M31:1000.00
HN05	Spa2 - WT	AINSPIIRPSSS(+79.97)NGVPTTSRKPSGT(+79.97)GLFSLM(+15.99)IDS(+79.97)SIAK	596	633							48500000					S12:0.00;T25:0.00;M31:1000.00;S34:0.00		S12:0.00;T25:0.00;M31:1000.00;S34:0.00
HN05	Spa2 - WT	AINSPIIRPSSS(+79.97)NGVPTTSRKPSGT(+79.97)GLFSLM(+15.99)IDSS(+79.97)IAK	596	633												S12:0.00;T25:0.00;M31:1000.00;S35:0.00
HN05	Spa2 - WT	AINSPIIRPSSS(+79.97)NGVPTTSRKPSGT(+79.97)GLFSLM(+15.99)IDSSIAK	596	633					89800000				S12:0.00;T25:0.00;M31:1000.00			S12:0.00;T25:0.00;M31:1000.00
HN05	Spa2 - WT	AINSPIIRPSSS(+79.97)NGVPTTSRKPSGT(+79.97)GLFSLMIDS(+79.97)SIAK	596	633							464000							S12:0.00;T25:0.00;S34:0.00
HN05	Spa2 - WT	AINSPIIRPSSS(+79.97)NGVPTTSRKPSGT(+79.97)GLFSLMIDSS(+79.97)IAK	596	633			4080000		5900000	351000000				S12:0.00;T25:0.00;S35:0.00		S12:0.00;T25:0.00;S35:0.00	S12:0.00;T25:0.00;S35:0.00
HN05	Spa2 - WT	AINSPIIRPSSS(+79.97)NGVPTTSRKPSGT(+79.97)GLFSLMIDSSIAK	596	633			40100							S12:0.00;T25:0.00	S12:0.00;T25:0.00			S12:0.00;T25:0.00
HN05	Spa2 - WT	AINSPIIRPSSS(+79.97)NGVPTTSRKPSGTGLFS(+79.97)LM(+15.99)IDSSIAK	596	633												S12:0.00;S29:0.00;M31:1000.00
HN05	Spa2 - WT	AINSPIIRPSSS(+79.97)NGVPTTSRKPSGTGLFS(+79.97)LMIDS(+79.97)SIAK	596	633					47200000							S12:0.00;S29:0.00;S34:0.00
HN05	Spa2 - WT	AINSPIIRPSSS(+79.97)NGVPTTSRKPSGTGLFS(+79.97)LMIDSS(+79.97)IAK	596	633		244000000			128000000				S12:0.00;S29:0.00;S35:0.00			S12:0.00;S29:0.00;S35:0.00
HN05	Spa2 - WT	AINSPIIRPSSS(+79.97)NGVPTTSRKPSGTGLFSLM(+15.99)IDSSIAK	596	633								S12:0.00;M31:1000.00	S12:0.00;M31:1000.00					S12:0.00;M31:1000.00
HN05	Spa2 - WT	AINSPIIRPSSS(+79.97)NGVPTTSRKPSGTGLFSLMIDS(+79.97)S(+79.97)IAK	596	633					209000000							S12:0.00;S34:0.00;S35:0.00	S12:0.00;S34:0.00;S35:0.00
HN05	Spa2 - WT	AINSPIIRPSSS(+79.97)NGVPTTSRKPSGTGLFSLMIDS(+79.97)SIAK	596	633											S12:0.00;S34:0.00
HN05	Spa2 - WT	AINSPIIRPSSS(+79.97)NGVPTTSRKPSGTGLFSLMIDSS(+79.97)IAK	596	633	4600000		35100000					S12:0.00;S35:0.00	S12:0.00;S35:17.01	S12:0.00;S35:0.00
HN05	Spa2 - WT	AINSPIIRPSSS(+79.97)NGVPTTSRKPSGTGLFSLMIDSSIAK	596	633		1220000		14200000			54700000		S12:0.00		S12:0.00			S12:0.00
HN05	Spa2 - WT	AINSPIIRPSSSNGVPT(+79.97)T(+79.97)S(+79.97)RKPSGTGLFSLM(+15.99)IDSS(+79.97)IAK	596	633	10500000							T17:0.00;T18:0.00;S19:0.00;M31:1000.00;S35:0.00
HN05	Spa2 - WT	AINSPIIRPSSSNGVPT(+79.97)T(+79.97)S(+79.97)RKPSGTGLFSLM(+15.99)IDSSIAK	596	633	82500000							T17:0.00;T18:0.00;S19:0.59;M31:1000.00
HN05	Spa2 - WT	AINSPIIRPSSSNGVPT(+79.97)T(+79.97)S(+79.97)RKPSGTGLFSLMIDSSIAK	596	633	273000000				5900000			T17:2.93;T18:2.30;S19:2.49				T17:4.41;T18:3.17;S19:3.70
HN05	Spa2 - WT	AINSPIIRPSSSNGVPT(+79.97)T(+79.97)SRKPS(+79.97)GTGLFSLMIDSSIAK	596	633					1500000		4970000					T17:0.00;T18:0.00;S23:0.00		T17:0.00;T18:7.32;S23:0.00
HN05	Spa2 - WT	AINSPIIRPSSSNGVPT(+79.97)T(+79.97)SRKPSGTGLFSLM(+15.99)IDSS(+79.97)IAK	596	633			394000							T17:0.00;T18:0.00;M31:1000.00;S35:0.00
HN05	Spa2 - WT	AINSPIIRPSSSNGVPT(+79.97)T(+79.97)SRKPSGTGLFSLM(+15.99)IDSSIAK	596	633	328000000		45800000				22600000	T17:0.00;T18:0.00;M31:1000.00	T17:0.00;T18:0.00;M31:1000.00	T17:0.00;T18:0.00;M31:1000.00				T17:0.00;T18:0.00;M31:1000.00
HN05	Spa2 - WT	AINSPIIRPSSSNGVPT(+79.97)T(+79.97)SRKPSGTGLFSLMIDSS(+79.97)IAK	596	633		8220000	2670000			87500000			T17:0.00;T18:0.00;S35:0.00	T17:0.00;T18:0.00;S35:0.00			T17:0.00;T18:0.00;S35:0.00
HN05	Spa2 - WT	AINSPIIRPSSSNGVPT(+79.97)T(+79.97)SRKPSGTGLFSLMIDSSIAK	596	633		4240000				2100000	39900000		T17:4.54;T18:0.00				T17:0.00;T18:0.00	T17:6.05;T18:9.38
HN05	Spa2 - WT	AINSPIIRPSSSNGVPT(+79.97)TS(+79.97)RKPSGTGLFSLM(+15.99)IDSSIAK	596	633	328000000	13800000	10100000		4250000			T17:0.00;S19:14.04;M31:1000.00	T17:0.00;S19:0.00;M31:1000.00	T17:0.00;S19:8.22;M31:1000.00	T17:0.00;S19:11.10;M31:1000.00	T17:0.00;S19:0.00;M31:1000.00		T17:0.00;S19:11.10;M31:1000.00
HN05	Spa2 - WT	AINSPIIRPSSSNGVPT(+79.97)TS(+79.97)RKPSGTGLFSLMIDSS(+79.97)IAK	596	633	2870000000	244000000						T17:0.00;S19:0.00;S35:0.00	T17:0.00;S19:0.00;S35:0.00	T17:0.00;S19:0.00;S35:0.00
HN05	Spa2 - WT	AINSPIIRPSSSNGVPT(+79.97)TS(+79.97)RKPSGTGLFSLMIDSSIAK	596	633		9550000					8180000	T17:0.00;S19:0.00	T17:0.00;S19:11.10					T17:0.00;S19:0.00
HN05	Spa2 - WT	AINSPIIRPSSSNGVPT(+79.97)TSRKPS(+79.97)GTGLFS(+79.97)LMIDSSIAK	596	633												T17:0.00;S23:0.00;S29:0.00
HN05	Spa2 - WT	AINSPIIRPSSSNGVPT(+79.97)TSRKPS(+79.97)GTGLFSLM(+15.99)IDS(+79.97)SIAK	596	633		1010000							T17:0.00;S23:0.00;M31:1000.00;S34:0.00
HN05	Spa2 - WT	AINSPIIRPSSSNGVPT(+79.97)TSRKPS(+79.97)GTGLFSLM(+15.99)IDSSIAK	596	633	291000		2400000					T17:0.00;S23:0.00;M31:1000.00	T17:0.00;S23:0.00;M31:1000.00	T17:0.00;S23:0.00;M31:1000.00		T17:0.00;S23:0.00;M31:1000.00	T17:0.00;S23:0.00;M31:1000.00
HN05	Spa2 - WT	AINSPIIRPSSSNGVPT(+79.97)TSRKPS(+79.97)GTGLFSLMIDS(+79.97)SIAK	596	633			377000000							T17:0.00;S23:0.00;S34:0.00
HN05	Spa2 - WT	AINSPIIRPSSSNGVPT(+79.97)TSRKPS(+79.97)GTGLFSLMIDSS(+79.97)IAK	596	633	2270000000		10800000					T17:0.00;S23:0.00;S35:0.00		T17:0.00;S23:0.00;S35:0.00
HN05	Spa2 - WT	AINSPIIRPSSSNGVPT(+79.97)TSRKPS(+79.97)GTGLFSLMIDSSIAK	596	633		4570000	299000000					T17:0.00;S23:0.00	T17:0.00;S23:0.00	T17:0.00;S23:0.00
HN05	Spa2 - WT	AINSPIIRPSSSNGVPT(+79.97)TSRKPSGT(+79.97)GLFS(+79.97)LM(+15.99)IDSS(+79.97)IAK	596	633	7490000							T17:0.00;T25:0.00;S29:0.00;M31:1000.00;S35:0.00
HN05	Spa2 - WT	AINSPIIRPSSSNGVPT(+79.97)TSRKPSGT(+79.97)GLFSLM(+15.99)IDSSIAK	596	633	328000000				89800000			T17:0.00;T25:0.00;M31:1000.00				T17:0.00;T25:0.00;M31:1000.00
HN05	Spa2 - WT	AINSPIIRPSSSNGVPT(+79.97)TSRKPSGT(+79.97)GLFSLMIDS(+79.97)SIAK	596	633			10800000							T17:0.00;T25:0.00;S34:0.00
HN05	Spa2 - WT	AINSPIIRPSSSNGVPT(+79.97)TSRKPSGT(+79.97)GLFSLMIDSSIAK	596	633		4240000						T17:0.00;T25:0.00	T17:0.00;T25:0.00
HN05	Spa2 - WT	AINSPIIRPSSSNGVPT(+79.97)TSRKPSGTGLFS(+79.97)LM(+15.99)IDSSIAK	596	633	328000000							T17:0.00;S29:0.00;M31:1000.00	T17:0.00;S29:0.00;M31:1000.00	T17:0.00;S29:0.00;M31:1000.00
HN05	Spa2 - WT	AINSPIIRPSSSNGVPT(+79.97)TSRKPSGTGLFS(+79.97)LMIDSS(+79.97)IAK	596	633			3010000							T17:0.00;S29:0.00;S35:0.00
HN05	Spa2 - WT	AINSPIIRPSSSNGVPT(+79.97)TSRKPSGTGLFS(+79.97)LMIDSSIAK	596	633				427000			39500000				T17:0.00;S29:0.00		T17:0.00;S29:0.00	T17:0.00;S29:0.00
HN05	Spa2 - WT	AINSPIIRPSSSNGVPT(+79.97)TSRKPSGTGLFSLM(+15.99)IDS(+79.97)SIAK	596	633								T17:0.00;M31:1000.00;S34:0.00
HN05	Spa2 - WT	AINSPIIRPSSSNGVPT(+79.97)TSRKPSGTGLFSLM(+15.99)IDSS(+79.97)IAK	596	633								T17:0.00;M31:1000.00;S35:0.00
HN05	Spa2 - WT	AINSPIIRPSSSNGVPT(+79.97)TSRKPSGTGLFSLM(+15.99)IDSSIAK	596	633	235000000	23200000	102000000		63800000	2340000		T17:0.00;M31:1000.00	T17:0.00;M31:1000.00	T17:0.00;M31:1000.00		T17:0.00;M31:1000.00	T17:0.00;M31:1000.00	T17:0.00;M31:1000.00
HN05	Spa2 - WT	AINSPIIRPSSSNGVPT(+79.97)TSRKPSGTGLFSLMIDS(+79.97)S(+79.97)IAK	596	633			12300000							T17:0.00;S34:0.00;S35:0.00
HN05	Spa2 - WT	AINSPIIRPSSSNGVPT(+79.97)TSRKPSGTGLFSLMIDS(+79.97)SIAK	596	633	476000000		28900000					T17:0.00;S34:9.38		T17:0.00;S34:38.61
HN05	Spa2 - WT	AINSPIIRPSSSNGVPT(+79.97)TSRKPSGTGLFSLMIDSS(+79.97)IAK	596	633	509000000	352000000	36400000	1850000	47000000	14800000	75000000	T17:0.00;S35:0.00	T17:0.00;S35:0.00	T17:0.00;S35:0.00	T17:0.00;S35:0.00	T17:0.00;S35:0.00	T17:0.00;S35:0.00	T17:0.00;S35:0.00
HN05	Spa2 - WT	AINSPIIRPSSSNGVPT(+79.97)TSRKPSGTGLFSLMIDSSIAK	596	633	338000000	1220000	868000000	48900000	96900000	294000000	131000000	T17:6.55	T17:6.08	T17:0.00	T17:0.00	T17:0.00	T17:0.00	T17:0.00
HN05	Spa2 - WT	AINSPIIRPSSSNGVPTT(+79.97)S(+79.97)RKPS(+79.97)GTGLFSLM(+15.99)IDSSIAK	596	633										T18:0.04;S19:0.00;S23:0.00;M31:1000.00
HN05	Spa2 - WT	AINSPIIRPSSSNGVPTT(+79.97)S(+79.97)RKPSGT(+79.97)GLFSLMIDSSIAK	596	633							229000							T18:0.00;S19:0.00;T25:0.00
HN05	Spa2 - WT	AINSPIIRPSSSNGVPTT(+79.97)S(+79.97)RKPSGTGLFSLM(+15.99)IDSSIAK	596	633	29300000		10200000					T18:9.38;S19:6.05;M31:1000.00	T18:5.67;S19:4.54;M31:1000.00	T18:0.00;S19:6.05;M31:1000.00		T18:5.67;S19:4.00;M31:1000.00
HN05	Spa2 - WT	AINSPIIRPSSSNGVPTT(+79.97)S(+79.97)RKPSGTGLFSLMIDSS(+79.97)IAK	596	633	391000000							T18:0.00;S19:0.00;S35:5.76
HN05	Spa2 - WT	AINSPIIRPSSSNGVPTT(+79.97)S(+79.97)RKPSGTGLFSLMIDSSIAK	596	633		37100000	955000		18900000	13100000	8180000		T18:0.00;S19:0.00	T18:0.00;S19:0.00	T18:0.00;S19:8.80	T18:0.00;S19:0.00	T18:0.00;S19:7.17	T18:0.00;S19:0.00
HN05	Spa2 - WT	AINSPIIRPSSSNGVPTT(+79.97)SRKPS(+79.97)GTGLFSLM(+15.99)IDSS(+79.97)IAK	596	633			190000							T18:0.00;S23:0.00;M31:1000.00;S35:0.00
HN05	Spa2 - WT	AINSPIIRPSSSNGVPTT(+79.97)SRKPS(+79.97)GTGLFSLM(+15.99)IDSSIAK	596	633			5490000					T18:0.00;S23:0.00;M31:1000.00		T18:0.00;S23:0.00;M31:1000.00		T18:0.00;S23:0.00;M31:1000.00
HN05	Spa2 - WT	AINSPIIRPSSSNGVPTT(+79.97)SRKPS(+79.97)GTGLFSLMIDS(+79.97)S(+79.97)IAK	596	633							12500000							T18:6.45;S23:0.00;S34:0.00;S35:0.00
HN05	Spa2 - WT	AINSPIIRPSSSNGVPTT(+79.97)SRKPS(+79.97)GTGLFSLMIDSS(+79.97)IAK	596	633					47200000							T18:1.10;S23:3.46;S35:14.83
HN05	Spa2 - WT	AINSPIIRPSSSNGVPTT(+79.97)SRKPS(+79.97)GTGLFSLMIDSSIAK	596	633		4240000	299000000			13100000			T18:0.00;S23:0.00	T18:0.00;S23:0.00			T18:0.00;S23:0.00
HN05	Spa2 - WT	AINSPIIRPSSSNGVPTT(+79.97)SRKPSGT(+79.97)GLFSLM(+15.99)IDSSIAK	596	633								T18:0.00;T25:0.00;M31:1000.00		T18:0.00;T25:0.00;M31:1000.00		T18:0.00;T25:0.00;M31:1000.00
HN05	Spa2 - WT	AINSPIIRPSSSNGVPTT(+79.97)SRKPSGT(+79.97)GLFSLMIDSSIAK	596	633	476000000		35100000	373000	18900000		28400	T18:0.00;T25:0.00		T18:0.00;T25:0.00	T18:0.00;T25:0.00	T18:0.00;T25:0.00	T18:0.00;T25:0.00	T18:0.00;T25:0.00
HN05	Spa2 - WT	AINSPIIRPSSSNGVPTT(+79.97)SRKPSGTGLFS(+79.97)LM(+15.99)IDSSIAK	596	633								T18:0.00;S29:0.00;M31:1000.00				T18:0.00;S29:0.00;M31:1000.00
HN05	Spa2 - WT	AINSPIIRPSSSNGVPTT(+79.97)SRKPSGTGLFS(+79.97)LMIDSS(+79.97)IAK	596	633													T18:0.00;S29:0.00;S35:0.00
HN05	Spa2 - WT	AINSPIIRPSSSNGVPTT(+79.97)SRKPSGTGLFS(+79.97)LMIDSSIAK	596	633		102000000					8180000	T18:0.00;S29:0.00	T18:0.00;S29:0.00					T18:0.00;S29:0.00
HN05	Spa2 - WT	AINSPIIRPSSSNGVPTT(+79.97)SRKPSGTGLFSLM(+15.99)IDS(+79.97)SIAK	596	633								T18:0.00;M31:1000.00;S34:0.00
HN05	Spa2 - WT	AINSPIIRPSSSNGVPTT(+79.97)SRKPSGTGLFSLM(+15.99)IDSS(+79.97)IAK	596	633								T18:0.00;M31:1000.00;S35:0.00
HN05	Spa2 - WT	AINSPIIRPSSSNGVPTT(+79.97)SRKPSGTGLFSLM(+15.99)IDSSIAK	596	633	209000000	22300000	137000000		63400000		5040000	T18:6.55;M31:1000.00	T18:0.00;M31:1000.00	T18:0.00;M31:1000.00		T18:0.00;M31:1000.00		T18:0.00;M31:1000.00
HN05	Spa2 - WT	AINSPIIRPSSSNGVPTT(+79.97)SRKPSGTGLFSLMIDS(+79.97)SIAK	596	633	476000000	369000000	334000000					T18:0.00;S34:0.00	T18:0.00;S34:0.00	T18:0.00;S34:0.00	T18:0.00;S34:0.00
HN05	Spa2 - WT	AINSPIIRPSSSNGVPTT(+79.97)SRKPSGTGLFSLMIDSS(+79.97)IAK	596	633	512000000	67500000	334000000		227000000		7240000	T18:0.00;S35:0.00	T18:7.21;S35:10.79	T18:11.44;S35:0.00	T18:35.33;S35:25.43	T18:0.00;S35:18.30		T18:0.00;S35:0.00
HN05	Spa2 - WT	AINSPIIRPSSSNGVPTT(+79.97)SRKPSGTGLFSLMIDSSIAK	596	633			947000000	17200000		294000000	175000000			T18:0.00	T18:0.00	T18:0.00	T18:0.00	T18:0.00
HN05	Spa2 - WT	AINSPIIRPSSSNGVPTTS(+79.97)RKPS(+79.97)GTGLFS(+79.97)LM(+15.99)IDS(+79.97)SIAK	596	633								S19:0.00;S23:0.00;S29:0.00;M31:1000.00;S34:0.00
HN05	Spa2 - WT	AINSPIIRPSSSNGVPTTS(+79.97)RKPS(+79.97)GTGLFSLM(+15.99)IDSS(+79.97)IAK	596	633										S19:0.00;S23:0.00;M31:1000.00;S35:0.00
HN05	Spa2 - WT	AINSPIIRPSSSNGVPTTS(+79.97)RKPS(+79.97)GTGLFSLM(+15.99)IDSSIAK	596	633								S19:0.00;S23:0.00;M31:1000.00						S19:0.00;S23:0.00;M31:1000.00
HN05	Spa2 - WT	AINSPIIRPSSSNGVPTTS(+79.97)RKPS(+79.97)GTGLFSLMIDS(+79.97)SIAK	596	633							1650000							S19:0.00;S23:0.00;S34:0.00
HN05	Spa2 - WT	AINSPIIRPSSSNGVPTTS(+79.97)RKPS(+79.97)GTGLFSLMIDSS(+79.97)IAK	596	633			1410000							S19:0.00;S23:0.00;S35:0.00
HN05	Spa2 - WT	AINSPIIRPSSSNGVPTTS(+79.97)RKPS(+79.97)GTGLFSLMIDSSIAK	596	633											S19:0.00;S23:0.00			S19:0.00;S23:0.00
HN05	Spa2 - WT	AINSPIIRPSSSNGVPTTS(+79.97)RKPSGT(+79.97)GLFSLM(+15.99)IDSSIAK	596	633										S19:0.00;T25:0.00;M31:1000.00		S19:0.00;T25:0.00;M31:1000.00		S19:0.00;T25:0.00;M31:1000.00
HN05	Spa2 - WT	AINSPIIRPSSSNGVPTTS(+79.97)RKPSGT(+79.97)GLFSLMIDSSIAK	596	633		4240000							S19:0.00;T25:0.00	S19:0.00;T25:0.00
HN05	Spa2 - WT	AINSPIIRPSSSNGVPTTS(+79.97)RKPSGTGLFS(+79.97)LM(+15.99)IDSS(+79.97)IAK	596	633								S19:0.00;S29:0.00;M31:1000.00;S35:0.00		S19:0.00;S29:0.00;M31:1000.00;S35:0.00
HN05	Spa2 - WT	AINSPIIRPSSSNGVPTTS(+79.97)RKPSGTGLFS(+79.97)LM(+15.99)IDSSIAK	596	633								S19:0.00;S29:0.00;M31:1000.00
HN05	Spa2 - WT	AINSPIIRPSSSNGVPTTS(+79.97)RKPSGTGLFS(+79.97)LMIDSS(+79.97)IAK	596	633											S19:0.00;S29:0.00;S35:0.00
HN05	Spa2 - WT	AINSPIIRPSSSNGVPTTS(+79.97)RKPSGTGLFSLM(+15.99)IDS(+79.97)S(+79.97)IAK	596	633						1010000							S19:0.00;M31:1000.00;S34:0.00;S35:0.00
HN05	Spa2 - WT	AINSPIIRPSSSNGVPTTS(+79.97)RKPSGTGLFSLM(+15.99)IDS(+79.97)SIAK	596	633									S19:0.00;M31:1000.00;S34:0.00
HN05	Spa2 - WT	AINSPIIRPSSSNGVPTTS(+79.97)RKPSGTGLFSLM(+15.99)IDSSIAK	596	633	141000000	706000	80200000		63400000			S19:0.00;M31:1000.00	S19:0.00;M31:1000.00	S19:0.00;M31:1000.00		S19:0.00;M31:1000.00
HN05	Spa2 - WT	AINSPIIRPSSSNGVPTTS(+79.97)RKPSGTGLFSLMIDSS(+79.97)IAK	596	633	5060000	7470000				64000000	5990000	S19:0.00;S35:0.00	S19:0.00;S35:0.00		S19:0.00;S35:0.00		S19:0.00;S35:0.00	S19:0.00;S35:0.00
HN05	Spa2 - WT	AINSPIIRPSSSNGVPTTS(+79.97)RKPSGTGLFSLMIDSSIAK	596	633	1470000000			36300000				S19:0.00	S19:0.00		S19:0.00
HN05	Spa2 - WT	AINSPIIRPSSSNGVPTTSRKPS(+79.97)GT(+79.97)GLFS(+79.97)LM(+15.99)IDSSIAK	596	633												S23:4.63;T25:0.00;S29:3.57;M31:1000.00
HN05	Spa2 - WT	AINSPIIRPSSSNGVPTTSRKPS(+79.97)GT(+79.97)GLFSLM(+15.99)IDSSIAK	596	633			8860000					S23:0.00;T25:1.42;M31:1000.00		S23:0.00;T25:0.00;M31:1000.00		S23:4.46;T25:0.12;M31:1000.00	S23:0.00;T25:2.16;M31:1000.00	S23:1.71;T25:0.00;M31:1000.00
HN05	Spa2 - WT	AINSPIIRPSSSNGVPTTSRKPS(+79.97)GT(+79.97)GLFSLMIDSS(+79.97)IAK	596	633			377000000		1550000			S23:0.00;T25:0.00;S35:0.00		S23:0.00;T25:0.00;S35:0.00		S23:0.00;T25:0.00;S35:0.00
HN05	Spa2 - WT	AINSPIIRPSSSNGVPTTSRKPS(+79.97)GT(+79.97)GLFSLMIDSSIAK	596	633							8180000						S23:0.49;T25:1.16	S23:0.00;T25:0.00
HN05	Spa2 - WT	AINSPIIRPSSSNGVPTTSRKPS(+79.97)GTGLFS(+79.97)LM(+15.99)IDSSIAK	596	633	1100000							S23:0.00;S29:0.00;M31:1000.00	S23:0.00;S29:0.00;M31:1000.00	S23:0.00;S29:0.00;M31:1000.00				S23:0.00;S29:0.00;M31:1000.00
HN05	Spa2 - WT	AINSPIIRPSSSNGVPTTSRKPS(+79.97)GTGLFS(+79.97)LMIDS(+79.97)SIAK	596	633					47200000							S23:0.00;S29:0.00;S34:0.00
HN05	Spa2 - WT	AINSPIIRPSSSNGVPTTSRKPS(+79.97)GTGLFS(+79.97)LMIDSSIAK	596	633									S23:0.00;S29:0.00		S23:0.00;S29:0.00
HN05	Spa2 - WT	AINSPIIRPSSSNGVPTTSRKPS(+79.97)GTGLFSLM(+15.99)IDSS(+79.97)IAK	596	633									S23:0.00;M31:1000.00;S35:0.00
HN05	Spa2 - WT	AINSPIIRPSSSNGVPTTSRKPS(+79.97)GTGLFSLM(+15.99)IDSSIAK	596	633	232000000	22300000	73700000		17700000		5040000	S23:0.00;M31:1000.00	S23:0.96;M31:1000.00	S23:0.00;M31:1000.00	S23:0.00;M31:1000.00	S23:0.00;M31:1000.00		S23:0.00;M31:1000.00
HN05	Spa2 - WT	AINSPIIRPSSSNGVPTTSRKPS(+79.97)GTGLFSLMIDS(+79.97)SIAK	596	633											S23:0.00;S34:0.00
HN05	Spa2 - WT	AINSPIIRPSSSNGVPTTSRKPS(+79.97)GTGLFSLMIDSS(+79.97)IAK	596	633	512000000	7470000	363000000		208000000		5990000	S23:0.00;S35:0.00	S23:0.00;S35:0.00	S23:0.00;S35:0.00		S23:0.00;S35:0.00		S23:0.00;S35:0.00
HN05	Spa2 - WT	AINSPIIRPSSSNGVPTTSRKPS(+79.97)GTGLFSLMIDSSIAK	596	633				9810000		79000000			S23:0.00		S23:0.00		S23:0.00
HN05	Spa2 - WT	AINSPIIRPSSSNGVPTTSRKPSGT(+79.97)GLFS(+79.97)LM(+15.99)IDSSIAK	596	633		6750000						T25:0.00;S29:0.00;M31:1000.00	T25:0.00;S29:0.00;M31:1000.00			T25:8.60;S29:0.00;M31:1000.00
HN05	Spa2 - WT	AINSPIIRPSSSNGVPTTSRKPSGT(+79.97)GLFS(+79.97)LMIDSSIAK	596	633		102000000					1360000		T25:0.00;S29:0.00					T25:0.00;S29:0.00
HN05	Spa2 - WT	AINSPIIRPSSSNGVPTTSRKPSGT(+79.97)GLFSLM(+15.99)IDSSIAK	596	633	90700000	22300000	99700000		63400000		5040000	T25:0.00;M31:1000.00	T25:2.10;M31:1000.00	T25:0.00;M31:1000.00		T25:1.81;M31:1000.00		T25:6.67;M31:1000.00
HN05	Spa2 - WT	AINSPIIRPSSSNGVPTTSRKPSGT(+79.97)GLFSLMIDS(+79.97)SIAK	596	633	476000000							T25:0.00;S34:0.00			T25:0.00;S34:0.00
HN05	Spa2 - WT	AINSPIIRPSSSNGVPTTSRKPSGT(+79.97)GLFSLMIDSS(+79.97)IAK	596	633	476000000	372000000	334000000	221000	211000000	78800000	75000000	T25:0.00;S35:18.53	T25:0.00;S35:18.53	T25:0.00;S35:0.00	T25:0.00;S35:0.00	T25:2.40;S35:0.00	T25:0.00;S35:11.10	T25:0.00;S35:0.00
HN05	Spa2 - WT	AINSPIIRPSSSNGVPTTSRKPSGT(+79.97)GLFSLMIDSSIAK	596	633	318000000	131000000		29300000			8080000	T25:0.00	T25:0.00		T25:0.00	T25:0.00		T25:0.00
HN05	Spa2 - WT	AINSPIIRPSSSNGVPTTSRKPSGTGLFS(+79.97)LM(+15.99)IDS(+79.97)SIAK	596	633	1610000							S29:0.00;M31:1000.00;S34:0.00
HN05	Spa2 - WT	AINSPIIRPSSSNGVPTTSRKPSGTGLFS(+79.97)LM(+15.99)IDSS(+79.97)IAK	596	633	484000							S29:6.67;M31:1000.00;S35:11.10
HN05	Spa2 - WT	AINSPIIRPSSSNGVPTTSRKPSGTGLFS(+79.97)LM(+15.99)IDSSIAK	596	633	151000000	23200000	1720000		471000			S29:0.00;M31:1000.00	S29:0.00;M31:1000.00	S29:7.10;M31:1000.00		S29:7.81;M31:1000.00		S29:0.00;M31:1000.00
HN05	Spa2 - WT	AINSPIIRPSSSNGVPTTSRKPSGTGLFS(+79.97)LMIDS(+79.97)S(+79.97)IAK	596	633			121000000							S29:0.00;S34:0.00;S35:0.00
HN05	Spa2 - WT	AINSPIIRPSSSNGVPTTSRKPSGTGLFS(+79.97)LMIDSS(+79.97)IAK	596	633	481000000	14100000	63900000			14800000	76300000	S29:0.00;S35:0.00	S29:0.00;S35:0.00	S29:0.00;S35:0.00	S29:0.00;S35:0.00		S29:0.00;S35:11.10	S29:0.00;S35:0.00
HN05	Spa2 - WT	AINSPIIRPSSSNGVPTTSRKPSGTGLFS(+79.97)LMIDSSIAK	596	633		131000000				202000000			S29:0.00		S29:2.87		S29:0.00
HN05	Spa2 - WT	AINSPIIRPSSSNGVPTTSRKPSGTGLFSLM(+15.99)IDSSIAK	596	633	20900000	32400000	39300000		9710000		747000	M31:1000.00	M31:1000.00	M31:1000.00		M31:1000.00		M31:1000.00
HN05	Spa2 - WT	AINSPIIRPSSSNGVPTTSRKPSGTGLFSLMIDS(+79.97)S(+79.97)IAK	596	633	476000000	331000000			211000000			S34:0.00;S35:0.00	S34:0.00;S35:0.00		S34:0.00;S35:0.00	S34:0.00;S35:0.00
HN05	Spa2 - WT	AINSPIIRPSSSNGVPTTSRKPSGTGLFSLMIDSS(+79.97)IAK	596	633				334000					S35:8.46		S35:0.00
HN05	Spa2 - WT	AINSPIIRPSSSNGVPTTSRKPSGTGLFSLMIDSSIAK	596	633	242000000	174000000	133000000	123000000	108000000	54100000	15000000
HN05	Spa2 - WT	KPSGT(+79.97)GLFS(+79.97)LMIDSSIAK	616	633									T5:0.00;S9:0.00
HN05	Spa2 - WT	KPSGT(+79.97)GLFSLM(+15.99)IDSSIAK	616	633													T5:5.08;M11:1000.00
HN05	Spa2 - WT	KPSGT(+79.97)GLFSLMIDSS(+79.97)IAK	616	633	147000							T5:0.00;S15:0.00
HN05	Spa2 - WT	KPSGTGLFS(+79.97)LM(+15.99)IDSSIAK	616	633		604000		346000	7480000				S9:0.00;M11:1000.00		S9:1.78;M11:1000.00	S9:0.00;M11:1000.00
HN05	Spa2 - WT	KPSGTGLFS(+79.97)LMIDS(+79.97)SIAK	616	633					194000							S9:0.00;S14:0.00
HN05	Spa2 - WT	KPSGTGLFS(+79.97)LMIDSS(+79.97)IAK	616	633	896000							S9:28.13;S15:0.00	S9:16.14;S15:0.00
HN05	Spa2 - WT	KPSGTGLFS(+79.97)LMIDSSIAK	616	633		2990000						S9:0.00	S9:23.13
HN05	Spa2 - WT	KPSGTGLFSLM(+15.99)IDS(+79.97)SIAK	616	633	253000000	16400000	18900000		29200000	7790000	15100000	M11:1000.00;S14:0.00	M11:1000.00;S14:0.00	M11:1000.00;S14:0.00		M11:1000.00;S14:0.00	M11:1000.00;S14:0.00	M11:1000.00;S14:0.00
HN05	Spa2 - WT	KPSGTGLFSLM(+15.99)IDSS(+79.97)IAK	616	633	372000000	30100000	30600000		49300000	13200000	17800000	M11:1000.00;S15:15.53	M11:1000.00;S15:5.67	M11:1000.00;S15:9.38	M11:1000.00;S15:0.00	M11:1000.00;S15:18.53	M11:1000.00;S15:12.31	M11:1000.00;S15:16.41
HN05	Spa2 - WT	KPSGTGLFSLM(+15.99)IDSSIAK	616	633	1210000000	143000000	203000000	6680000	141000000	34100000	45600000	M11:1000.00	M11:1000.00	M11:1000.00	M11:1000.00	M11:1000.00	M11:1000.00	M11:1000.00
HN05	Spa2 - WT	KPSGTGLFSLMIDS(+79.97)S(+79.97)IAK	616	633								S14:0.00;S15:18.16	S14:33.24;S15:29.13
HN05	Spa2 - WT	KPSGTGLFSLMIDS(+79.97)SIAK	616	633	733000000	154000000	104000000	5830000	249000000	82100000		S14:0.00	S14:0.00	S14:0.00	S14:0.00	S14:9.38	S14:0.00
HN05	Spa2 - WT	KPSGTGLFSLMIDSS(+79.97)IAK	616	633	1280000000	442000000	349000000	56800000	512000000	146000000	40000000	S15:7.09	S15:15.27	S15:5.67	S15:7.09	S15:8.46	S15:8.46	S15:16.41
HN05	Spa2 - WT	KPSGTGLFSLMIDSSIAK	616	633	4380000000	2870000000	3250000000	335000000	1640000000	430000000	369000000
HN05	Spa2 - WT	EDNDKYVS(+79.97)PIK	639	649	44700000	36400000	52900000	129000000	103000000	62400000	79800000	S8:29.32	S8:44.44	S8:29.32	S8:40.63	S8:37.54	S8:30.72	S8:40.63
HN05	Spa2 - WT	EDNDKYVSPIK	639	649	11400000	13600000	47500000	56500000	44400000	32900000	32700000
HN05	Spa2 - WT	Y(+79.97)VSPIKAVTSASNSASSNISEIPK	644	667	30800000							Y1:14.04					Y1:13.67
HN05	Spa2 - WT	YVS(+79.97)PIKAVTSASNSASSNISEIPK	644	667	18200000	57300000	74200000	16800000	60100000	25400000	31700000	S3:0.00	S3:0.00	S3:0.00	S3:0.00	S3:0.00	S3:0.00	S3:0.00
HN05	Spa2 - WT	YVSPIKAVT(+79.97)SASNSASSNISEIPK	644	667				26600000	38100000		20900000				T9:0.00	T9:0.00		T9:0.00
HN05	Spa2 - WT	YVSPIKAVTS(+79.97)ASNSASSNISEIPK	644	667	30800000							S10:0.00
HN05	Spa2 - WT	AVTS(+79.97)ASNSASSNISEIPK	650	667	856000				850000			S4:0.00				S4:0.00
HN05	Spa2 - WT	AVTSASNS(+79.97)ASSNISEIPK	650	667	856000							S8:9.42
HN05	Spa2 - WT	AVTSASNSASSNISEIPK	650	667	31800000000	38300000000	34000000000	31100000000	28100000000	21200000000	21600000000

## Sheet: Spa2 - PP
Sample	Substrate - kinase	Peptide	Start	End	Area r0	Area r1	Area r2	Area r3	Area r4	Area r5	Area r6	AScore r0	AScore r1	AScore r2	AScore r3	AScore r4	AScore r5	AScore r6
HN06	Spa2 - PP	QVLEY(+79.97)S(+79.97)S(+79.97)PTATTPM(+15.99)TPTFPSTSGINMK	538	564										Y5:0.00;S6:0.00;S7:0.00;M14:40.70
HN06	Spa2 - PP	QVLEY(+79.97)S(+79.97)S(+79.97)PTATTPMTPTFPSTSGINMK	538	564											Y5:0.00;S6:0.00;S7:0.00
HN06	Spa2 - PP	QVLEY(+79.97)S(+79.97)SPTAT(+79.97)TPMTPTFPSTSGINMK	538	564										Y5:3.54;S6:0.00;T11:0.00
HN06	Spa2 - PP	QVLEY(+79.97)S(+79.97)SPTATTPMT(+79.97)PTFPSTSGINMK	538	564	14100000		30700000					Y5:0.00;S6:0.00;T15:28.36		Y5:0.00;S6:0.00;T15:0.00
HN06	Spa2 - PP	QVLEY(+79.97)S(+79.97)SPTATTPMTPTFPSTSGINMK	538	564										Y5:0.00;S6:5.67
HN06	Spa2 - PP	QVLEY(+79.97)SS(+79.97)PTATTPMTPTFPSTSGINMK	538	564			416000							Y5:0.00;S7:0.00
HN06	Spa2 - PP	QVLEY(+79.97)SSPT(+79.97)ATTPM(+15.99)TPT(+79.97)FPSTSGINMK	538	564													Y5:0.00;T9:0.00;M14:1000.00;T17:0.00
HN06	Spa2 - PP	QVLEY(+79.97)SSPT(+79.97)ATTPMT(+79.97)PTFPSTSGINMK	538	564		8760000							Y5:4.78;T9:5.55;T15:36.87
HN06	Spa2 - PP	QVLEY(+79.97)SSPTAT(+79.97)TPMTPTFPSTSGINMK	538	564			6570000							Y5:0.00;T11:7.09
HN06	Spa2 - PP	QVLEY(+79.97)SSPTATT(+79.97)PMT(+79.97)PTFPSTSGINMK	538	564										Y5:0.00;T12:3.70;T15:12.33
HN06	Spa2 - PP	QVLEY(+79.97)SSPTATTPMT(+79.97)PTFPSTSGINMK	538	564														Y5:0.00;T15:0.00
HN06	Spa2 - PP	QVLEY(+79.97)SSPTATTPMTPTFPSTSGINMK	538	564					19300000							Y5:8.22	Y5:0.00
HN06	Spa2 - PP	QVLEYS(+79.97)S(+79.97)PT(+79.97)ATTPM(+15.99)TPTFPSTSGINMK	538	564	6840000							S6:7.81;S7:2.83;T9:12.33;M14:51.92						S6:0.39;S7:0.00;T9:0.00;M14:58.22
HN06	Spa2 - PP	QVLEYS(+79.97)S(+79.97)PT(+79.97)ATTPMTPTFPSTSGINMK	538	564								S6:0.00;S7:0.00;T9:0.00	S6:0.00;S7:7.01;T9:6.20	S6:4.39;S7:0.00;T9:0.00		S6:0.00;S7:0.00;T9:0.00
HN06	Spa2 - PP	QVLEYS(+79.97)S(+79.97)PTAT(+79.97)TPMTPTFPSTSGINMK	538	564			6170000							S6:0.00;S7:4.00;T11:0.00				S6:0.00;S7:0.00;T11:0.00
HN06	Spa2 - PP	QVLEYS(+79.97)S(+79.97)PTATT(+79.97)PMTPTFPSTSGINMK	538	564		8760000	30700000						S6:0.00;S7:0.00;T12:0.00	S6:0.00;S7:0.00;T12:0.00
HN06	Spa2 - PP	QVLEYS(+79.97)S(+79.97)PTATTPM(+15.99)TPTFPSTSGINMK	538	564														S6:0.00;S7:0.00;M14:31.43
HN06	Spa2 - PP	QVLEYS(+79.97)S(+79.97)PTATTPMT(+79.97)PTFPSTSGINMK	538	564	36400000		6170000	1810000				S6:0.00;S7:0.00;T15:0.00		S6:0.00;S7:0.00;T15:23.15	S6:0.00;S7:4.00;T15:36.87	S6:0.00;S7:0.00;T15:0.00
HN06	Spa2 - PP	QVLEYS(+79.97)S(+79.97)PTATTPMTPT(+79.97)FPSTSGINMK	538	564			6170000			1220000				S6:0.00;S7:0.00;T17:0.00		S6:0.00;S7:0.00;T17:0.00	S6:0.00;S7:0.00;T17:0.00
HN06	Spa2 - PP	QVLEYS(+79.97)S(+79.97)PTATTPMTPTFPSTSGINMK	538	564		2660000	254000000	2710000				S6:0.00;S7:0.00	S6:0.00;S7:0.00	S6:0.00;S7:0.00	S6:0.00;S7:0.00
HN06	Spa2 - PP	QVLEYS(+79.97)SPT(+79.97)AT(+79.97)TPM(+15.99)TPTFPSTSGINMK	538	564									S6:0.00;T9:0.00;T11:0.00;M14:38.42
HN06	Spa2 - PP	QVLEYS(+79.97)SPT(+79.97)AT(+79.97)TPMTPTFPSTSGINMK	538	564								S6:0.00;T9:0.00;T11:0.00						S6:8.22;T9:0.00;T11:0.00
HN06	Spa2 - PP	QVLEYS(+79.97)SPT(+79.97)ATT(+79.97)PMTPTFPSTSGINMK	538	564											S6:0.00;T9:0.00;T12:0.00		S6:0.00;T9:5.55;T12:0.00
HN06	Spa2 - PP	QVLEYS(+79.97)SPT(+79.97)ATTPM(+15.99)TPT(+79.97)FPSTSGINMK	538	564	780000							S6:0.00;T9:0.00;M14:1000.00;T17:0.00
HN06	Spa2 - PP	QVLEYS(+79.97)SPT(+79.97)ATTPM(+15.99)TPTFPSTSGINMK	538	564	28600000							S6:4.61;T9:7.79;M14:86.26	S6:0.00;T9:0.00;M14:21.75
HN06	Spa2 - PP	QVLEYS(+79.97)SPT(+79.97)ATTPMT(+79.97)PTFPST(+79.97)SGINMK	538	564	4550000							S6:0.00;T9:0.00;T15:0.00;T21:0.00
HN06	Spa2 - PP	QVLEYS(+79.97)SPT(+79.97)ATTPMT(+79.97)PTFPSTSGINMK	538	564	36400000	83400000	30700000					S6:0.00;T9:0.00;T15:0.00	S6:0.00;T9:0.00;T15:0.00	S6:0.00;T9:4.36;T15:0.00		S6:0.00;T9:5.55;T15:0.00
HN06	Spa2 - PP	QVLEYS(+79.97)SPT(+79.97)ATTPMTPTFPSTSGINMK	538	564			101000000					S6:0.00;T9:7.79		S6:0.00;T9:0.00	S6:9.28;T9:0.00	S6:7.32;T9:0.92	S6:7.21;T9:0.00
HN06	Spa2 - PP	QVLEYS(+79.97)SPTAT(+79.97)T(+79.97)PM(+15.99)TPTFPSTSGINMK	538	564								S6:0.00;T11:0.00;T12:0.00;M14:28.39	S6:0.00;T11:0.00;T12:0.00;M14:31.84
HN06	Spa2 - PP	QVLEYS(+79.97)SPTAT(+79.97)T(+79.97)PMT(+79.97)PTFPSTSGINMK	538	564							421000							S6:0.00;T11:0.00;T12:0.00;T15:0.00
HN06	Spa2 - PP	QVLEYS(+79.97)SPTAT(+79.97)TPM(+15.99)TPTFPSTSGINMK	538	564	28600000							S6:0.00;T11:0.00;M14:59.02
HN06	Spa2 - PP	QVLEYS(+79.97)SPTAT(+79.97)TPMT(+79.97)PTFPSTSGINMK	538	564			6170000							S6:0.00;T11:0.00;T15:0.00	S6:0.00;T11:3.13;T15:0.00
HN06	Spa2 - PP	QVLEYS(+79.97)SPTAT(+79.97)TPMTPT(+79.97)FPSTSGINMK	538	564		19300000	2990000						S6:0.00;T11:0.00;T17:0.00	S6:8.22;T11:4.71;T17:0.00
HN06	Spa2 - PP	QVLEYS(+79.97)SPTAT(+79.97)TPMTPTFPST(+79.97)SGINMK	538	564							18000000							S6:0.00;T11:0.00;T21:0.00
HN06	Spa2 - PP	QVLEYS(+79.97)SPTAT(+79.97)TPMTPTFPSTSGINMK	538	564				21900000							S6:0.00;T11:0.00			S6:11.10;T11:0.00
HN06	Spa2 - PP	QVLEYS(+79.97)SPTATT(+79.97)PM(+15.99)T(+79.97)PTFPSTSGINMK	538	564								S6:0.00;T12:5.14;M14:1000.00;T15:14.67				S6:0.00;T12:0.00;M14:1000.00;T15:0.00	S6:0.00;T12:7.81;M14:1000.00;T15:0.00
HN06	Spa2 - PP	QVLEYS(+79.97)SPTATT(+79.97)PM(+15.99)TPTFPSTSGINMK	538	564								S6:7.97;T12:0.00;M14:71.89			S6:6.56;T12:0.00;M14:45.36
HN06	Spa2 - PP	QVLEYS(+79.97)SPTATT(+79.97)PMT(+79.97)PTFPSTSGINMK	538	564	50500000	19300000						S6:0.00;T12:5.14;T15:19.27	S6:0.00;T12:5.03;T15:13.99		S6:0.00;T12:0.00;T15:0.00		S6:0.00;T12:0.00;T15:0.00
HN06	Spa2 - PP	QVLEYS(+79.97)SPTATT(+79.97)PMTPT(+79.97)FPSTSGINMK	538	564			6170000							S6:0.00;T12:0.00;T17:0.00
HN06	Spa2 - PP	QVLEYS(+79.97)SPTATT(+79.97)PMTPTFPST(+79.97)SGINMK	538	564					113000000							S6:0.00;T12:0.00;T21:0.00
HN06	Spa2 - PP	QVLEYS(+79.97)SPTATT(+79.97)PMTPTFPSTSGINMK	538	564						9630000		S6:0.00;T12:0.00	S6:4.12;T12:8.22				S6:0.00;T12:0.00
HN06	Spa2 - PP	QVLEYS(+79.97)SPTATTPM(+15.99)T(+79.97)PTFPSTSGINMK	538	564	115000000	12600000	16500000	503000				S6:0.00;M14:1000.00;T15:0.00	S6:0.00;M14:1000.00;T15:0.00	S6:0.00;M14:1000.00;T15:0.00	S6:0.00;M14:1000.00;T15:0.00			S6:0.00;M14:1000.00;T15:0.00
HN06	Spa2 - PP	QVLEYS(+79.97)SPTATTPM(+15.99)TPT(+79.97)FPSTSGINMK	538	564													S6:0.00;M14:1000.00;T17:0.00
HN06	Spa2 - PP	QVLEYS(+79.97)SPTATTPM(+15.99)TPTFPS(+79.97)TSGINMK	538	564								S6:0.00;M14:1000.00;S20:0.00
HN06	Spa2 - PP	QVLEYS(+79.97)SPTATTPM(+15.99)TPTFPSTSGINMK	538	564	27700000	14100000	33400000	1140000	6120000	495000		S6:0.00;M14:58.22	S6:0.00;M14:49.05	S6:0.00;M14:58.22	S6:0.00;M14:39.80	S6:0.00;M14:45.36	S6:0.00;M14:22.53	S6:0.00;M14:3.72
HN06	Spa2 - PP	QVLEYS(+79.97)SPTATTPMT(+79.97)PT(+79.97)FPSTSGINMK	538	564	14100000		30700000					S6:0.00;T15:0.00;T17:0.00		S6:0.00;T15:0.00;T17:9.31
HN06	Spa2 - PP	QVLEYS(+79.97)SPTATTPMT(+79.97)PTFPST(+79.97)SGINMK	538	564	47100000							S6:0.00;T15:16.36;T21:0.00
HN06	Spa2 - PP	QVLEYS(+79.97)SPTATTPMT(+79.97)PTFPSTSGINMK	538	564		57400000	127000000	3950000	21500000	37900000		S6:0.00;T15:0.00	S6:0.00;T15:27.62	S6:0.00;T15:36.87	S6:0.00;T15:0.00	S6:0.00;T15:0.00	S6:0.00;T15:29.09	S6:0.00;T15:0.00
HN06	Spa2 - PP	QVLEYS(+79.97)SPTATTPMTPT(+79.97)FPS(+79.97)TSGINMK	538	564												S6:0.00;T17:2.76;S20:0.00
HN06	Spa2 - PP	QVLEYS(+79.97)SPTATTPMTPT(+79.97)FPST(+79.97)SGINMK	538	564							22100000							S6:0.00;T17:0.00;T21:0.00
HN06	Spa2 - PP	QVLEYS(+79.97)SPTATTPMTPT(+79.97)FPSTS(+79.97)GINMK	538	564			2990000							S6:0.00;T17:0.00;S22:0.00
HN06	Spa2 - PP	QVLEYS(+79.97)SPTATTPMTPT(+79.97)FPSTSGINMK	538	564		153000000				37900000		S6:0.00;T17:0.00	S6:0.00;T17:0.00		S6:0.00;T17:0.00	S6:0.00;T17:0.00	S6:0.00;T17:0.00
HN06	Spa2 - PP	QVLEYS(+79.97)SPTATTPMTPTFPSTSGINMK	538	564	754000000	476000000	571000000	144000000	97400000	47800000	10100000	S6:0.00	S6:0.00	S6:0.00	S6:0.00	S6:0.00	S6:0.00	S6:0.00
HN06	Spa2 - PP	QVLEYSS(+79.97)PT(+79.97)AT(+79.97)TPMTPTFPSTSGINMK	538	564										S7:0.00;T9:0.00;T11:0.00
HN06	Spa2 - PP	QVLEYSS(+79.97)PT(+79.97)ATTPM(+15.99)T(+79.97)PTFPSTSGINMK	538	564								S7:0.00;T9:0.00;M14:1000.00;T15:10.87
HN06	Spa2 - PP	QVLEYSS(+79.97)PT(+79.97)ATTPM(+15.99)TPTFPSTSGINMK	538	564										S7:0.00;T9:0.00;M14:51.92
HN06	Spa2 - PP	QVLEYSS(+79.97)PT(+79.97)ATTPMT(+79.97)PTFPSTSGINMK	538	564	36400000	28000000		1810000				S7:0.00;T9:0.00;T15:0.00	S7:0.00;T9:0.00;T15:0.00	S7:0.00;T9:0.00;T15:0.00	S7:0.00;T9:6.67;T15:0.00
HN06	Spa2 - PP	QVLEYSS(+79.97)PT(+79.97)ATTPMTPT(+79.97)FPSTSGINMK	538	564							321000							S7:0.00;T9:0.00;T17:0.00
HN06	Spa2 - PP	QVLEYSS(+79.97)PT(+79.97)ATTPMTPTFPSTSGINMK	538	564			6570000			28300000			S7:0.00;T9:0.00	S7:0.00;T9:10.12			S7:0.00;T9:0.00
HN06	Spa2 - PP	QVLEYSS(+79.97)PTAT(+79.97)TPM(+15.99)TPT(+79.97)FPSTSGINMK	538	564								S7:0.00;T11:0.00;M14:1000.00;T17:0.00
HN06	Spa2 - PP	QVLEYSS(+79.97)PTAT(+79.97)TPMT(+79.97)PTFPSTSGINMK	538	564	50500000	8760000						S7:0.00;T11:0.00;T15:14.49	S7:0.00;T11:0.00;T15:28.36	S7:0.00;T11:0.00;T15:0.00
HN06	Spa2 - PP	QVLEYSS(+79.97)PTAT(+79.97)TPMTPT(+79.97)FPSTSGINMK	538	564													S7:0.00;T11:0.00;T17:0.00
HN06	Spa2 - PP	QVLEYSS(+79.97)PTAT(+79.97)TPMTPTFPSTSGINMK	538	564			18100000	2710000				S7:0.00;T11:0.00		S7:0.00;T11:0.00	S7:0.00;T11:0.00	S7:0.00;T11:10.59		S7:0.00;T11:3.56
HN06	Spa2 - PP	QVLEYSS(+79.97)PTATT(+79.97)PM(+15.99)TPT(+79.97)FPSTSGINMK	538	564												S7:0.00;T12:0.00;M14:1000.00;T17:0.00
HN06	Spa2 - PP	QVLEYSS(+79.97)PTATT(+79.97)PM(+15.99)TPTFPSTSGINMK	538	564	113000000	1770000						S7:0.00;T12:0.00;M14:51.92	S7:0.00;T12:0.00;M14:31.43
HN06	Spa2 - PP	QVLEYSS(+79.97)PTATT(+79.97)PMT(+79.97)PTFPSTSGINMK	538	564	36400000	8760000						S7:0.00;T12:0.00;T15:10.83	S7:0.00;T12:0.14;T15:28.39					S7:0.00;T12:2.81;T15:0.00
HN06	Spa2 - PP	QVLEYSS(+79.97)PTATT(+79.97)PMTPT(+79.97)FPSTSGINMK	538	564		8760000							S7:0.00;T12:0.00;T17:0.00
HN06	Spa2 - PP	QVLEYSS(+79.97)PTATT(+79.97)PMTPTFPSTSGINMK	538	564	90800000					9630000		S7:0.00;T12:0.00	S7:0.00;T12:0.00				S7:0.00;T12:0.00
HN06	Spa2 - PP	QVLEYSS(+79.97)PTATTPM(+15.99)T(+79.97)PTFPSTSGINMK	538	564	84100000	6780000	2170000				297000	S7:0.00;M14:1000.00;T15:0.00	S7:0.00;M14:1000.00;T15:0.00	S7:0.00;M14:1000.00;T15:12.33				S7:0.00;M14:1000.00;T15:10.92
HN06	Spa2 - PP	QVLEYSS(+79.97)PTATTPM(+15.99)TPT(+79.97)FPSTSGINMK	538	564			783000							S7:0.00;M14:1000.00;T17:0.00
HN06	Spa2 - PP	QVLEYSS(+79.97)PTATTPM(+15.99)TPTFPS(+79.97)TSGINMK	538	564	30500000							S7:0.00;M14:1000.00;S20:0.00
HN06	Spa2 - PP	QVLEYSS(+79.97)PTATTPM(+15.99)TPTFPSTSGINMK	538	564	54900000		12000000	1220000	6120000			S7:0.00;M14:71.89		S7:0.00;M14:31.43	S7:0.00;M14:45.36	S7:0.00;M14:51.92		S7:0.00;M14:22.47
HN06	Spa2 - PP	QVLEYSS(+79.97)PTATTPMT(+79.97)PT(+79.97)FPSTSGINMK	538	564		19300000							S7:0.00;T15:0.00;T17:0.00				S7:0.00;T15:2.85;T17:2.06
HN06	Spa2 - PP	QVLEYSS(+79.97)PTATTPMT(+79.97)PTFPSTSGINMK	538	564			330000000		69100000		25400000	S7:0.00;T15:28.36	S7:0.00;T15:29.57	S7:0.00;T15:19.61		S7:0.00;T15:22.45		S7:0.00;T15:7.77
HN06	Spa2 - PP	QVLEYSS(+79.97)PTATTPMTPT(+79.97)FPSTSGINMK	538	564								S7:0.00;T17:0.00			S7:0.00;T17:19.86
HN06	Spa2 - PP	QVLEYSS(+79.97)PTATTPMTPTFPS(+79.97)TSGINMK	538	564												S7:0.00;S20:0.00
HN06	Spa2 - PP	QVLEYSS(+79.97)PTATTPMTPTFPSTSGINMK	538	564	78100000	194000000	739000000		82100000	8360000	24900000	S7:0.00	S7:0.00	S7:0.00	S7:0.00	S7:0.00	S7:0.00	S7:0.00
HN06	Spa2 - PP	QVLEYSSPT(+79.97)AT(+79.97)T(+79.97)PMTPTFPSTSGINMK	538	564												T9:0.00;T11:1.93;T12:4.32
HN06	Spa2 - PP	QVLEYSSPT(+79.97)AT(+79.97)TPM(+15.99)TPT(+79.97)FPSTSGINMK	538	564								T9:0.00;T11:0.00;M14:1000.00;T17:0.00
HN06	Spa2 - PP	QVLEYSSPT(+79.97)AT(+79.97)TPM(+15.99)TPTFPSTSGINMK	538	564	84100000	6780000						T9:0.00;T11:0.00;M14:40.70	T9:0.00;T11:0.00;M14:60.34
HN06	Spa2 - PP	QVLEYSSPT(+79.97)AT(+79.97)TPMT(+79.97)PTFPSTSGINMK	538	564										T9:0.00;T11:0.00;T15:0.00
HN06	Spa2 - PP	QVLEYSSPT(+79.97)AT(+79.97)TPMTPTFPSTSGINMK	538	564			444000		21800000					T9:0.00;T11:0.00	T9:0.00;T11:0.00	T9:0.00;T11:0.00
HN06	Spa2 - PP	QVLEYSSPT(+79.97)ATT(+79.97)PM(+15.99)T(+79.97)PTFPSTSGINMK	538	564	6060000							T9:0.00;T12:0.00;M14:1000.00;T15:2.87
HN06	Spa2 - PP	QVLEYSSPT(+79.97)ATT(+79.97)PMT(+79.97)PTFPSTSGINMK	538	564	14100000							T9:4.73;T12:0.00;T15:14.55
HN06	Spa2 - PP	QVLEYSSPT(+79.97)ATT(+79.97)PMTPTFPSTSGINMK	538	564			230000000							T9:0.00;T12:0.00		T9:0.00;T12:0.00
HN06	Spa2 - PP	QVLEYSSPT(+79.97)ATTPM(+15.99)T(+79.97)PTFPSTSGINMK	538	564						774000					T9:0.00;M14:1000.00;T15:28.36		T9:0.00;M14:1000.00;T15:0.00
HN06	Spa2 - PP	QVLEYSSPT(+79.97)ATTPM(+15.99)TPTFPSTSGINMK	538	564				1140000							T9:0.00;M14:41.28		T9:0.00;M14:22.47
HN06	Spa2 - PP	QVLEYSSPT(+79.97)ATTPMT(+79.97)PTFPSTSGINMK	538	564	285000000		230000000	21900000	90600000		25400000	T9:0.00;T15:22.09	T9:0.00;T15:0.00	T9:0.00;T15:22.09	T9:0.00;T15:36.87	T9:5.55;T15:28.36	T9:9.85;T15:7.97	T9:0.00;T15:22.09
HN06	Spa2 - PP	QVLEYSSPT(+79.97)ATTPMTPT(+79.97)FPSTSGINMK	538	564							6680000							T9:0.00;T17:0.00
HN06	Spa2 - PP	QVLEYSSPT(+79.97)ATTPMTPTFPSTSGINMK	538	564	371000000	247000000		1650000		28800000	6640000	T9:0.00	T9:0.00	T9:0.00	T9:0.00		T9:0.00	T9:0.00
HN06	Spa2 - PP	QVLEYSSPTAT(+79.97)T(+79.97)PM(+15.99)TPTFPSTSGINMK	538	564	28600000							T11:0.00;T12:0.00;M14:63.21
HN06	Spa2 - PP	QVLEYSSPTAT(+79.97)T(+79.97)PMT(+79.97)PTFPSTSGINMK	538	564			6170000		236000	1220000				T11:0.00;T12:0.00;T15:28.36		T11:0.00;T12:0.00;T15:0.00	T11:0.00;T12:5.81;T15:14.19	T11:0.00;T12:0.00;T15:0.00
HN06	Spa2 - PP	QVLEYSSPTAT(+79.97)T(+79.97)PMTPTFPSTSGINMK	538	564		2250000							T11:0.00;T12:0.00
HN06	Spa2 - PP	QVLEYSSPTAT(+79.97)TPM(+15.99)T(+79.97)PTFPSTSGINMK	538	564	30500000	6780000	2170000					T11:0.00;M14:1000.00;T15:9.93	T11:5.47;M14:1000.00;T15:12.33	T11:0.00;M14:1000.00;T15:28.36
HN06	Spa2 - PP	QVLEYSSPTAT(+79.97)TPM(+15.99)TPTFPSTSGINMK	538	564	27700000							T11:0.00;M14:45.36
HN06	Spa2 - PP	QVLEYSSPTAT(+79.97)TPMT(+79.97)PTFPSTSGINMK	538	564	7170000		101000000			9630000		T11:0.00;T15:22.45		T11:0.00;T15:0.00	T11:0.00;T15:0.00		T11:0.00;T15:22.45
HN06	Spa2 - PP	QVLEYSSPTAT(+79.97)TPMTPT(+79.97)FPSTSGINMK	538	564							6680000							T11:0.00;T17:0.00
HN06	Spa2 - PP	QVLEYSSPTAT(+79.97)TPMTPTFPSTSGINMK	538	564	62300000	320000000			62400000		6640000	T11:0.00	T11:0.00	T11:0.00		T11:0.00		T11:0.00
HN06	Spa2 - PP	QVLEYSSPTATT(+79.97)PM(+15.99)T(+79.97)PTFPSTSGINMK	538	564	59000000	9290000	14400000					T12:0.00;M14:1000.00;T15:10.12	T12:16.41;M14:1000.00;T15:12.33	T12:0.00;M14:1000.00;T15:8.86	T12:0.00;M14:1000.00;T15:12.33	T12:0.00;M14:1000.00;T15:0.00
HN06	Spa2 - PP	QVLEYSSPTATT(+79.97)PM(+15.99)TPT(+79.97)FPSTSGINMK	538	564	30500000							T12:0.00;M14:1000.00;T17:8.26
HN06	Spa2 - PP	QVLEYSSPTATT(+79.97)PM(+15.99)TPTFPSTSGINMK	538	564			8290000	1220000						T12:0.00;M14:22.53	T12:0.00;M14:63.21
HN06	Spa2 - PP	QVLEYSSPTATT(+79.97)PMT(+79.97)PTFPSTSGINMK	538	564						9630000			T12:0.00;T15:13.50		T12:0.00;T15:14.42		T12:0.00;T15:17.23
HN06	Spa2 - PP	QVLEYSSPTATT(+79.97)PMTPT(+79.97)FPSTSGINMK	538	564						9630000		T12:0.00;T17:0.00	T12:0.00;T17:0.00				T12:0.00;T17:0.00
HN06	Spa2 - PP	QVLEYSSPTATT(+79.97)PMTPTFPS(+79.97)T(+79.97)SGINMK	538	564								T12:0.00;S20:0.00;T21:0.00	T12:0.00;S20:0.00;T21:0.00
HN06	Spa2 - PP	QVLEYSSPTATT(+79.97)PMTPTFPSTSGINMK	538	564	9200000	79700000	34700000		52400000	39000000	29600000	T12:0.00	T12:0.00	T12:0.00	T12:0.00	T12:31.37	T12:0.00	T12:0.00
HN06	Spa2 - PP	QVLEYSSPTATTPM(+15.99)T(+79.97)PT(+79.97)FPSTSGINMK	538	564											M14:21.87;T15:0.00;T17:0.00
HN06	Spa2 - PP	QVLEYSSPTATTPM(+15.99)T(+79.97)PTFPSTSGINM(+15.99)K	538	564								M14:1000.00;T15:12.33;M26:1000.00
HN06	Spa2 - PP	QVLEYSSPTATTPM(+15.99)T(+79.97)PTFPSTSGINMK	538	564	103000000	8230000	29200000	1740000				M14:80.13;T15:0.00	M14:45.36;T15:12.33	M14:31.43;T15:0.00	M14:41.28;T15:0.00	M14:31.84;T15:0.00	M14:22.53;T15:0.00	M14:33.41;T15:0.00
HN06	Spa2 - PP	QVLEYSSPTATTPM(+15.99)TPT(+79.97)FPS(+79.97)TSGINMK	538	564									M14:0.00;T17:0.00;S20:0.00
HN06	Spa2 - PP	QVLEYSSPTATTPM(+15.99)TPT(+79.97)FPSTSGINMK	538	564		5000000	8290000						M14:40.70;T17:0.00	M14:30.71;T17:0.00
HN06	Spa2 - PP	QVLEYSSPTATTPM(+15.99)TPTFPS(+79.97)TSGINMK	538	564	27200000							M14:49.05;S20:0.00
HN06	Spa2 - PP	QVLEYSSPTATTPM(+15.99)TPTFPSTSGINMK	538	564	141000000	85600000	75100000	19900000	21100000	9180000	14500000	M14:69.38	M14:54.40	M14:52.28	M14:61.97	M14:27.62	M14:29.09	M14:29.22
HN06	Spa2 - PP	QVLEYSSPTATTPMT(+79.97)PT(+79.97)FPSTSGINMK	538	564								T15:0.00;T17:0.00	T15:0.00;T17:0.00
HN06	Spa2 - PP	QVLEYSSPTATTPMT(+79.97)PTFPSTSGINMK	538	564	853000000	301000000	614000000	136000000	18100000	73400000	51600000	T15:36.52	T15:20.16	T15:0.00	T15:0.00	T15:0.00	T15:12.33	T15:12.33
HN06	Spa2 - PP	QVLEYSSPTATTPMTPT(+79.97)FPSTSGINMK	538	564	470000000	314000000			134000000		13400000	T17:30.34	T17:0.00	T17:0.00	T17:0.00	T17:8.29		T17:0.00
HN06	Spa2 - PP	QVLEYSSPTATTPMTPTFPSTSGINMK	538	564	3280000000	2110000000	1940000000	190000000	453000000	229000000	157000000
HN06	Spa2 - PP	QVLEY(+79.97)SS(+79.97)PTATTPMT(+79.97)PTFPSTSGINMKK	538	565									Y5:0.00;S7:0.00;T15:0.00
HN06	Spa2 - PP	QVLEY(+79.97)SS(+79.97)PTATTPMTPTFPSTSGINMKK	538	565	18200000							Y5:0.00;S7:0.00
HN06	Spa2 - PP	QVLEY(+79.97)SSPTATT(+79.97)PMTPTFPSTSGINMKK	538	565				32600000							Y5:0.00;T12:0.00
HN06	Spa2 - PP	QVLEY(+79.97)SSPTATTPM(+15.99)TPTFPSTSGINMKK	538	565														Y5:0.00;M14:39.25
HN06	Spa2 - PP	QVLEY(+79.97)SSPTATTPMTPTFPSTSGINMKK	538	565			17200000							Y5:0.00			Y5:0.78
HN06	Spa2 - PP	QVLEYS(+79.97)S(+79.97)PT(+79.97)ATTPMTPT(+79.97)FPSTSGINMKK	538	565										S6:0.00;S7:0.00;T9:0.00;T17:0.00
HN06	Spa2 - PP	QVLEYS(+79.97)S(+79.97)PT(+79.97)ATTPMTPTFPSTSGINMKK	538	565	751000							S6:0.00;S7:0.00;T9:0.00
HN06	Spa2 - PP	QVLEYS(+79.97)S(+79.97)PTATT(+79.97)PMTPTFPSTSGINMKK	538	565		6910000							S6:0.00;S7:0.00;T12:0.00
HN06	Spa2 - PP	QVLEYS(+79.97)S(+79.97)PTATTPMT(+79.97)PT(+79.97)FPSTSGINMKK	538	565			9330000							S6:0.00;S7:0.00;T15:0.00;T17:0.00
HN06	Spa2 - PP	QVLEYS(+79.97)S(+79.97)PTATTPMT(+79.97)PTFPSTSGINMKK	538	565										S6:0.00;S7:0.00;T15:0.00
HN06	Spa2 - PP	QVLEYS(+79.97)S(+79.97)PTATTPMTPTFPSTSGINMKK	538	565								S6:0.00;S7:0.00
HN06	Spa2 - PP	QVLEYS(+79.97)SPT(+79.97)ATTPMTPT(+79.97)FPSTSGINMKK	538	565			33000000							S6:11.10;T9:0.00;T17:0.00
HN06	Spa2 - PP	QVLEYS(+79.97)SPT(+79.97)ATTPMTPTFPSTSGINMKK	538	565		14200000						S6:0.00;T9:0.00	S6:0.00;T9:8.54
HN06	Spa2 - PP	QVLEYS(+79.97)SPTAT(+79.97)T(+79.97)PMTPTFPSTS(+79.97)GINMKK	538	565					7410000							S6:0.00;T11:0.00;T12:0.00;S22:0.00
HN06	Spa2 - PP	QVLEYS(+79.97)SPTAT(+79.97)TPMT(+79.97)PTFPSTSGINMKK	538	565	11300000				562000			S6:0.00;T11:0.00;T15:0.00				S6:0.00;T11:0.00;T15:0.00
HN06	Spa2 - PP	QVLEYS(+79.97)SPTAT(+79.97)TPMTPTFPSTSGINMKK	538	565	25400000		9710000					S6:0.00;T11:0.00		S6:0.00;T11:0.00
HN06	Spa2 - PP	QVLEYS(+79.97)SPTATT(+79.97)PM(+15.99)TPTFPSTSGINMKK	538	565								S6:0.00;T12:0.00;M14:22.53
HN06	Spa2 - PP	QVLEYS(+79.97)SPTATT(+79.97)PMT(+79.97)PT(+79.97)FPSTSGINMKK	538	565			9330000							S6:9.40;T12:0.00;T15:0.00;T17:0.00
HN06	Spa2 - PP	QVLEYS(+79.97)SPTATT(+79.97)PMTPT(+79.97)FPSTSGINMKK	538	565				19800000							S6:7.32;T12:0.00;T17:0.00
HN06	Spa2 - PP	QVLEYS(+79.97)SPTATT(+79.97)PMTPTFPSTSGINMKK	538	565	1570000			32600000				S6:0.00;T12:0.00			S6:0.00;T12:0.00
HN06	Spa2 - PP	QVLEYS(+79.97)SPTATTPM(+15.99)TPTFPSTSGINMKK	538	565	77600000							S6:0.00;M14:41.28
HN06	Spa2 - PP	QVLEYS(+79.97)SPTATTPMT(+79.97)PT(+79.97)FPSTSGINMKK	538	565									S6:0.00;T15:0.00;T17:0.00
HN06	Spa2 - PP	QVLEYS(+79.97)SPTATTPMT(+79.97)PTFPSTSGINMKK	538	565	212000000	142000000	129000000		35800000	10700000		S6:0.00;T15:10.12	S6:0.00;T15:15.89	S6:0.00;T15:0.85	S6:0.00;T15:13.91	S6:0.00;T15:0.00	S6:0.00;T15:2.42
HN06	Spa2 - PP	QVLEYS(+79.97)SPTATTPMTPT(+79.97)FPSTSGINMKK	538	565										S6:0.00;T17:0.00
HN06	Spa2 - PP	QVLEYS(+79.97)SPTATTPMTPTFPSTSGINM(+15.99)KK	538	565		1780000						S6:0.00;M26:0.00	S6:9.38;M26:17.36
HN06	Spa2 - PP	QVLEYS(+79.97)SPTATTPMTPTFPSTSGINMKK	538	565	636000000	274000000	439000000	2820000	97300000	1680000	15600000	S6:0.00	S6:0.00	S6:0.00	S6:0.00	S6:0.00	S6:0.00	S6:0.00
HN06	Spa2 - PP	QVLEYSS(+79.97)PT(+79.97)ATT(+79.97)PMTPTFPSTSGINMKK	538	565		6910000							S7:0.00;T9:0.00;T12:0.00
HN06	Spa2 - PP	QVLEYSS(+79.97)PT(+79.97)ATTPMT(+79.97)PTFPSTSGINMKK	538	565	11300000							S7:0.00;T9:0.00;T15:0.00
HN06	Spa2 - PP	QVLEYSS(+79.97)PT(+79.97)ATTPMTPT(+79.97)FPSTSGINMKK	538	565		729000							S7:0.00;T9:0.00;T17:0.00
HN06	Spa2 - PP	QVLEYSS(+79.97)PT(+79.97)ATTPMTPTFPSTSGINMKK	538	565	18200000						12900000	S7:0.00;T9:0.00			S7:0.00;T9:0.00			S7:0.00;T9:0.00
HN06	Spa2 - PP	QVLEYSS(+79.97)PTAT(+79.97)TPMT(+79.97)PTFPSTSGINMKK	538	565	751000				21800000			S7:0.00;T11:0.00;T15:10.83				S7:0.00;T11:0.00;T15:0.00
HN06	Spa2 - PP	QVLEYSS(+79.97)PTAT(+79.97)TPMTPTFPSTSGINMKK	538	565			119000000	3170000						S7:9.22;T11:0.00	S7:0.00;T11:0.00
HN06	Spa2 - PP	QVLEYSS(+79.97)PTATT(+79.97)PMTPTFPSTSGINMKK	538	565					1770000							S7:0.00;T12:0.00
HN06	Spa2 - PP	QVLEYSS(+79.97)PTATTPM(+15.99)TPTFPSTSGINMKK	538	565							113000	S7:0.00;M14:16.53						S7:0.00;M14:25.47
HN06	Spa2 - PP	QVLEYSS(+79.97)PTATTPMT(+79.97)PTFPSTSGINMKK	538	565	170000000	32900000	129000000	3900000	3010000			S7:0.00;T15:0.00	S7:0.00;T15:0.00	S7:0.00;T15:0.00	S7:0.00;T15:24.34	S7:0.00;T15:0.00	S7:0.00;T15:0.00
HN06	Spa2 - PP	QVLEYSS(+79.97)PTATTPMTPT(+79.97)FPSTSGINMKK	538	565												S7:0.00;T17:0.00
HN06	Spa2 - PP	QVLEYSS(+79.97)PTATTPMTPTFPSTSGINM(+15.99)KK	538	565	40800000							S7:0.00;M26:21.75
HN06	Spa2 - PP	QVLEYSS(+79.97)PTATTPMTPTFPSTSGINMKK	538	565	175000000	163000000	431000000	32900000	46400000	9640000	1080000	S7:0.00	S7:0.00	S7:0.00	S7:0.00	S7:0.00	S7:0.00	S7:0.00
HN06	Spa2 - PP	QVLEYSSPT(+79.97)AT(+79.97)TPMT(+79.97)PTFPSTSGINMKK	538	565	11300000							T9:0.00;T11:0.00;T15:0.00
HN06	Spa2 - PP	QVLEYSSPT(+79.97)AT(+79.97)TPMTPTFPSTSGINMKK	538	565		14200000	17300000						T9:0.00;T11:0.00	T9:0.00;T11:0.00
HN06	Spa2 - PP	QVLEYSSPT(+79.97)ATT(+79.97)PMTPTFPSTSGINMKK	538	565			10100000							T9:0.00;T12:0.00
HN06	Spa2 - PP	QVLEYSSPT(+79.97)ATTPM(+15.99)TPTFPSTSGINMKK	538	565	36800000	5980000						T9:0.00;M14:63.57	T9:0.00;M14:45.36
HN06	Spa2 - PP	QVLEYSSPT(+79.97)ATTPMT(+79.97)PTFPSTSGINMKK	538	565	25400000	32900000				10700000		T9:0.00;T15:0.00	T9:0.00;T15:12.11				T9:0.00;T15:0.00
HN06	Spa2 - PP	QVLEYSSPT(+79.97)ATTPMTPT(+79.97)FPSTSGINMKK	538	565		13700000							T9:0.00;T17:0.00
HN06	Spa2 - PP	QVLEYSSPT(+79.97)ATTPMTPTFPSTSGINMKK	538	565	203000000	256000000	158000000	96400000	45200000			T9:0.00	T9:0.00	T9:0.00	T9:0.00	T9:0.00
HN06	Spa2 - PP	QVLEYSSPTAT(+79.97)T(+79.97)PMTPT(+79.97)FPSTSGINMKK	538	565										T11:0.00;T12:0.00;T17:0.00
HN06	Spa2 - PP	QVLEYSSPTAT(+79.97)T(+79.97)PMTPTFPSTSGINMKK	538	565	170000000							T11:0.00;T12:0.00
HN06	Spa2 - PP	QVLEYSSPTAT(+79.97)TPMT(+79.97)PTFPSTSGINMKK	538	565	187000000			32600000	38800000			T11:0.00;T15:4.01			T11:0.00;T15:8.30	T11:0.00;T15:0.00
HN06	Spa2 - PP	QVLEYSSPTAT(+79.97)TPMTPT(+79.97)FPSTSGINMKK	538	565	17100000	123000000						T11:0.00;T17:0.00	T11:0.00;T17:0.00
HN06	Spa2 - PP	QVLEYSSPTAT(+79.97)TPMTPTFPSTSGINMKK	538	565	224000000		158000000	10000000				T11:0.00		T11:0.00	T11:0.00		T11:0.00
HN06	Spa2 - PP	QVLEYSSPTATT(+79.97)PMT(+79.97)PT(+79.97)FPSTSGINMKK	538	565		645000							T12:0.00;T15:6.45;T17:0.00
HN06	Spa2 - PP	QVLEYSSPTATT(+79.97)PMT(+79.97)PTFPSTSGINMKK	538	565	212000000	123000000						T12:1.07;T15:2.31	T12:4.61;T15:19.05
HN06	Spa2 - PP	QVLEYSSPTATT(+79.97)PMTPT(+79.97)FPSTSGINMKK	538	565										T12:0.00;T17:0.00
HN06	Spa2 - PP	QVLEYSSPTATT(+79.97)PMTPTFPSTSGINMKK	538	565	234000000	255000000	62700000	11900000	1270000	618000		T12:0.00	T12:0.00	T12:0.00	T12:0.00	T12:0.00	T12:0.00
HN06	Spa2 - PP	QVLEYSSPTATTPM(+15.99)T(+79.97)PTFPSTSGINMKK	538	565	40800000	5980000						M14:31.91;T15:0.00	M14:52.13;T15:0.00
HN06	Spa2 - PP	QVLEYSSPTATTPM(+15.99)TPTFPSTSGINMKK	538	565	66200000	4640000						M14:69.89	M14:59.25	M14:54.32
HN06	Spa2 - PP	QVLEYSSPTATTPMT(+79.97)PTFPSTSGINM(+15.99)KK	538	565	40800000							T15:0.00;M26:0.00
HN06	Spa2 - PP	QVLEYSSPTATTPMT(+79.97)PTFPSTSGINMKK	538	565	363000000	27300000	319000000	19400000	66500000	27800000	32100000	T15:0.00	T15:0.00	T15:0.00	T15:17.81	T15:0.00	T15:28.36	T15:35.22
HN06	Spa2 - PP	QVLEYSSPTATTPMTPT(+79.97)FPSTSGINMKK	538	565	212000000							T17:0.00		T17:0.00
HN06	Spa2 - PP	QVLEYSSPTATTPMTPTFPST(+79.97)SGINMKK	538	565				10000000							T21:6.08
HN06	Spa2 - PP	QVLEYSSPTATTPMTPTFPSTS(+79.97)GINMKK	538	565													S22:0.00
HN06	Spa2 - PP	QVLEYSSPTATTPMTPTFPSTSGINM(+15.99)KK	538	565	17400000							M26:15.12	M26:29.09			M26:39.25
HN06	Spa2 - PP	QVLEYSSPTATTPMTPTFPSTSGINMKK	538	565	1750000000	1050000000	1180000000	853000000	319000000	16100000	13300000
HN06	Spa2 - PP	KGFINPR	565	571	8570000000	7670000000	8670000000	8510000000	9390000000	8400000000	7930000000
HN06	Spa2 - PP	GFINPRKPASFLNDVEEEES(+79.97)PVKPLK	566	591	17700000		9390000	4410000	20500000	7130000	10700000	S20:20.89	S20:55.60	S20:57.60	S20:51.28	S20:64.53	S20:39.37	S20:54.17
HN06	Spa2 - PP	GFINPRKPASFLNDVEEEESPVKPLK	566	591		7400000		7130000			47200
HN06	Spa2 - PP	KPAS(+79.97)FLNDVEEEES(+79.97)PVKPLK	572	591	193000000	242000000	336000000	146000000	218000000	55700000	115000000	S4:1000.00;S14:1000.00	S4:1000.00;S14:1000.00	S4:1000.00;S14:1000.00	S4:1000.00;S14:1000.00	S4:1000.00;S14:1000.00	S4:1000.00;S14:1000.00	S4:1000.00;S14:1000.00
HN06	Spa2 - PP	KPAS(+79.97)FLNDVEEEESPVKPLK	572	591										S4:0.00	S4:0.00		S4:32.16	S4:0.00
HN06	Spa2 - PP	KPASFLNDVEEEES(+79.97)PVKPLK	572	591	52000000000	68800000000	70500000000	62500000000	68400000000	51900000000	51600000000	S14:120.18	S14:105.83	S14:189.09	S14:88.89	S14:116.90	S14:152.51	S14:88.91
HN06	Spa2 - PP	KPASFLNDVEEEESPVKPLK	572	591	11800000000	12000000000	10200000000	11200000000	10900000000	8010000000	8270000000
HN06	Spa2 - PP	KPAS(+79.97)FLNDVEEEES(+79.97)PVKPLKITQK	572	595	8350000	4630000	1540000	3040000	9540000	2510000	2580000	S4:60.37;S14:31.93	S4:78.18;S14:29.88	S4:82.67;S14:27.62	S4:150.26;S14:64.80	S4:49.68;S14:16.22	S4:90.25;S14:27.62	S4:27.50;S14:22.74
HN06	Spa2 - PP	KPAS(+79.97)FLNDVEEEESPVKPLKITQK	572	595			2260000							S4:0.00			S4:0.00
HN06	Spa2 - PP	KPASFLNDVEEEES(+79.97)PVKPLKITQK	572	595	4220000000	5790000000	5490000000	6040000000	3420000000	2640000000	2570000000	S14:24.79	S14:16.22	S14:31.07	S14:27.24	S14:85.25	S14:53.97	S14:21.96
HN06	Spa2 - PP	KPASFLNDVEEEESPVKPLKIT(+79.97)QK	572	595		705000	3710000						T22:0.00	T22:0.00
HN06	Spa2 - PP	KPASFLNDVEEEESPVKPLKITQK	572	595	156000000	116000000	102000000	210000000	143000000	95300000	89100000
HN06	Spa2 - PP	ITQKAINSPIIRPSSSNGVPTTSR	592	615							601000
HN06	Spa2 - PP	AINS(+79.97)PIIRPSS(+79.97)SNGVPTTSR	596	615					564000000							S4:0.00;S11:0.00
HN06	Spa2 - PP	AINS(+79.97)PIIRPSSS(+79.97)NGVPTTSR	596	615									S4:0.00;S12:0.00			S4:0.00;S12:0.00	S4:0.00;S12:0.00
HN06	Spa2 - PP	AINS(+79.97)PIIRPSSSNGVPT(+79.97)TSR	596	615			646000000	5810000				S4:0.00;T17:10.59	S4:22.23;T17:0.00	S4:7.93;T17:0.00	S4:15.60;T17:15.27	S4:31.93;T17:0.00	S4:9.36;T17:0.00
HN06	Spa2 - PP	AINS(+79.97)PIIRPSSSNGVPTT(+79.97)SR	596	615	912000000	735000000	909000000	579000000	756000000	401000000	432000000	S4:38.75;T18:35.26	S4:20.51;T18:9.40	S4:28.71;T18:15.27	S4:26.38;T18:35.26	S4:48.93;T18:29.27	S4:0.00;T18:15.27	S4:0.00;T18:15.27
HN06	Spa2 - PP	AINS(+79.97)PIIRPSSSNGVPTTS(+79.97)R	596	615				403000000					S4:7.30;S19:0.00	S4:9.70;S19:5.99	S4:15.89;S19:7.59	S4:3.59;S19:14.04
HN06	Spa2 - PP	AINS(+79.97)PIIRPSSSNGVPTTSR	596	615	11800000000	12500000000	13700000000	10600000000	10500000000	7060000000	6970000000	S4:9.99	S4:0.00	S4:13.31	S4:0.00	S4:26.79	S4:10.80	S4:33.63
HN06	Spa2 - PP	AINSPIIRPS(+79.97)SS(+79.97)NGVPTTSR	596	615									S10:0.00;S12:0.00					S10:0.00;S12:0.00
HN06	Spa2 - PP	AINSPIIRPS(+79.97)SSNGVPT(+79.97)TSR	596	615		49700			564000000				S10:0.00;T17:0.00			S10:11.12;T17:0.00
HN06	Spa2 - PP	AINSPIIRPS(+79.97)SSNGVPTT(+79.97)SR	596	615												S10:25.66;T18:12.31
HN06	Spa2 - PP	AINSPIIRPS(+79.97)SSNGVPTTS(+79.97)R	596	615										S10:0.00;S19:0.00
HN06	Spa2 - PP	AINSPIIRPS(+79.97)SSNGVPTTSR	596	615	31200000		67400	308000		9720000	16300000	S10:6.55	S10:0.00	S10:0.00	S10:0.00	S10:0.00	S10:0.00	S10:0.00
HN06	Spa2 - PP	AINSPIIRPSS(+79.97)SNGVPTT(+79.97)SR	596	615					193000000							S11:0.00;T18:15.27
HN06	Spa2 - PP	AINSPIIRPSS(+79.97)SNGVPTTSR	596	615	5990000000		4000000	5520000	288000			S11:0.00	S11:0.00	S11:16.41	S11:14.81	S11:0.00		S11:5.23
HN06	Spa2 - PP	AINSPIIRPSSS(+79.97)NGVPT(+79.97)TSR	596	615							1980000							S12:0.00;T17:0.00
HN06	Spa2 - PP	AINSPIIRPSSS(+79.97)NGVPTT(+79.97)SR	596	615				270000			309000000				S12:0.00;T18:0.00		S12:0.00;T18:0.00	S12:0.00;T18:0.00
HN06	Spa2 - PP	AINSPIIRPSSS(+79.97)NGVPTTSR	596	615	35800000		3600000	5520000				S12:0.00	S12:0.00	S12:0.00	S12:0.00	S12:0.00		S12:0.00
HN06	Spa2 - PP	AINSPIIRPSSSNGVPT(+79.97)TSR	596	615	414000	6870000000	429000	1910000			3360000000	T17:0.00	T17:0.00	T17:0.00	T17:0.00			T17:0.00
HN06	Spa2 - PP	AINSPIIRPSSSNGVPTT(+79.97)SR	596	615	11600000000	8200000	8080000000	10500000000	10500000000	3620000000	6910000000	T18:10.59	T18:0.00	T18:0.00	T18:18.53	T18:12.13	T18:18.53	T18:10.59
HN06	Spa2 - PP	AINSPIIRPSSSNGVPTTS(+79.97)R	596	615			3600000						S19:0.00	S19:0.00	S19:12.33
HN06	Spa2 - PP	AINSPIIRPSSSNGVPTTSR	596	615	30300000000	33900000000	38400000000	31800000000	27700000000	19900000000	19400000000
HN06	Spa2 - PP	AINS(+79.97)PIIRPS(+79.97)S(+79.97)SNGVPTTSRKPSGTGLFSLMIDSSIAK	596	633								S4:0.00;S10:0.00;S11:0.00
HN06	Spa2 - PP	AINS(+79.97)PIIRPS(+79.97)SSNGVPT(+79.97)TSRKPSGTGLFSLMIDSSIAK	596	633			707000				1180000			S4:0.00;S10:0.00;T17:0.00				S4:0.00;S10:0.00;T17:0.00
HN06	Spa2 - PP	AINS(+79.97)PIIRPS(+79.97)SSNGVPTT(+79.97)SRKPSGTGLFSLMIDSS(+79.97)IAK	596	633			20500000							S4:0.00;S10:0.00;T18:0.00;S35:0.00
HN06	Spa2 - PP	AINS(+79.97)PIIRPS(+79.97)SSNGVPTTSRKPS(+79.97)GTGLFSLMIDSS(+79.97)IAK	596	633			20500000							S4:0.00;S10:0.00;S23:0.00;S35:0.00
HN06	Spa2 - PP	AINS(+79.97)PIIRPS(+79.97)SSNGVPTTSRKPSGTGLFS(+79.97)LMIDSSIAK	596	633			20400000							S4:2.70;S10:0.00;S29:0.00
HN06	Spa2 - PP	AINS(+79.97)PIIRPS(+79.97)SSNGVPTTSRKPSGTGLFSLM(+15.99)IDSSIAK	596	633	251000000	10600000	302000000			469000		S4:20.87;S10:0.00;M31:1000.00	S4:0.00;S10:0.00;M31:1000.00	S4:0.00;S10:0.00;M31:1000.00	S4:0.00;S10:0.00;M31:1000.00	S4:0.00;S10:0.00;M31:1000.00	S4:21.72;S10:0.00;M31:1000.00
HN06	Spa2 - PP	AINS(+79.97)PIIRPS(+79.97)SSNGVPTTSRKPSGTGLFSLMIDS(+79.97)SIAK	596	633	124000000							S4:0.00;S10:0.00;S34:0.00
HN06	Spa2 - PP	AINS(+79.97)PIIRPS(+79.97)SSNGVPTTSRKPSGTGLFSLMIDSS(+79.97)IAK	596	633			11500000	3010000	4470000					S4:0.00;S10:0.00;S35:0.00	S4:0.00;S10:0.00;S35:0.00	S4:0.00;S10:0.00;S35:0.00
HN06	Spa2 - PP	AINS(+79.97)PIIRPS(+79.97)SSNGVPTTSRKPSGTGLFSLMIDSSIAK	596	633	3930000000	227000000	344000000	149000000	163000	414000000	27500000	S4:0.00;S10:1.03	S4:0.00;S10:0.00	S4:0.00;S10:0.00	S4:0.00;S10:1.03	S4:0.00;S10:0.00	S4:0.00;S10:0.00	S4:0.00;S10:0.00
HN06	Spa2 - PP	AINS(+79.97)PIIRPSS(+79.97)SNGVPT(+79.97)TSRKPSGTGLFSLMIDSS(+79.97)IAK	596	633		3140000							S4:0.00;S11:0.00;T17:0.00;S35:0.00
HN06	Spa2 - PP	AINS(+79.97)PIIRPSS(+79.97)SNGVPT(+79.97)TSRKPSGTGLFSLMIDSSIAK	596	633						1430000							S4:0.00;S11:0.00;T17:0.00
HN06	Spa2 - PP	AINS(+79.97)PIIRPSS(+79.97)SNGVPTT(+79.97)SRKPSGTGLFSLMIDSSIAK	596	633			41800000							S4:0.00;S11:0.00;T18:0.00
HN06	Spa2 - PP	AINS(+79.97)PIIRPSS(+79.97)SNGVPTTSRKPSGTGLFSLM(+15.99)IDSSIAK	596	633	320000000		154000	2680000	245000			S4:0.00;S11:0.00;M31:1000.00		S4:0.00;S11:0.00;M31:1000.00	S4:0.00;S11:0.00;M31:1000.00	S4:0.00;S11:0.00;M31:1000.00	S4:0.00;S11:0.00;M31:1000.00
HN06	Spa2 - PP	AINS(+79.97)PIIRPSS(+79.97)SNGVPTTSRKPSGTGLFSLMIDSS(+79.97)IAK	596	633					29100000							S4:0.00;S11:0.00;S35:0.00
HN06	Spa2 - PP	AINS(+79.97)PIIRPSS(+79.97)SNGVPTTSRKPSGTGLFSLMIDSSIAK	596	633	465000000	425000000	1310000000			450000000		S4:0.00;S11:0.00	S4:0.00;S11:0.00	S4:0.00;S11:0.00		S4:0.00;S11:0.00	S4:0.00;S11:0.00	S4:0.00;S11:0.00
HN06	Spa2 - PP	AINS(+79.97)PIIRPSSS(+79.97)NGVPT(+79.97)TSRKPSGTGLFSLMIDSSIAK	596	633										S4:0.00;S12:0.00;T17:0.00
HN06	Spa2 - PP	AINS(+79.97)PIIRPSSS(+79.97)NGVPTT(+79.97)SRKPSGTGLFSLMIDSSIAK	596	633								S4:0.00;S12:0.00;T18:0.00
HN06	Spa2 - PP	AINS(+79.97)PIIRPSSS(+79.97)NGVPTTSRKPS(+79.97)GTGLFSLMIDSSIAK	596	633			169000000							S4:16.94;S12:0.00;S23:0.00
HN06	Spa2 - PP	AINS(+79.97)PIIRPSSS(+79.97)NGVPTTSRKPSGTGLFS(+79.97)LM(+15.99)IDSSIAK	596	633										S4:0.00;S12:0.00;S29:0.00;M31:1000.00
HN06	Spa2 - PP	AINS(+79.97)PIIRPSSS(+79.97)NGVPTTSRKPSGTGLFSLM(+15.99)IDSSIAK	596	633	25800000	17700	205000000		32900000		22700000	S4:0.00;S12:0.00;M31:1000.00	S4:0.00;S12:0.00;M31:1000.00	S4:0.00;S12:0.00;M31:1000.00	S4:0.00;S12:0.00;M31:1000.00	S4:0.00;S12:0.00;M31:1000.00		S4:0.00;S12:0.00;M31:1000.00
HN06	Spa2 - PP	AINS(+79.97)PIIRPSSS(+79.97)NGVPTTSRKPSGTGLFSLMIDSS(+79.97)IAK	596	633			216000000		29100000					S4:0.00;S12:0.00;S35:0.00		S4:0.00;S12:0.00;S35:0.00
HN06	Spa2 - PP	AINS(+79.97)PIIRPSSS(+79.97)NGVPTTSRKPSGTGLFSLMIDSSIAK	596	633	737000000							S4:0.00;S12:0.00			S4:0.00;S12:0.00	S4:0.00;S12:0.00	S4:0.00;S12:0.00	S4:0.00;S12:0.00
HN06	Spa2 - PP	AINS(+79.97)PIIRPSSSNGVPT(+79.97)T(+79.97)SRKPSGTGLFSLMIDSS(+79.97)IAK	596	633			5660000							S4:28.71;T17:0.00;T18:0.00;S35:0.00
HN06	Spa2 - PP	AINS(+79.97)PIIRPSSSNGVPT(+79.97)T(+79.97)SRKPSGTGLFSLMIDSSIAK	596	633			21100000				1180000			S4:0.00;T17:0.00;T18:0.00				S4:0.00;T17:0.00;T18:0.00
HN06	Spa2 - PP	AINS(+79.97)PIIRPSSSNGVPT(+79.97)TS(+79.97)RKPSGTGLFSLMIDSSIAK	596	633							1180000							S4:0.00;T17:0.00;S19:0.00
HN06	Spa2 - PP	AINS(+79.97)PIIRPSSSNGVPT(+79.97)TSRKPS(+79.97)GTGLFSLMIDSSIAK	596	633									S4:0.00;T17:0.00;S23:0.00
HN06	Spa2 - PP	AINS(+79.97)PIIRPSSSNGVPT(+79.97)TSRKPSGT(+79.97)GLFSLMIDSS(+79.97)IAK	596	633	7250000		20500000					S4:0.00;T17:0.00;T25:0.00;S35:0.00		S4:0.00;T17:0.00;T25:0.00;S35:0.00
HN06	Spa2 - PP	AINS(+79.97)PIIRPSSSNGVPT(+79.97)TSRKPSGT(+79.97)GLFSLMIDSSIAK	596	633					4950000							S4:17.28;T17:0.00;T25:0.00
HN06	Spa2 - PP	AINS(+79.97)PIIRPSSSNGVPT(+79.97)TSRKPSGTGLFS(+79.97)LMIDSS(+79.97)IAK	596	633				946000							S4:0.00;T17:0.00;S29:0.00;S35:0.00
HN06	Spa2 - PP	AINS(+79.97)PIIRPSSSNGVPT(+79.97)TSRKPSGTGLFS(+79.97)LMIDSSIAK	596	633								S4:0.00;T17:0.00;S29:0.00
HN06	Spa2 - PP	AINS(+79.97)PIIRPSSSNGVPT(+79.97)TSRKPSGTGLFSLM(+15.99)IDSSIAK	596	633	566000000	49600000	312000000	2680000		6980000	26200000	S4:0.00;T17:0.00;M31:1000.00	S4:0.00;T17:0.00;M31:1000.00	S4:0.00;T17:0.00;M31:1000.00	S4:0.00;T17:0.00;M31:1000.00	S4:0.00;T17:0.00;M31:1000.00	S4:0.00;T17:0.00;M31:1000.00	S4:0.00;T17:0.00;M31:1000.00
HN06	Spa2 - PP	AINS(+79.97)PIIRPSSSNGVPT(+79.97)TSRKPSGTGLFSLMIDSS(+79.97)IAK	596	633			38300000	13000000	29100000		1200000			S4:0.00;T17:0.00;S35:0.00	S4:0.00;T17:0.00;S35:0.00	S4:0.00;T17:0.00;S35:0.00		S4:0.00;T17:0.00;S35:0.00
HN06	Spa2 - PP	AINS(+79.97)PIIRPSSSNGVPT(+79.97)TSRKPSGTGLFSLMIDSSIAK	596	633	1200000000	2020000000		102000000	661000000	466000000	40900000	S4:0.00;T17:0.00	S4:0.00;T17:0.00		S4:0.00;T17:0.00	S4:0.00;T17:0.00	S4:0.00;T17:0.00	S4:0.00;T17:0.00
HN06	Spa2 - PP	AINS(+79.97)PIIRPSSSNGVPTT(+79.97)S(+79.97)RKPSGTGLFSLMIDSSIAK	596	633			20400000		4950000		1180000			S4:0.00;T18:0.00;S19:0.00		S4:0.00;T18:0.00;S19:0.00		S4:0.00;T18:0.00;S19:0.00
HN06	Spa2 - PP	AINS(+79.97)PIIRPSSSNGVPTT(+79.97)SRKPS(+79.97)GTGLFSLMIDSSIAK	596	633			707000			1430000				S4:0.00;T18:0.00;S23:0.00			S4:0.00;T18:0.00;S23:0.00
HN06	Spa2 - PP	AINS(+79.97)PIIRPSSSNGVPTT(+79.97)SRKPSGT(+79.97)GLFSLMIDSS(+79.97)IAK	596	633			20500000							S4:0.00;T18:4.64;T25:0.00;S35:0.00
HN06	Spa2 - PP	AINS(+79.97)PIIRPSSSNGVPTT(+79.97)SRKPSGT(+79.97)GLFSLMIDSSIAK	596	633													S4:0.00;T18:0.00;T25:5.14
HN06	Spa2 - PP	AINS(+79.97)PIIRPSSSNGVPTT(+79.97)SRKPSGTGLFSLM(+15.99)IDS(+79.97)SIAK	596	633			4470000					S4:0.00;T18:0.00;M31:1000.00;S34:0.00		S4:0.00;T18:0.00;M31:1000.00;S34:0.00
HN06	Spa2 - PP	AINS(+79.97)PIIRPSSSNGVPTT(+79.97)SRKPSGTGLFSLM(+15.99)IDSS(+79.97)IAK	596	633			4470000	187000						S4:0.00;T18:0.00;M31:1000.00;S35:0.00	S4:0.00;T18:5.03;M31:1000.00;S35:0.00
HN06	Spa2 - PP	AINS(+79.97)PIIRPSSSNGVPTT(+79.97)SRKPSGTGLFSLM(+15.99)IDSSIAK	596	633	586000000	35200000	305000000		32600000	798000	26200000	S4:0.00;T18:0.00;M31:1000.00	S4:0.00;T18:0.00;M31:1000.00	S4:0.00;T18:0.00;M31:1000.00	S4:0.00;T18:0.00;M31:1000.00	S4:0.00;T18:0.00;M31:1000.00	S4:0.00;T18:0.00;M31:1000.00	S4:0.00;T18:0.00;M31:1000.00
HN06	Spa2 - PP	AINS(+79.97)PIIRPSSSNGVPTT(+79.97)SRKPSGTGLFSLMIDSS(+79.97)IAK	596	633	124000000	50000000	166000000		29100000			S4:0.00;T18:0.00;S35:0.00	S4:0.00;T18:0.00;S35:0.00	S4:0.00;T18:0.00;S35:0.00	S4:0.00;T18:0.00;S35:0.00	S4:0.00;T18:0.00;S35:0.00
HN06	Spa2 - PP	AINS(+79.97)PIIRPSSSNGVPTT(+79.97)SRKPSGTGLFSLMIDSSIAK	596	633	3460000000	2110000000	1500000000			502000000	319000000	S4:0.00;T18:0.00	S4:0.00;T18:0.00	S4:0.00;T18:0.00	S4:0.00;T18:0.00		S4:0.00;T18:0.00	S4:0.00;T18:0.00
HN06	Spa2 - PP	AINS(+79.97)PIIRPSSSNGVPTTS(+79.97)RKPS(+79.97)GTGLFSLMIDSS(+79.97)IAK	596	633		3140000							S4:0.00;S19:2.76;S23:0.00;S35:0.00
HN06	Spa2 - PP	AINS(+79.97)PIIRPSSSNGVPTTS(+79.97)RKPS(+79.97)GTGLFSLMIDSSIAK	596	633												S4:0.00;S19:0.00;S23:0.00
HN06	Spa2 - PP	AINS(+79.97)PIIRPSSSNGVPTTS(+79.97)RKPSGT(+79.97)GLFSLMIDSSIAK	596	633		3990000							S4:3.46;S19:0.00;T25:0.00	S4:0.00;S19:0.00;T25:4.67
HN06	Spa2 - PP	AINS(+79.97)PIIRPSSSNGVPTTS(+79.97)RKPSGTGLFS(+79.97)LMIDSSIAK	596	633							1180000							S4:0.00;S19:0.00;S29:0.00
HN06	Spa2 - PP	AINS(+79.97)PIIRPSSSNGVPTTS(+79.97)RKPSGTGLFSLM(+15.99)IDSS(+79.97)IAK	596	633			4470000							S4:0.00;S19:0.00;M31:1000.00;S35:0.00
HN06	Spa2 - PP	AINS(+79.97)PIIRPSSSNGVPTTS(+79.97)RKPSGTGLFSLM(+15.99)IDSSIAK	596	633	562000000	19400000	202000000		32600000		22700000	S4:0.00;S19:0.00;M31:1000.00	S4:0.00;S19:0.00;M31:1000.00	S4:0.00;S19:0.00;M31:1000.00	S4:0.00;S19:0.00;M31:1000.00	S4:0.00;S19:0.00;M31:1000.00	S4:0.00;S19:0.00;M31:1000.00	S4:0.00;S19:0.00;M31:1000.00
HN06	Spa2 - PP	AINS(+79.97)PIIRPSSSNGVPTTS(+79.97)RKPSGTGLFSLMIDSS(+79.97)IAK	596	633			38300000		4470000					S4:0.00;S19:0.00;S35:0.00	S4:0.00;S19:0.00;S35:0.00	S4:0.00;S19:0.00;S35:0.00
HN06	Spa2 - PP	AINS(+79.97)PIIRPSSSNGVPTTS(+79.97)RKPSGTGLFSLMIDSSIAK	596	633	4660000000	2020000000	600000	165000000	88100000	87200000	68400000	S4:0.00;S19:0.00	S4:0.00;S19:0.00	S4:0.00;S19:0.00	S4:0.00;S19:0.00	S4:0.00;S19:0.00	S4:0.00;S19:0.00	S4:0.00;S19:0.00
HN06	Spa2 - PP	AINS(+79.97)PIIRPSSSNGVPTTSRKPS(+79.97)GTGLFS(+79.97)LMIDSSIAK	596	633			20400000							S4:0.00;S23:0.00;S29:0.00
HN06	Spa2 - PP	AINS(+79.97)PIIRPSSSNGVPTTSRKPS(+79.97)GTGLFSLM(+15.99)IDSS(+79.97)IAK	596	633								S4:0.00;S23:0.00;M31:1000.00;S35:0.00
HN06	Spa2 - PP	AINS(+79.97)PIIRPSSSNGVPTTSRKPS(+79.97)GTGLFSLM(+15.99)IDSSIAK	596	633	581000000	9920000					22700000	S4:0.00;S23:12.26;M31:1000.00	S4:0.00;S23:0.00;M31:1000.00	S4:0.00;S23:0.00;M31:1000.00	S4:0.00;S23:0.00;M31:1000.00	S4:14.33;S23:0.00;M31:1000.00		S4:0.00;S23:0.00;M31:1000.00
HN06	Spa2 - PP	AINS(+79.97)PIIRPSSSNGVPTTSRKPS(+79.97)GTGLFSLMIDS(+79.97)SIAK	596	633						16100000							S4:0.00;S23:0.00;S34:0.00
HN06	Spa2 - PP	AINS(+79.97)PIIRPSSSNGVPTTSRKPS(+79.97)GTGLFSLMIDSS(+79.97)IAK	596	633			38300000							S4:0.00;S23:0.00;S35:0.00
HN06	Spa2 - PP	AINS(+79.97)PIIRPSSSNGVPTTSRKPS(+79.97)GTGLFSLMIDSSIAK	596	633		2040000000		150000000		419000000			S4:0.00;S23:5.08		S4:0.00;S23:0.00		S4:0.00;S23:0.00
HN06	Spa2 - PP	AINS(+79.97)PIIRPSSSNGVPTTSRKPSGT(+79.97)GLFS(+79.97)LMIDSSIAK	596	633							1180000							S4:6.70;T25:0.00;S29:0.00
HN06	Spa2 - PP	AINS(+79.97)PIIRPSSSNGVPTTSRKPSGT(+79.97)GLFSLM(+15.99)IDS(+79.97)SIAK	596	633			4470000							S4:0.00;T25:0.00;M31:1000.00;S34:0.00
HN06	Spa2 - PP	AINS(+79.97)PIIRPSSSNGVPTTSRKPSGT(+79.97)GLFSLM(+15.99)IDSSIAK	596	633	501000000	22000000	311000000			5410000	22700000	S4:0.00;T25:0.00;M31:1000.00	S4:0.00;T25:0.00;M31:1000.00	S4:0.00;T25:0.00;M31:1000.00	S4:10.53;T25:0.00;M31:1000.00	S4:10.50;T25:0.00;M31:1000.00	S4:16.49;T25:0.00;M31:1000.00	S4:0.00;T25:4.71;M31:1000.00
HN06	Spa2 - PP	AINS(+79.97)PIIRPSSSNGVPTTSRKPSGT(+79.97)GLFSLMIDS(+79.97)SIAK	596	633											S4:0.00;T25:2.06;S34:0.00
HN06	Spa2 - PP	AINS(+79.97)PIIRPSSSNGVPTTSRKPSGT(+79.97)GLFSLMIDSS(+79.97)IAK	596	633			166000000	945000						S4:0.00;T25:3.13;S35:0.00	S4:0.00;T25:0.00;S35:0.00
HN06	Spa2 - PP	AINS(+79.97)PIIRPSSSNGVPTTSRKPSGT(+79.97)GLFSLMIDSSIAK	596	633	465000000	202000000		20800000	88100000	87900000	27500000	S4:0.00;T25:0.00	S4:0.00;T25:9.25		S4:0.00;T25:0.00	S4:0.00;T25:9.16	S4:0.00;T25:0.00	S4:0.00;T25:0.00
HN06	Spa2 - PP	AINS(+79.97)PIIRPSSSNGVPTTSRKPSGTGLFS(+79.97)LM(+15.99)IDSS(+79.97)IAK	596	633			2060000							S4:0.00;S29:0.00;M31:1000.00;S35:0.00
HN06	Spa2 - PP	AINS(+79.97)PIIRPSSSNGVPTTSRKPSGTGLFS(+79.97)LM(+15.99)IDSSIAK	596	633	26100000	3860000	7960000		32600000	808000	22700000	S4:0.00;S29:6.89;M31:1000.00	S4:0.00;S29:10.87;M31:1000.00	S4:0.00;S29:0.00;M31:1000.00	S4:0.00;S29:0.00;M31:1000.00	S4:0.00;S29:5.59;M31:1000.00	S4:0.00;S29:0.00;M31:1000.00	S4:0.00;S29:0.00;M31:1000.00
HN06	Spa2 - PP	AINS(+79.97)PIIRPSSSNGVPTTSRKPSGTGLFS(+79.97)LMIDS(+79.97)S(+79.97)IAK	596	633			20500000							S4:0.00;S29:0.00;S34:0.00;S35:0.00
HN06	Spa2 - PP	AINS(+79.97)PIIRPSSSNGVPTTSRKPSGTGLFS(+79.97)LMIDS(+79.97)SIAK	596	633		34600000	177000000						S4:0.00;S29:0.00;S34:0.00	S4:0.00;S29:0.00;S34:20.11
HN06	Spa2 - PP	AINS(+79.97)PIIRPSSSNGVPTTSRKPSGTGLFS(+79.97)LMIDSS(+79.97)IAK	596	633	124000000		166000000			16100000	8360000	S4:0.00;S29:8.28;S35:0.00		S4:0.00;S29:0.00;S35:0.00			S4:0.00;S29:0.00;S35:0.00	S4:0.00;S29:0.00;S35:0.00
HN06	Spa2 - PP	AINS(+79.97)PIIRPSSSNGVPTTSRKPSGTGLFS(+79.97)LMIDSSIAK	596	633		1660000		8000000		502000000	37100000		S4:0.00;S29:0.00	S4:0.00;S29:0.00	S4:21.18;S29:0.00		S4:19.89;S29:0.00	S4:6.03;S29:0.00
HN06	Spa2 - PP	AINS(+79.97)PIIRPSSSNGVPTTSRKPSGTGLFSLM(+15.99)IDSSIAK	596	633	889000000		802000000	9120000	192000000	30500000	55500000	S4:0.00;M31:1000.00	S4:0.00;M31:1000.00	S4:0.00;M31:1000.00	S4:0.00;M31:1000.00	S4:9.99;M31:1000.00	S4:0.00;M31:1000.00	S4:1.42;M31:1000.00
HN06	Spa2 - PP	AINS(+79.97)PIIRPSSSNGVPTTSRKPSGTGLFSLMIDS(+79.97)S(+79.97)IAK	596	633	124000000		166000000	5960000	29100000		8360000	S4:0.00;S34:0.00;S35:0.00		S4:0.00;S34:0.00;S35:0.00	S4:0.00;S34:0.00;S35:0.00	S4:0.00;S34:0.00;S35:0.00		S4:0.00;S34:0.00;S35:0.00
HN06	Spa2 - PP	AINS(+79.97)PIIRPSSSNGVPTTSRKPSGTGLFSLMIDSS(+79.97)IAK	596	633			140000000				10400000	S4:0.00;S35:0.00	S4:0.00;S35:0.00	S4:0.00;S35:0.00				S4:0.00;S35:0.00
HN06	Spa2 - PP	AINS(+79.97)PIIRPSSSNGVPTTSRKPSGTGLFSLMIDSSIAK	596	633	2870000000	724000000	2630000000	1180000000	998000000	276000000		S4:13.05	S4:5.16	S4:7.81	S4:8.36	S4:3.75	S4:7.81	S4:0.00
HN06	Spa2 - PP	AINSPIIRPS(+79.97)SS(+79.97)NGVPTT(+79.97)SRKPSGTGLFSLMIDSSIAK	596	633												S10:0.00;S12:0.00;T18:0.00
HN06	Spa2 - PP	AINSPIIRPS(+79.97)SS(+79.97)NGVPTTSRKPSGTGLFSLM(+15.99)IDSS(+79.97)IAK	596	633	2920000							S10:0.00;S12:0.00;M31:1000.00;S35:0.00
HN06	Spa2 - PP	AINSPIIRPS(+79.97)SS(+79.97)NGVPTTSRKPSGTGLFSLM(+15.99)IDSSIAK	596	633										S10:0.00;S12:0.00;M31:1000.00				S10:7.32;S12:7.32;M31:1000.00
HN06	Spa2 - PP	AINSPIIRPS(+79.97)SS(+79.97)NGVPTTSRKPSGTGLFSLMIDSSIAK	596	633		1620000							S10:7.32;S12:0.00		S10:0.00;S12:0.00
HN06	Spa2 - PP	AINSPIIRPS(+79.97)SSNGVPT(+79.97)TSRKPS(+79.97)GTGLFSLMIDSSIAK	596	633						1430000							S10:0.00;T17:0.00;S23:0.00
HN06	Spa2 - PP	AINSPIIRPS(+79.97)SSNGVPT(+79.97)TSRKPSGTGLFS(+79.97)LMIDSS(+79.97)IAK	596	633	7250000							S10:0.00;T17:0.00;S29:0.00;S35:0.00
HN06	Spa2 - PP	AINSPIIRPS(+79.97)SSNGVPT(+79.97)TSRKPSGTGLFSLM(+15.99)IDSSIAK	596	633									S10:0.00;T17:0.00;M31:1000.00	S10:0.00;T17:0.00;M31:1000.00		S10:0.00;T17:0.00;M31:1000.00
HN06	Spa2 - PP	AINSPIIRPS(+79.97)SSNGVPT(+79.97)TSRKPSGTGLFSLMIDSSIAK	596	633				1660000		51200000			S10:0.00;T17:0.00		S10:0.00;T17:0.00		S10:0.00;T17:0.00
HN06	Spa2 - PP	AINSPIIRPS(+79.97)SSNGVPTT(+79.97)SRKPSGTGLFSLM(+15.99)IDSSIAK	596	633			202000000							S10:0.00;T18:0.00;M31:1000.00		S10:0.00;T18:0.00;M31:1000.00
HN06	Spa2 - PP	AINSPIIRPS(+79.97)SSNGVPTT(+79.97)SRKPSGTGLFSLMIDSSIAK	596	633	1200000000							S10:0.00;T18:0.00
HN06	Spa2 - PP	AINSPIIRPS(+79.97)SSNGVPTTS(+79.97)RKPSGTGLFSLM(+15.99)IDSSIAK	596	633						6980000							S10:0.00;S19:0.00;M31:1000.00
HN06	Spa2 - PP	AINSPIIRPS(+79.97)SSNGVPTTSRKPS(+79.97)GTGLFSLM(+15.99)IDSSIAK	596	633	245000000		202000000		328000			S10:0.00;S23:0.00;M31:1000.00		S10:0.00;S23:0.00;M31:1000.00		S10:0.00;S23:0.00;M31:1000.00
HN06	Spa2 - PP	AINSPIIRPS(+79.97)SSNGVPTTSRKPS(+79.97)GTGLFSLMIDS(+79.97)SIAK	596	633		15400000							S10:0.00;S23:2.44;S34:1.03
HN06	Spa2 - PP	AINSPIIRPS(+79.97)SSNGVPTTSRKPS(+79.97)GTGLFSLMIDSSIAK	596	633													S10:0.00;S23:0.00
HN06	Spa2 - PP	AINSPIIRPS(+79.97)SSNGVPTTSRKPSGT(+79.97)GLFSLM(+15.99)IDSS(+79.97)IAK	596	633								S10:0.00;T25:0.00;M31:1000.00;S35:0.00
HN06	Spa2 - PP	AINSPIIRPS(+79.97)SSNGVPTTSRKPSGT(+79.97)GLFSLM(+15.99)IDSSIAK	596	633										S10:0.00;T25:0.00;M31:1000.00		S10:0.00;T25:0.00;M31:1000.00
HN06	Spa2 - PP	AINSPIIRPS(+79.97)SSNGVPTTSRKPSGTGLFS(+79.97)LM(+15.99)IDSSIAK	596	633			7900000					S10:0.00;S29:0.00;M31:1000.00		S10:0.00;S29:0.00;M31:1000.00	S10:0.00;S29:0.00;M31:1000.00	S10:0.00;S29:0.00;M31:1000.00
HN06	Spa2 - PP	AINSPIIRPS(+79.97)SSNGVPTTSRKPSGTGLFS(+79.97)LMIDS(+79.97)SIAK	596	633								S10:4.71;S29:2.30;S34:5.67
HN06	Spa2 - PP	AINSPIIRPS(+79.97)SSNGVPTTSRKPSGTGLFS(+79.97)LMIDSSIAK	596	633										S10:0.00;S29:0.00
HN06	Spa2 - PP	AINSPIIRPS(+79.97)SSNGVPTTSRKPSGTGLFSLM(+15.99)IDSSIAK	596	633	768000000		272000000	1350000	243000000	14200000	7210000	S10:0.00;M31:1000.00	S10:0.00;M31:1000.00	S10:0.00;M31:1000.00	S10:0.00;M31:1000.00	S10:0.00;M31:1000.00	S10:0.00;M31:1000.00	S10:0.00;M31:1000.00
HN06	Spa2 - PP	AINSPIIRPS(+79.97)SSNGVPTTSRKPSGTGLFSLMIDSS(+79.97)IAK	596	633	12200000				41100000			S10:0.00;S35:0.00				S10:0.00;S35:0.00
HN06	Spa2 - PP	AINSPIIRPS(+79.97)SSNGVPTTSRKPSGTGLFSLMIDSSIAK	596	633		724000000		981000	279000000	163000000		S10:0.00	S10:0.00		S10:8.46	S10:0.00	S10:0.00	S10:0.00
HN06	Spa2 - PP	AINSPIIRPSS(+79.97)S(+79.97)NGVPTTSRKPSGTGLFSLM(+15.99)IDSSIAK	596	633												S11:0.00;S12:0.00;M31:1000.00
HN06	Spa2 - PP	AINSPIIRPSS(+79.97)SNGVPT(+79.97)TSRKPSGTGLFSLM(+15.99)IDSSIAK	596	633	324000000							S11:0.00;T17:0.00;M31:1000.00				S11:20.87;T17:0.00;M31:1000.00	S11:0.00;T17:0.00;M31:1000.00
HN06	Spa2 - PP	AINSPIIRPSS(+79.97)SNGVPT(+79.97)TSRKPSGTGLFSLMIDSSIAK	596	633		225000000							S11:0.00;T17:0.00				S11:0.00;T17:0.00
HN06	Spa2 - PP	AINSPIIRPSS(+79.97)SNGVPTT(+79.97)SRKPSGTGLFSLM(+15.99)IDSSIAK	596	633									S11:0.00;T18:0.00;M31:1000.00	S11:0.00;T18:0.00;M31:1000.00	S11:0.00;T18:0.00;M31:1000.00
HN06	Spa2 - PP	AINSPIIRPSS(+79.97)SNGVPTTS(+79.97)RKPSGTGLFS(+79.97)LM(+15.99)IDSSIAK	596	633	2920000							S11:0.00;S19:0.00;S29:0.00;M31:1000.00
HN06	Spa2 - PP	AINSPIIRPSS(+79.97)SNGVPTTS(+79.97)RKPSGTGLFSLM(+15.99)IDSSIAK	596	633	83400	6390000						S11:0.00;S19:0.00;M31:1000.00	S11:0.00;S19:0.00;M31:1000.00
HN06	Spa2 - PP	AINSPIIRPSS(+79.97)SNGVPTTS(+79.97)RKPSGTGLFSLMIDSSIAK	596	633					157000000							S11:0.00;S19:0.00
HN06	Spa2 - PP	AINSPIIRPSS(+79.97)SNGVPTTSRKPSGT(+79.97)GLFSLM(+15.99)IDSSIAK	596	633	245000000	3880000						S11:0.00;T25:0.00;M31:1000.00	S11:0.00;T25:0.00;M31:1000.00
HN06	Spa2 - PP	AINSPIIRPSS(+79.97)SNGVPTTSRKPSGTGLFS(+79.97)LM(+15.99)IDSSIAK	596	633	1090000							S11:0.00;S29:0.00;M31:1000.00	S11:0.00;S29:0.00;M31:1000.00
HN06	Spa2 - PP	AINSPIIRPSS(+79.97)SNGVPTTSRKPSGTGLFS(+79.97)LMIDSSIAK	596	633					2860000							S11:0.00;S29:0.00
HN06	Spa2 - PP	AINSPIIRPSS(+79.97)SNGVPTTSRKPSGTGLFSLM(+15.99)IDSSIAK	596	633	563000000		488000000				45000000	S11:0.00;M31:1000.00	S11:0.00;M31:1000.00	S11:0.00;M31:1000.00		S11:0.00;M31:1000.00	S11:0.00;M31:1000.00	S11:0.00;M31:1000.00
HN06	Spa2 - PP	AINSPIIRPSS(+79.97)SNGVPTTSRKPSGTGLFSLMIDSS(+79.97)IAK	596	633			15700000							S11:0.00;S35:27.86
HN06	Spa2 - PP	AINSPIIRPSS(+79.97)SNGVPTTSRKPSGTGLFSLMIDSSIAK	596	633		2930000						S11:0.00	S11:0.00
HN06	Spa2 - PP	AINSPIIRPSSS(+79.97)NGVPT(+79.97)T(+79.97)SRKPSGTGLFSLMIDSSIAK	596	633			3530000							S12:0.00;T17:0.00;T18:0.00
HN06	Spa2 - PP	AINSPIIRPSSS(+79.97)NGVPT(+79.97)TSRKPSGTGLFS(+79.97)LMIDSS(+79.97)IAK	596	633			5660000							S12:0.00;T17:0.00;S29:0.00;S35:0.00
HN06	Spa2 - PP	AINSPIIRPSSS(+79.97)NGVPT(+79.97)TSRKPSGTGLFSLM(+15.99)IDSSIAK	596	633	134000							S12:0.00;T17:0.00;M31:1000.00		S12:0.00;T17:0.00;M31:1000.00
HN06	Spa2 - PP	AINSPIIRPSSS(+79.97)NGVPT(+79.97)TSRKPSGTGLFSLMIDSSIAK	596	633				1940000			34600000		S12:0.00;T17:0.00		S12:0.00;T17:0.00			S12:0.00;T17:0.00
HN06	Spa2 - PP	AINSPIIRPSSS(+79.97)NGVPTT(+79.97)S(+79.97)RKPSGTGLFSLMIDSSIAK	596	633								S12:0.00;T18:0.00;S19:0.00
HN06	Spa2 - PP	AINSPIIRPSSS(+79.97)NGVPTT(+79.97)SRKPSGTGLFSLM(+15.99)IDSSIAK	596	633	169000000							S12:0.00;T18:0.00;M31:1000.00		S12:0.00;T18:0.00;M31:1000.00
HN06	Spa2 - PP	AINSPIIRPSSS(+79.97)NGVPTT(+79.97)SRKPSGTGLFSLMIDSSIAK	596	633	737000000							S12:0.00;T18:0.00					S12:0.00;T18:0.00
HN06	Spa2 - PP	AINSPIIRPSSS(+79.97)NGVPTTS(+79.97)RKPSGTGLFSLM(+15.99)IDSSIAK	596	633			99800000							S12:0.00;S19:0.00;M31:1000.00
HN06	Spa2 - PP	AINSPIIRPSSS(+79.97)NGVPTTS(+79.97)RKPSGTGLFSLMIDS(+79.97)SIAK	596	633											S12:0.00;S19:0.00;S34:0.00
HN06	Spa2 - PP	AINSPIIRPSSS(+79.97)NGVPTTS(+79.97)RKPSGTGLFSLMIDSSIAK	596	633	737000000							S12:0.00;S19:0.00
HN06	Spa2 - PP	AINSPIIRPSSS(+79.97)NGVPTTSRKPS(+79.97)GTGLFSLMIDSS(+79.97)IAK	596	633											S12:0.00;S23:0.00;S35:0.00
HN06	Spa2 - PP	AINSPIIRPSSS(+79.97)NGVPTTSRKPSGT(+79.97)GLFSLM(+15.99)IDSSIAK	596	633			154000		47000					S12:0.00;T25:0.00;M31:1000.00		S12:0.00;T25:0.00;M31:1000.00		S12:0.00;T25:0.00;M31:1000.00
HN06	Spa2 - PP	AINSPIIRPSSS(+79.97)NGVPTTSRKPSGT(+79.97)GLFSLMIDSSIAK	596	633		96200000				414000000			S12:0.00;T25:0.00				S12:0.00;T25:0.00
HN06	Spa2 - PP	AINSPIIRPSSS(+79.97)NGVPTTSRKPSGTGLFS(+79.97)LM(+15.99)IDSSIAK	596	633	7490000							S12:0.00;S29:0.00;M31:1000.00		S12:0.00;S29:0.00;M31:1000.00
HN06	Spa2 - PP	AINSPIIRPSSS(+79.97)NGVPTTSRKPSGTGLFS(+79.97)LMIDSSIAK	596	633		1660000			157000000				S12:0.00;S29:0.00			S12:0.00;S29:0.00
HN06	Spa2 - PP	AINSPIIRPSSS(+79.97)NGVPTTSRKPSGTGLFSLM(+15.99)IDSSIAK	596	633	102000000		443000000		192000000		45000000	S12:0.00;M31:1000.00	S12:0.00;M31:1000.00	S12:0.00;M31:1000.00		S12:0.00;M31:1000.00		S12:0.00;M31:1000.00
HN06	Spa2 - PP	AINSPIIRPSSS(+79.97)NGVPTTSRKPSGTGLFSLMIDSS(+79.97)IAK	596	633	12200000						10400000	S12:0.00;S35:0.00	S12:0.00;S35:0.00					S12:0.00;S35:0.00
HN06	Spa2 - PP	AINSPIIRPSSS(+79.97)NGVPTTSRKPSGTGLFSLMIDSSIAK	596	633	774000000	2040000000						S12:0.00	S12:0.00
HN06	Spa2 - PP	AINSPIIRPSSSNGVPT(+79.97)T(+79.97)SRKPSGTGLFSLM(+15.99)IDSSIAK	596	633	18100000				1570000			T17:0.00;T18:0.00;M31:1000.00	T17:3.54;T18:0.00;M31:1000.00	T17:0.00;T18:0.00;M31:1000.00	T17:4.00;T18:0.00;M31:1000.00	T17:0.00;T18:0.00;M31:1000.00
HN06	Spa2 - PP	AINSPIIRPSSSNGVPT(+79.97)T(+79.97)SRKPSGTGLFSLMIDSSIAK	596	633		1660000				51200000		T17:0.00;T18:0.00	T17:7.17;T18:10.59				T17:8.80;T18:0.00	T17:4.54;T18:7.71
HN06	Spa2 - PP	AINSPIIRPSSSNGVPT(+79.97)TS(+79.97)RKPS(+79.97)GTGLFSLMIDSSIAK	596	633												T17:0.00;S19:5.47;S23:0.00
HN06	Spa2 - PP	AINSPIIRPSSSNGVPT(+79.97)TS(+79.97)RKPSGTGLFSLM(+15.99)IDSSIAK	596	633								T17:0.00;S19:0.00;M31:1000.00		T17:0.00;S19:0.00;M31:1000.00	T17:8.22;S19:0.00;M31:1000.00
HN06	Spa2 - PP	AINSPIIRPSSSNGVPT(+79.97)TS(+79.97)RKPSGTGLFSLMIDSSIAK	596	633				1660000							T17:8.22;S19:0.00
HN06	Spa2 - PP	AINSPIIRPSSSNGVPT(+79.97)TSRKPS(+79.97)GTGLFSLM(+15.99)IDSSIAK	596	633							184000	T17:0.00;S23:0.00;M31:1000.00		T17:0.00;S23:0.00;M31:1000.00		T17:0.00;S23:0.00;M31:1000.00		T17:0.00;S23:0.00;M31:1000.00
HN06	Spa2 - PP	AINSPIIRPSSSNGVPT(+79.97)TSRKPS(+79.97)GTGLFSLMIDS(+79.97)SIAK	596	633			3160000							T17:0.00;S23:0.00;S34:0.00
HN06	Spa2 - PP	AINSPIIRPSSSNGVPT(+79.97)TSRKPS(+79.97)GTGLFSLMIDSS(+79.97)IAK	596	633									T17:0.00;S23:0.00;S35:0.00
HN06	Spa2 - PP	AINSPIIRPSSSNGVPT(+79.97)TSRKPS(+79.97)GTGLFSLMIDSSIAK	596	633		1620000			2590000	4940000			T17:0.00;S23:0.00			T17:0.00;S23:0.00	T17:0.00;S23:0.00	T17:0.00;S23:0.00
HN06	Spa2 - PP	AINSPIIRPSSSNGVPT(+79.97)TSRKPSGT(+79.97)GLFSLM(+15.99)IDSSIAK	596	633	128000000		202000000				22700000	T17:0.00;T25:0.00;M31:1000.00		T17:0.00;T25:0.00;M31:1000.00		T17:0.00;T25:0.00;M31:1000.00		T17:0.00;T25:0.00;M31:1000.00
HN06	Spa2 - PP	AINSPIIRPSSSNGVPT(+79.97)TSRKPSGT(+79.97)GLFSLMIDSSIAK	596	633						1230000							T17:0.00;T25:0.00
HN06	Spa2 - PP	AINSPIIRPSSSNGVPT(+79.97)TSRKPSGTGLFS(+79.97)LM(+15.99)IDSSIAK	596	633									T17:0.00;S29:0.00;M31:1000.00
HN06	Spa2 - PP	AINSPIIRPSSSNGVPT(+79.97)TSRKPSGTGLFS(+79.97)LMIDSSIAK	596	633									T17:0.00;S29:0.00
HN06	Spa2 - PP	AINSPIIRPSSSNGVPT(+79.97)TSRKPSGTGLFSLM(+15.99)IDSSIAK	596	633	820000000	25600000	765000000	5230000	193000000	28900000	52600000	T17:0.00;M31:1000.00	T17:0.00;M31:1000.00	T17:0.00;M31:1000.00	T17:0.00;M31:1000.00	T17:0.00;M31:1000.00	T17:9.38;M31:1000.00	T17:0.00;M31:1000.00
HN06	Spa2 - PP	AINSPIIRPSSSNGVPT(+79.97)TSRKPSGTGLFSLMIDS(+79.97)SIAK	596	633	12200000					15700000		T17:0.00;S34:0.00					T17:0.00;S34:0.00
HN06	Spa2 - PP	AINSPIIRPSSSNGVPT(+79.97)TSRKPSGTGLFSLMIDSS(+79.97)IAK	596	633	123000000	77100000	140000000		41100000	1230000	10400000	T17:0.00;S35:0.00	T17:0.00;S35:0.00	T17:0.00;S35:0.00		T17:0.00;S35:0.00	T17:0.00;S35:0.00	T17:0.00;S35:0.00
HN06	Spa2 - PP	AINSPIIRPSSSNGVPT(+79.97)TSRKPSGTGLFSLMIDSSIAK	596	633	864000000		2040000000	222000000	249000000	579000000	2120000	T17:0.00	T17:8.46	T17:6.08	T17:0.00	T17:0.00	T17:0.00	T17:0.00
HN06	Spa2 - PP	AINSPIIRPSSSNGVPTT(+79.97)S(+79.97)RKPSGTGLFSLMIDSSIAK	596	633							3810000							T18:0.00;S19:0.00
HN06	Spa2 - PP	AINSPIIRPSSSNGVPTT(+79.97)SRKPS(+79.97)GTGLFSLM(+15.99)IDSSIAK	596	633								T18:0.00;S23:0.00;M31:1000.00		T18:0.00;S23:0.00;M31:1000.00				T18:0.00;S23:0.00;M31:1000.00
HN06	Spa2 - PP	AINSPIIRPSSSNGVPTT(+79.97)SRKPS(+79.97)GTGLFSLMIDSS(+79.97)IAK	596	633				5960000							T18:0.00;S23:0.00;S35:25.63
HN06	Spa2 - PP	AINSPIIRPSSSNGVPTT(+79.97)SRKPS(+79.97)GTGLFSLMIDSSIAK	596	633					2590000		34600000					T18:14.04;S23:0.00		T18:0.00;S23:0.00
HN06	Spa2 - PP	AINSPIIRPSSSNGVPTT(+79.97)SRKPSGT(+79.97)GLFSLMIDSSIAK	596	633	3460000000					4940000		T18:0.00;T25:0.00	T18:0.00;T25:0.00				T18:0.00;T25:0.00
HN06	Spa2 - PP	AINSPIIRPSSSNGVPTT(+79.97)SRKPSGTGLFS(+79.97)LM(+15.99)IDSSIAK	596	633								T18:0.00;S29:0.00;M31:1000.00		T18:0.00;S29:0.00;M31:1000.00
HN06	Spa2 - PP	AINSPIIRPSSSNGVPTT(+79.97)SRKPSGTGLFSLM(+15.99)IDSSIAK	596	633	1050000000	26800000	872000000	6720000	193000000	15700000	52500000	T18:0.00;M31:1000.00	T18:0.00;M31:1000.00	T18:0.00;M31:1000.00	T18:10.59;M31:1000.00	T18:0.00;M31:1000.00	T18:0.00;M31:1000.00	T18:0.00;M31:1000.00
HN06	Spa2 - PP	AINSPIIRPSSSNGVPTT(+79.97)SRKPSGTGLFSLMIDS(+79.97)SIAK	596	633	111000000	77100000	9540000					T18:0.00;S34:0.00	T18:0.00;S34:0.00	T18:0.00;S34:0.00
HN06	Spa2 - PP	AINSPIIRPSSSNGVPTT(+79.97)SRKPSGTGLFSLMIDSS(+79.97)IAK	596	633	123000000	88400000	15700000	3640000		1230000		T18:0.00;S35:0.00	T18:18.30;S35:32.99	T18:0.00;S35:18.30	T18:0.00;S35:22.52		T18:0.00;S35:0.00
HN06	Spa2 - PP	AINSPIIRPSSSNGVPTT(+79.97)SRKPSGTGLFSLMIDSSIAK	596	633		752000	606000000	154000	249000000	416000000	333000	T18:0.00	T18:0.00	T18:0.00	T18:0.00	T18:7.71	T18:9.38	T18:0.00
HN06	Spa2 - PP	AINSPIIRPSSSNGVPTTS(+79.97)RKPS(+79.97)GTGLFSLM(+15.99)IDSSIAK	596	633										S19:0.00;S23:0.00;M31:1000.00				S19:1.70;S23:0.00;M31:1000.00
HN06	Spa2 - PP	AINSPIIRPSSSNGVPTTS(+79.97)RKPSGTGLFS(+79.97)LMIDSSIAK	596	633										S19:0.00;S29:0.00
HN06	Spa2 - PP	AINSPIIRPSSSNGVPTTS(+79.97)RKPSGTGLFSLM(+15.99)IDSSIAK	596	633	923000000	1100000	725000000	1460000	243000000	10700000	47800000	S19:0.00;M31:1000.00	S19:0.00;M31:1000.00	S19:0.00;M31:1000.00	S19:0.00;M31:1000.00	S19:0.00;M31:1000.00	S19:0.00;M31:1000.00	S19:0.00;M31:1000.00
HN06	Spa2 - PP	AINSPIIRPSSSNGVPTTS(+79.97)RKPSGTGLFSLMIDSS(+79.97)IAK	596	633	17500000		9540000	3640000	2590000			S19:0.00;S35:0.00		S19:0.00;S35:0.00	S19:0.00;S35:0.00	S19:0.00;S35:0.00	S19:0.00;S35:0.00
HN06	Spa2 - PP	AINSPIIRPSSSNGVPTTS(+79.97)RKPSGTGLFSLMIDSSIAK	596	633	774000000				279000000	189000000		S19:3.76				S19:0.00	S19:0.00	S19:0.00
HN06	Spa2 - PP	AINSPIIRPSSSNGVPTTSRKPS(+79.97)GT(+79.97)GLFSLM(+15.99)IDSSIAK	596	633										S23:0.00;T25:0.00;M31:1000.00		S23:0.12;T25:0.56;M31:1000.00
HN06	Spa2 - PP	AINSPIIRPSSSNGVPTTSRKPS(+79.97)GT(+79.97)GLFSLMIDSSIAK	596	633										S23:0.00;T25:0.00
HN06	Spa2 - PP	AINSPIIRPSSSNGVPTTSRKPS(+79.97)GTGLFS(+79.97)LM(+15.99)IDSSIAK	596	633	523000							S23:0.00;S29:0.00;M31:1000.00		S23:0.00;S29:0.00;M31:1000.00
HN06	Spa2 - PP	AINSPIIRPSSSNGVPTTSRKPS(+79.97)GTGLFSLM(+15.99)IDSSIAK	596	633	835000000	25400000	761000000	9320000	114000	22700000	47900000	S23:0.00;M31:1000.00	S23:0.00;M31:1000.00	S23:0.00;M31:1000.00	S23:0.00;M31:1000.00	S23:0.00;M31:1000.00	S23:6.63;M31:1000.00	S23:0.00;M31:1000.00
HN06	Spa2 - PP	AINSPIIRPSSSNGVPTTSRKPS(+79.97)GTGLFSLMIDSS(+79.97)IAK	596	633	111000000		130000000				10400000	S23:0.00;S35:0.00		S23:0.00;S35:0.00				S23:0.00;S35:0.00
HN06	Spa2 - PP	AINSPIIRPSSSNGVPTTSRKPS(+79.97)GTGLFSLMIDSSIAK	596	633	456000	2930000			279000000	412000000		S23:0.00	S23:0.00		S23:0.00	S23:0.00	S23:0.00	S23:0.00
HN06	Spa2 - PP	AINSPIIRPSSSNGVPTTSRKPSGT(+79.97)GLFS(+79.97)LM(+15.99)IDSSIAK	596	633										T25:0.00;S29:0.00;M31:1000.00			T25:0.00;S29:0.00;M31:1000.00
HN06	Spa2 - PP	AINSPIIRPSSSNGVPTTSRKPSGT(+79.97)GLFS(+79.97)LMIDSSIAK	596	633													T25:2.24;S29:6.59
HN06	Spa2 - PP	AINSPIIRPSSSNGVPTTSRKPSGT(+79.97)GLFSLM(+15.99)IDSSIAK	596	633	908000000	23000000	257000000	495000	193000000	22700000	47300000	T25:4.15;M31:1000.00	T25:0.00;M31:1000.00	T25:0.00;M31:1000.00	T25:0.00;M31:1000.00	T25:0.35;M31:1000.00	T25:0.00;M31:1000.00	T25:0.00;M31:1000.00
HN06	Spa2 - PP	AINSPIIRPSSSNGVPTTSRKPSGT(+79.97)GLFSLMIDS(+79.97)SIAK	596	633		11200000							T25:0.00;S34:0.00			T25:0.00;S34:0.00
HN06	Spa2 - PP	AINSPIIRPSSSNGVPTTSRKPSGT(+79.97)GLFSLMIDSS(+79.97)IAK	596	633		77100000	114000000	3640000	41100000				T25:0.00;S35:0.00	T25:0.00;S35:0.00	T25:0.00;S35:8.22	T25:0.00;S35:0.00
HN06	Spa2 - PP	AINSPIIRPSSSNGVPTTSRKPSGT(+79.97)GLFSLMIDSSIAK	596	633	774000000	525000000	607000000			4640000	1790000	T25:3.29	T25:0.00	T25:0.00			T25:0.00	T25:0.00
HN06	Spa2 - PP	AINSPIIRPSSSNGVPTTSRKPSGTGLFS(+79.97)LM(+15.99)IDSSIAK	596	633	175000000	1100000	672000000	434000	193000000	8630000	8360000	S29:0.00;M31:1000.00	S29:0.00;M31:1000.00	S29:0.00;M31:1000.00	S29:2.58;M31:1000.00	S29:1.77;M31:1000.00	S29:0.00;M31:1000.00	S29:0.00;M31:1000.00
HN06	Spa2 - PP	AINSPIIRPSSSNGVPTTSRKPSGTGLFS(+79.97)LMIDSS(+79.97)IAK	596	633	111000000	88400000	114000000			15700000	10400000	S29:0.00;S35:0.00	S29:0.00;S35:0.00	S29:0.00;S35:0.00			S29:0.00;S35:0.00	S29:0.00;S35:14.04
HN06	Spa2 - PP	AINSPIIRPSSSNGVPTTSRKPSGTGLFS(+79.97)LMIDSSIAK	596	633	1130000							S29:0.00
HN06	Spa2 - PP	AINSPIIRPSSSNGVPTTSRKPSGTGLFSLM(+15.99)IDSSIAK	596	633	128000000	34200000	126000000	13400000	48500000	889000	3050000	M31:1000.00	M31:1000.00	M31:1000.00	M31:1000.00	M31:1000.00	M31:1000.00	M31:1000.00
HN06	Spa2 - PP	AINSPIIRPSSSNGVPTTSRKPSGTGLFSLMIDS(+79.97)S(+79.97)IAK	596	633	123000000		114000000		41100000		10400000	S34:0.00;S35:0.00		S34:0.05;S35:13.84	S34:0.00;S35:0.00	S34:0.00;S35:0.00		S34:0.00;S35:0.00
HN06	Spa2 - PP	AINSPIIRPSSSNGVPTTSRKPSGTGLFSLMIDS(+79.97)SIAK	596	633						1480000			S34:0.00		S34:9.38		S34:0.00
HN06	Spa2 - PP	AINSPIIRPSSSNGVPTTSRKPSGTGLFSLMIDSS(+79.97)IAK	596	633						1480000	1790000		S35:19.84				S35:5.67	S35:10.59
HN06	Spa2 - PP	AINSPIIRPSSSNGVPTTSRKPSGTGLFSLMIDSSIAK	596	633	303000000	567000000	455000000	261000000	233000000	106000000	40000000
HN06	Spa2 - PP	KPS(+79.97)GTGLFSLMIDSSIAK	616	633	517000	641000						S3:0.00	S3:0.00
HN06	Spa2 - PP	KPSGT(+79.97)GLFS(+79.97)LM(+15.99)IDSSIAK	616	633							3080000							T5:0.00;S9:20.39;M11:1000.00
HN06	Spa2 - PP	KPSGTGLFS(+79.97)LM(+15.99)IDSSIAK	616	633				101000	234000						S9:0.00;M11:1000.00	S9:15.67;M11:1000.00
HN06	Spa2 - PP	KPSGTGLFS(+79.97)LMIDSSIAK	616	633	956000	641000	1580000					S9:60.92	S9:23.78	S9:0.00
HN06	Spa2 - PP	KPSGTGLFSLM(+15.99)IDS(+79.97)S(+79.97)IAK	616	633							3080000							M11:1000.00;S14:0.00;S15:0.00
HN06	Spa2 - PP	KPSGTGLFSLM(+15.99)IDS(+79.97)SIAK	616	633	66100000	586000	8450000	161000	79200			M11:1000.00;S14:0.00	M11:1000.00;S14:0.00	M11:1000.00;S14:15.27	M11:1000.00;S14:0.00	M11:1000.00;S14:6.55	M11:1000.00;S14:0.00
HN06	Spa2 - PP	KPSGTGLFSLM(+15.99)IDSS(+79.97)IAK	616	633	95400000	667000	63600000	126000	449000			M11:1000.00;S15:7.09	M11:1000.00;S15:0.00	M11:1000.00;S15:6.55	M11:1000.00;S15:6.08	M11:1000.00;S15:17.41
HN06	Spa2 - PP	KPSGTGLFSLM(+15.99)IDSSIAK	616	633	1500000000	421000000	611000000	196000000	299000000	47400000	51400000	M11:1000.00	M11:1000.00	M11:1000.00	M11:1000.00	M11:1000.00	M11:1000.00	M11:1000.00
HN06	Spa2 - PP	KPSGTGLFSLMIDS(+79.97)SIAK	616	633		21600000	438000000	12800000	101000000				S14:0.00	S14:9.86	S14:0.00	S14:0.00
HN06	Spa2 - PP	KPSGTGLFSLMIDSS(+79.97)IAK	616	633	167000000	72000000	441000000	53300000	103000000		41700	S15:9.38	S15:18.53	S15:15.53	S15:0.00	S15:7.09	S15:18.53	S15:15.53
HN06	Spa2 - PP	KPSGTGLFSLMIDSSIAK	616	633	13500000000	7630000000	8530000000	2090000000	2880000000	1220000000	773000000
HN06	Spa2 - PP	EDNDKYVS(+79.97)PIK	639	649	58800000	50400000	60600000	62000000	138000000	80000000	82400000	S8:29.32	S8:32.69	S8:44.44	S8:30.72	S8:37.54	S8:37.54	S8:34.94
HN06	Spa2 - PP	EDNDKYVSPIK	639	649			1530000		5420000	3630000	3780000
HN06	Spa2 - PP	YVS(+79.97)PIK	644	649					243000000							S3:37.54
HN06	Spa2 - PP	Y(+79.97)VSPIKAVTSAS(+79.97)NSASSNISEIPK	644	667			4130000							Y1:0.00;S12:6.63
HN06	Spa2 - PP	Y(+79.97)VSPIKAVTSASNSASSNISEIPK	644	667	51200000					11700000		Y1:9.52					Y1:22.85
HN06	Spa2 - PP	YVS(+79.97)PIKAVTSASNSASSNISEIPK	644	667	86200000	116000000	86300000	58200000	83600000		45800000	S3:0.00	S3:0.00	S3:0.00	S3:0.00	S3:0.00	S3:0.00	S3:0.00
HN06	Spa2 - PP	YVSPIKAVT(+79.97)SASNSASSNISEIPK	644	667					52900000							T9:0.00
HN06	Spa2 - PP	AVT(+79.97)SASNSASSNISEIPK	650	667										T3:0.00
HN06	Spa2 - PP	AVTSASNSASSNISEIPK	650	667	31900000000	30900000000	32700000000	28600000000	27700000000	21400000000	19200000000

## Sheet: Bud6 - WT
Sample	Substrate - kinase	Peptide	Start	End	Area r0	Area r1	Area r2	Area r3	Area r4	Area r5	Area r6	AScore r0	AScore r1	AScore r2	AScore r3	AScore r4	AScore r5	AScore r6
HN07	Bud6 - WT	VKQAILK	128	134	145000000	182000000	226000000	302000000	293000000	137000000	159000000
HN07	Bud6 - WT	NM(+15.99)QQEHR	135	141			3820000	2670000						M2:1000.00	M2:1000.00
HN07	Bud6 - WT	NMQQEHR	135	141	9250000	7990000	7780000	6910000	8220000	5400000	4540000
HN07	Bud6 - WT	NM(+15.99)QQEHRIS(+79.97)VK	135	145	3560000	1340000	1590000	1430000	1650000	710000	1070000	M2:1000.00;S9:1000.00	M2:1000.00;S9:1000.00	M2:1000.00;S9:1000.00	M2:1000.00;S9:1000.00	M2:1000.00;S9:1000.00	M2:1000.00;S9:1000.00	M2:1000.00;S9:1000.00
HN07	Bud6 - WT	NMQQEHRIS(+79.97)VK	135	145		12200000	20300000	10300000	7670000	5190000	10300000	S9:1000.00	S9:1000.00	S9:1000.00	S9:1000.00	S9:1000.00	S9:1000.00	S9:1000.00
HN07	Bud6 - WT	NM(+15.99)QQEHRISVK	135	145		617000	2470000	1610000					M2:1000.00	M2:1000.00	M2:1000.00			M2:1000.00
HN07	Bud6 - WT	NMQQEHRISVK	135	145	11500000	2940000	11600000	12300000	7490000	1490000	2140000
HN07	Bud6 - WT	IS(+79.97)VKSHHQQNPSFTSNLSLGSEGTR	142	166	3600000	4130000	6740000					S2:8.96	S2:0.00	S2:0.00
HN07	Bud6 - WT	ISVKS(+79.97)HHQQNPSFTSNLSLGSEGTR	142	166	619000	3150000	1530000	5110000				S5:0.00	S5:6.20	S5:11.47	S5:3.70
HN07	Bud6 - WT	ISVKSHHQQNPSFTSNLSLGSEGTR	142	166	1740000	2560000	5810000	1950000	2730000
HN07	Bud6 - WT	S(+79.97)HHQQNPSFTSNLSLGSEGTR	146	166	3950000	1990000				2810000	2080000	S1:34.81	S1:20.90			S1:14.18	S1:43.03	S1:37.50
HN07	Bud6 - WT	SHHQQNPSFTS(+79.97)NLSLGSEGTR	146	166								S11:0.00	S11:0.00		S11:0.00
HN07	Bud6 - WT	SHHQQNPSFT(+79.97)SNLSLGSEGTR	146	166	21400000	18200000	18600000		12000000	1280000	3080000	T10:0.00	T10:0.00	T10:0.00	T10:15.27	T10:17.41	T10:15.27	T10:15.27
HN07	Bud6 - WT	SHHQQNPSFTSNLS(+79.97)LGSEGTR	146	166		3410000	3520000			1500000			S14:9.30	S14:20.78			S14:24.33
HN07	Bud6 - WT	SHHQQNPS(+79.97)FTSNLSLGSEGTR	146	166					10500000							S8:0.00
HN07	Bud6 - WT	SHHQQNPSFTSNLSLGSEGTR	146	166	14400000000	14400000000	17500000000	9040000000	11700000000	4160000000	4900000000
HN07	Bud6 - WT	SHHQQNPSFTS(+79.97)NLSLGSEGTREGTPLSSR	146	174	870000000	22100000		12900000		396000	37800000	S11:0.00	S11:0.00		S11:0.00	S11:0.00	S11:0.00	S11:0.00
HN07	Bud6 - WT	SHHQQNPSFTSNLS(+79.97)LGSEGTREGTPLS(+79.97)SR	146	174	144000000	164000000			130000000	37600000	187000	S14:0.00;S27:0.00	S14:0.00;S27:0.00		S14:0.00;S27:0.00	S14:0.00;S27:0.00	S14:0.00;S27:0.00	S14:0.00;S27:0.00
HN07	Bud6 - WT	SHHQQNPSFTSNLS(+79.97)LGSEGTREGTPLSSR	146	174		528000000	33100000	501000	9730	180000000	5420000	S14:7.79	S14:0.00	S14:0.00	S14:0.00	S14:2.84	S14:0.00	S14:0.00
HN07	Bud6 - WT	SHHQQNPSFTSNLSLGS(+79.97)EGTREGTPLSSR	146	174	74800000	1370000000	5340000	561000000	279000000	13900000	414000000	S17:0.00	S17:0.00	S17:7.21	S17:7.21	S17:0.00	S17:0.00	S17:0.00
HN07	Bud6 - WT	SHHQQNPSFTSNLSLGSEGTREGTPLS(+79.97)SR	146	174		2080000	94500000		18200000		803000	S27:18.36	S27:0.00	S27:11.47	S27:0.00	S27:0.00		S27:0.00
HN07	Bud6 - WT	SHHQQNPS(+79.97)FTSNLSLGSEGTREGTPLS(+79.97)SR	146	174	184000000			40900		37600000		S8:0.00;S27:0.00			S8:0.00;S27:0.00		S8:0.00;S27:0.00
HN07	Bud6 - WT	SHHQQNPS(+79.97)FTSNLSLGSEGTREGTPLSSR	146	174						10800000	874000	S8:4.52					S8:0.00	S8:5.08
HN07	Bud6 - WT	SHHQQNPSFTSNLSLGSEGT(+79.97)REGTPLSSR	146	174	516000000	22500000	5790000	64900000	604000000	520000000	393000000	T20:0.00	T20:0.00	T20:0.00	T20:0.00	T20:0.00	T20:0.00	T20:0.00
HN07	Bud6 - WT	SHHQQNPSFTSNLSLGSEGTREGT(+79.97)PLS(+79.97)SR	146	174	329000000	182000000	392000000	36800000	184000000	61000000	118000000	T24:0.00;S27:6.61	T24:0.00;S27:12.31	T24:0.00;S27:0.00	T24:0.00;S27:0.00	T24:0.00;S27:0.00	T24:0.00;S27:0.00	T24:0.00;S27:0.00
HN07	Bud6 - WT	SHHQQNPSFTSNLSLGSEGTREGT(+79.97)PLSSR	146	174	1430000000	1490000000	1670000000	957000000	951000000	556000000	620000000	T24:2.81	T24:2.23	T24:7.21	T24:10.63	T24:5.14	T24:16.36	T24:0.00
HN07	Bud6 - WT	SHHQQNPSFTS(+79.97)NLSLGSEGTREGTPLS(+79.97)SR	146	174							69800000		S11:8.46;S27:0.00		S11:0.00;S27:10.59			S11:2.87;S27:12.31
HN07	Bud6 - WT	SHHQQNPSFTSNLSLGS(+79.97)EGTREGTPLS(+79.97)SR	146	174			227000000		53400000		56900		S17:0.00;S27:0.00	S17:0.00;S27:0.00		S17:0.00;S27:0.00	S17:0.00;S27:0.00	S17:0.00;S27:0.00
HN07	Bud6 - WT	SHHQQNPSFTSNLSLGS(+79.97)EGTREGTPLSS(+79.97)R	146	174									S17:0.00;S28:0.00
HN07	Bud6 - WT	SHHQQNPS(+79.97)FTSNLSLGSEGT(+79.97)REGTPLSSR	146	174									S8:0.00;T20:0.00
HN07	Bud6 - WT	SHHQQNPSFT(+79.97)SNLSLGSEGT(+79.97)REGTPLSSR	146	174									T10:0.00;T20:0.00
HN07	Bud6 - WT	SHHQQNPSFT(+79.97)SNLSLGSEGTREGTPLSSR	146	174				6320000					T10:7.09		T10:0.00			T10:3.64
HN07	Bud6 - WT	SHHQQNPSFTSNLSLGSEGT(+79.97)REGTPLS(+79.97)SR	146	174		182000000	2920000			6100000	118000000		T20:5.59;S27:0.00	T20:0.00;S27:9.45	T20:0.00;S27:5.67		T20:0.00;S27:18.04	T20:8.28;S27:15.01
HN07	Bud6 - WT	SHHQQNPSFT(+79.97)SNLSLGSEGTREGTPLS(+79.97)SR	146	174			1670000			37600000				T10:0.00;S27:12.31	T10:0.00;S27:15.27		T10:0.00;S27:7.71
HN07	Bud6 - WT	SHHQQNPSFTS(+79.97)NLSLGSEGTREGT(+79.97)PLSSR	146	174											S11:0.00;T24:0.00
HN07	Bud6 - WT	SHHQQNPSFTSNLS(+79.97)LGSEGTREGTPLSS(+79.97)R	146	174											S14:0.00;S28:6.03
HN07	Bud6 - WT	SHHQQNPSFTSNLS(+79.97)LGSEGTREGT(+79.97)PLSSR	146	174				198000							S14:0.00;T24:0.00
HN07	Bud6 - WT	SHHQQNPSFTSNLS(+79.97)LGS(+79.97)EGTREGTPLSSR	146	174					131000000						S14:5.75;S17:0.00	S14:0.00;S17:0.00
HN07	Bud6 - WT	SHHQQNPSFTSNLSLGS(+79.97)EGT(+79.97)REGTPLSSR	146	174											S17:0.00;T20:5.76		S17:7.95;T20:0.00	S17:0.00;T20:0.00
HN07	Bud6 - WT	SHHQQNPSFT(+79.97)SNLSLGSEGTREGTPLSS(+79.97)R	146	174											T10:0.00;S28:0.00
HN07	Bud6 - WT	SHHQQNPSFTSNLSLGSEGTREGT(+79.97)PLSS(+79.97)R	146	174						34600					T24:0.00;S28:0.00		T24:0.00;S28:0.00
HN07	Bud6 - WT	SHHQQNPSFTS(+79.97)NLSLGSEGT(+79.97)REGTPLSSR	146	174							69800000						S11:0.00;T20:0.00	S11:0.00;T20:0.00
HN07	Bud6 - WT	SHHQQNPSFTSNLSLGSEGTREGTPLSS(+79.97)R	146	174													S28:0.00
HN07	Bud6 - WT	SHHQQNPSFTSNLSLGSEGT(+79.97)REGT(+79.97)PLSSR	146	174						37600000							T20:2.67;T24:0.95
HN07	Bud6 - WT	SHHQQNPSFTS(+79.97)NLSLGS(+79.97)EGTREGTPLSSR	146	174							69800000							S11:0.00;S17:0.00
HN07	Bud6 - WT	SHHQQNPSFT(+79.97)SNLSLGS(+79.97)EGTREGTPLSSR	146	174														T10:0.00;S17:0.00
HN07	Bud6 - WT	SHHQQNPSFTSNLSLGSEGT(+79.97)REGTPLSS(+79.97)R	146	174														T20:0.00;S28:0.00
HN07	Bud6 - WT	SHHQQNPSFTSNLSLGSEGTREGTPLSSR	146	174	778000000	808000000	857000000	538000000	481000000	277000000	276000000
HN07	Bud6 - WT	EGTPLS(+79.97)SR	167	174	45200000	44500000	50400000	37800000	35300000	27600000	28600000	S6:12.31	S6:10.59	S6:12.31	S6:8.46	S6:10.59	S6:8.46	S6:21.40
HN07	Bud6 - WT	EGT(+79.97)PLSSR	167	174	209000000	166000000	215000000	183000000	186000000	144000000	124000000	T3:40.44	T3:40.95	T3:40.95	T3:40.95	T3:40.95	T3:34.24	T3:32.12
HN07	Bud6 - WT	EGT(+79.97)PLS(+79.97)SR	167	174	9030000	13100000	16900000	10200000	12400000	25800000	40900000	T3:79.04;S6:25.36	T3:59.60;S6:12.31	T3:64.98;S6:12.31	T3:64.98;S6:12.31	T3:68.83;S6:9.38	T3:59.60;S6:12.31	T3:54.99;S6:10.59
HN07	Bud6 - WT	EGTPLSSR	167	174	129000000	1630000000	1810000000	1660000000	1500000000	1160000000	1320000000
HN07	Bud6 - WT	EGTPLS(+79.97)SRK	167	175	245000000	299000000	320000000		324000000	147000000	142000000	S6:0.00	S6:0.00	S6:0.00		S6:0.00	S6:0.00	S6:0.00
HN07	Bud6 - WT	EGT(+79.97)PLSSRK	167	175	908000000	725000000	929000000	826000000	464000000	459000000	464000000	T3:36.87	T3:36.87	T3:36.87	T3:36.87	T3:36.87	T3:0.00	T3:36.87
HN07	Bud6 - WT	EGT(+79.97)PLS(+79.97)SRK	167	175	53900000	169000000	159000000	60600000	115000000	94800000	95200000	T3:48.67;S6:0.00	T3:45.44;S6:0.00	T3:48.38;S6:0.00	T3:58.56;S6:0.00	T3:34.51;S6:0.00	T3:45.44;S6:0.00	T3:34.51;S6:0.00
HN07	Bud6 - WT	EGT(+79.97)PLSS(+79.97)RK	167	175					115000000	94100000	95200000	T3:55.74;S7:5.03		T3:77.93;S7:7.32		T3:52.54;S7:8.64	T3:66.56;S7:7.32	T3:23.62;S7:6.59
HN07	Bud6 - WT	EGTPLSS(+79.97)RK	167	175						143000000							S7:15.27
HN07	Bud6 - WT	EGTPLSSRK	167	175	215000000	16600000	20500000	5230000	3900000	480000	318000000
HN07	Bud6 - WT	SSIVRDQR	176	183	16100000	5720000	4840000		163000000	35900000	67200000
HN07	Bud6 - WT	DQRQSDSVENSYGEK	181	195	2620000	2050000	5890000	2970000	4160000	960000	1780000
HN07	Bud6 - WT	QSDSVENSY(+79.97)GEK	184	195	96900			90300				Y9:0.00			Y9:0.00
HN07	Bud6 - WT	QSDSVENS(+79.97)YGEK	184	195				90300							S8:0.00
HN07	Bud6 - WT	QSDSVENSYGEK	184	195	3640000000	3630000000	3470000000	3160000000	2640000000	1630000000	1700000000
HN07	Bud6 - WT	QS(+79.97)DSVENSYGEKVNSTSTGTPSAQSAEATLTKPR	184	217	79300000	65800000	57000000	30800000	47200000			S2:0.00	S2:0.00	S2:0.00	S2:34.81	S2:0.00
HN07	Bud6 - WT	QSDSVENSYGEKVNSTSTGTPS(+79.97)AQSAEATLTKPR	184	217	61600000			12900000	10200000			S22:0.00			S22:0.00	S22:23.96
HN07	Bud6 - WT	QSDSVENS(+79.97)YGEKVNSTSTGTPSAQSAEAT(+79.97)LTKPR	184	217						549000		S8:0.00;T29:9.42					S8:0.00;T29:26.51
HN07	Bud6 - WT	QSDSVENSYGEKVNSTST(+79.97)GTPSAQSAEATLTKPR	184	217	79300000			12900000				T18:0.00			T18:0.00
HN07	Bud6 - WT	QSDSVENSYGEKVNSTSTGTPSAQSAEAT(+79.97)LTKPR	184	217	2920000	4400000	2220000	3310000	4180000	2470000		T29:12.33	T29:12.33	T29:12.33	T29:22.45	T29:0.00	T29:12.16	T29:28.36
HN07	Bud6 - WT	QSDS(+79.97)VENSYGEKVNSTSTGTPSAQSAEATLTKPR	184	217		65800000				20700000	16200000		S4:0.00			S4:0.00	S4:0.00	S4:0.00
HN07	Bud6 - WT	QSDSVENS(+79.97)YGEKVNSTSTGTPSAQSAEATLTKPR	184	217		65800000				20700000			S8:0.00			S8:0.00	S8:0.00
HN07	Bud6 - WT	QSDSVENSYGEKVNSTST(+79.97)GTPSAQSAEAT(+79.97)LTKPR	184	217									T18:0.00;T29:19.05
HN07	Bud6 - WT	QSDSVENSYGEKVNSTSTGT(+79.97)PSAQSAEATLTKPR	184	217		12800000	61900000		57400000	5130000	20800000		T20:0.00	T20:0.00		T20:0.00	T20:0.00	T20:0.00
HN07	Bud6 - WT	QSDSVENSYGEKVNSTSTGT(+79.97)PSAQSAEAT(+79.97)LTKPR	184	217				992000		1550000			T20:0.00;T29:22.45		T20:0.00;T29:28.36		T20:0.00;T29:22.45
HN07	Bud6 - WT	QSDSVENSYGEKVNS(+79.97)TSTGTPSAQSAEATLTKPR	184	217			2770000		10200000					S15:0.00		S15:0.00
HN07	Bud6 - WT	QSDSVENSYGEKVNSTSTGTPSAQS(+79.97)AEATLTKPR	184	217				5690000							S25:0.00
HN07	Bud6 - WT	QSDSVENSYGEKVNSTSTGTPSAQSAEATLT(+79.97)KPR	184	217													T31:0.00
HN07	Bud6 - WT	QSDSVENSYGEKVNSTSTGTPSAQSAEATLTKPR	184	217	464000000	459000000	470000000	319000000	288000000	131000000	134000000
HN07	Bud6 - WT	VNSTSTGTPS(+79.97)AQSAEAT(+79.97)LTKPR	196	217	2430000	342000	435000000	174000000				S10:0.00;T17:0.00	S10:0.00;T17:22.45	S10:0.00;T17:16.66	S10:0.00;T17:9.42	S10:0.00;T17:0.00	S10:0.00;T17:12.33	S10:0.00;T17:16.66
HN07	Bud6 - WT	VNSTSTGTPS(+79.97)AQSAEATLTKPR	196	217			231000	1010000000	3360000000			S10:24.64		S10:0.00	S10:0.00	S10:0.00
HN07	Bud6 - WT	VNSTSTGTPSAQS(+79.97)AEAT(+79.97)LTKPR	196	217		127000		88700				S13:16.72;T17:3.29	S13:16.72;T17:0.00		S13:0.00;T17:5.73	S13:0.00;T17:0.00
HN07	Bud6 - WT	VNS(+79.97)TSTGTPSAQSAEATLTKPR	196	217	52300	2820000000	4290000000	2480000	161000	828000000		S3:0.00	S3:0.00	S3:8.46	S3:0.00	S3:0.00	S3:0.00	S3:0.00
HN07	Bud6 - WT	VNS(+79.97)TSTGTPSAQSAEAT(+79.97)LTKPR	196	217	183000000	159000000	187000000	232000	212000000	2990000	132000000	S3:0.00;T17:12.33	S3:0.00;T17:22.45	S3:0.00;T17:49.35	S3:0.00;T17:32.94	S3:19.86;T17:32.94	S3:0.00;T17:24.43	S3:0.00;T17:28.51
HN07	Bud6 - WT	VNS(+79.97)TSTGTPSAQSAEATLT(+79.97)KPR	196	217		65800						S3:0.00;T19:0.00	S3:0.00;T19:0.00	S3:0.00;T19:0.00	S3:0.00;T19:0.00
HN07	Bud6 - WT	VNS(+79.97)TSTGT(+79.97)PSAQSAEATLTKPR	196	217								S3:0.00;T8:0.00
HN07	Bud6 - WT	VNSTS(+79.97)TGTPSAQSAEATLTKPR	196	217	2490000000		1320000000	1010000000				S5:0.00		S5:0.00	S5:0.00			S5:0.00
HN07	Bud6 - WT	VNSTS(+79.97)TGT(+79.97)PSAQSAEATLTKPR	196	217	221000000							S5:0.00;T8:0.00					S5:0.00;T8:0.00
HN07	Bud6 - WT	VNSTSTGTPSAQSAEAT(+79.97)LTKPR	196	217		729000000	840000000	692000000	456000000	402000000	386000000	T17:28.36	T17:12.33	T17:22.45	T17:11.27	T17:19.05	T17:19.05	T17:28.36
HN07	Bud6 - WT	VNST(+79.97)STGTPSAQSAEATLTKPR	196	217	511000		5000000000	2500000	931000000	462000000		T4:0.00	T4:0.00	T4:5.67	T4:6.08	T4:0.00	T4:8.46	T4:8.46
HN07	Bud6 - WT	VNST(+79.97)STGTPSAQSAEAT(+79.97)LTKPR	196	217	221000000	310000	435000000	145000000	4990000		108000000	T4:0.00;T17:29.89	T4:0.00;T17:0.00	T4:17.84;T17:19.05	T4:0.00;T17:24.43	T4:0.00;T17:36.20	T4:1.10;T17:24.24	T4:0.00;T17:0.00
HN07	Bud6 - WT	VNST(+79.97)STGT(+79.97)PSAQSAEATLTKPR	196	217								T4:0.00;T8:0.00				T4:0.00;T8:0.00
HN07	Bud6 - WT	VNSTST(+79.97)GTPSAQSAEATLTKPR	196	217	511000		51300	71000	161000			T6:0.00	T6:0.00	T6:0.00	T6:7.77	T6:0.00	T6:3.29	T6:0.00
HN07	Bud6 - WT	VNSTST(+79.97)GTPS(+79.97)AQSAEATLTKPR	196	217	35700							T6:0.00;S10:0.00
HN07	Bud6 - WT	VNSTST(+79.97)GTPSAQSAEAT(+79.97)LTKPR	196	217		148000000	222000				104000000	T6:0.00;T17:13.99	T6:0.00;T17:28.36	T6:0.00;T17:0.00	T6:0.00;T17:5.08	T6:0.00;T17:24.34	T6:0.00;T17:12.33	T6:0.00;T17:32.94
HN07	Bud6 - WT	VNSTSTGT(+79.97)PSAQSAEAT(+79.97)LTKPR	196	217	404000000	358000000	249000000	145000000	439000000	95200000	104000000	T8:0.00;T17:12.40	T8:1.83;T17:12.16	T8:0.00;T17:22.45	T8:0.00;T17:28.36	T8:5.50;T17:28.36	T8:0.00;T17:11.25	T8:0.00;T17:28.36
HN07	Bud6 - WT	VNSTSTGT(+79.97)PSAQSAEATLTKPR	196	217	921000000	3850000000	1320000000	3480000000	4290000000	1350000000	2400000000	T8:28.36	T8:28.36	T8:12.33	T8:28.36	T8:0.00	T8:28.36	T8:28.36
HN07	Bud6 - WT	VNSTSTGTPSAQS(+79.97)AEATLT(+79.97)KPR	196	217		117000							S13:0.00;T19:16.51
HN07	Bud6 - WT	VNS(+79.97)TSTGTPSAQS(+79.97)AEATLTKPR	196	217		77800		70800					S3:0.00;S13:6.75		S3:0.00;S13:9.27
HN07	Bud6 - WT	VNS(+79.97)T(+79.97)S(+79.97)TGTPSAQSAEATLTKPR	196	217									S3:12.13;T4:11.02;S5:25.77
HN07	Bud6 - WT	VNSTS(+79.97)T(+79.97)GT(+79.97)PSAQSAEATLTKPR	196	217									S5:0.00;T6:0.00;T8:0.00
HN07	Bud6 - WT	VNST(+79.97)STGTPSAQSAEATLT(+79.97)KPR	196	217		248000							T4:0.00;T19:0.00
HN07	Bud6 - WT	VNST(+79.97)ST(+79.97)GTPSAQSAEATLTKPR	196	217									T4:0.00;T6:0.00
HN07	Bud6 - WT	VNST(+79.97)STGTPSAQS(+79.97)AEATLTKPR	196	217		170000							T4:6.65;S13:0.00				T4:0.00;S13:0.00
HN07	Bud6 - WT	VNSTSTGT(+79.97)PSAQS(+79.97)AEATLTKPR	196	217			187000000		166000		4160000		T8:0.00;S13:0.00	T8:0.00;S13:0.00		T8:0.00;S13:0.00		T8:0.00;S13:0.00
HN07	Bud6 - WT	VNSTSTGT(+79.97)PSAQSAEATLT(+79.97)KPR	196	217					212000000				T8:0.00;T19:0.00	T8:16.51;T19:0.00	T8:28.70;T19:0.00	T8:0.00;T19:0.00		T8:19.86;T19:0.00
HN07	Bud6 - WT	VNSTSTGTPS(+79.97)AQS(+79.97)AEATLTKPR	196	217										S10:12.73;S13:5.14			S10:0.00;S13:0.00
HN07	Bud6 - WT	VNS(+79.97)TS(+79.97)TGTPSAQSAEATLTKPR	196	217										S3:0.00;S5:0.00			S3:0.00;S5:0.00	S3:0.00;S5:0.00
HN07	Bud6 - WT	VNSTS(+79.97)TGTPSAQSAEAT(+79.97)LTKPR	196	217			187000000		212000000		28600000			S5:1.10;T17:22.45	S5:0.00;T17:2.36	S5:12.27;T17:19.05		S5:0.00;T17:19.05
HN07	Bud6 - WT	VNSTST(+79.97)GT(+79.97)PSAQSAEATLTKPR	196	217										T6:0.00;T8:0.00	T6:0.00;T8:0.00
HN07	Bud6 - WT	VNSTSTGT(+79.97)PS(+79.97)AQSAEATLTKPR	196	217			66500							T8:4.07;S10:0.00	T8:4.96;S10:0.00
HN07	Bud6 - WT	VNSTSTGTPSAQS(+79.97)AEATLTKPR	196	217				2450000000	161000000	102000000					S13:0.00	S13:0.00	S13:0.00
HN07	Bud6 - WT	VNSTST(+79.97)GTPSAQS(+79.97)AEATLTKPR	196	217				50100							T6:0.00;S13:0.00
HN07	Bud6 - WT	VNSTSTGTPS(+79.97)AQSAEATLT(+79.97)KPR	196	217					70300							S10:0.00;T19:0.00
HN07	Bud6 - WT	VNSTS(+79.97)TGTPSAQS(+79.97)AEATLTKPR	196	217					44000							S5:0.00;S13:2.36
HN07	Bud6 - WT	VNSTSTGTPSAQSAEATLT(+79.97)KPR	196	217												T19:7.77
HN07	Bud6 - WT	VNST(+79.97)ST(+79.97)GTPSAQSAEAT(+79.97)LTKPR	196	217						976000							T4:0.00;T6:0.00;T17:0.00
HN07	Bud6 - WT	VNST(+79.97)S(+79.97)TGT(+79.97)PSAQSAEATLTKPR	196	217						976000							T4:11.12;S5:0.00;T8:0.00
HN07	Bud6 - WT	VNS(+79.97)TS(+79.97)T(+79.97)GTPSAQSAEATLTKPR	196	217							499000							S3:0.00;S5:4.64;T6:0.00
HN07	Bud6 - WT	VNS(+79.97)TST(+79.97)GT(+79.97)PSAQSAEATLTKPR	196	217							499000							S3:0.00;T6:0.00;T8:0.00
HN07	Bud6 - WT	VNST(+79.97)STGTPS(+79.97)AQSAEATLTKPR	196	217														T4:0.00;S10:0.00
HN07	Bud6 - WT	VNSTST(+79.97)GTPSAQSAEATLT(+79.97)KPR	196	217							150000							T6:0.00;T19:0.00
HN07	Bud6 - WT	VNSTSTGTPSAQSAEATLTKPR	196	217	29800000000	31600000000	35700000000	30000000000	28600000000	15900000000	16900000000
HN07	Bud6 - WT	VNS(+79.97)TSTGTPSAQS(+79.97)AEATLT(+79.97)KPRTNIK	196	221								S3:0.00;S13:0.00;T19:0.00
HN07	Bud6 - WT	VNS(+79.97)TSTGTPSAQSAEATLTKPRT(+79.97)NIK	196	221	80200000	1950000				1290000		S3:0.00;T23:0.00	S3:0.00;T23:24.34		S3:0.00;T23:0.00		S3:0.00;T23:0.00
HN07	Bud6 - WT	VNS(+79.97)TSTGTPSAQSAEATLT(+79.97)KPRTNIK	196	221	7720000							S3:8.22;T19:0.00					S3:0.00;T19:0.00
HN07	Bud6 - WT	VNSTSTGTPSAQSAEATLTKPRT(+79.97)NIK	196	221		148000000	173000000	98000000	100000000	40000000	5030000	T23:23.15	T23:49.80	T23:36.87	T23:22.09	T23:37.82	T23:9.69	T23:22.09
HN07	Bud6 - WT	VNST(+79.97)STGTPSAQSAEATLTKPRTNIK	196	221			11100000	5390000	100000000	40000000	35300000	T4:0.00		T4:0.00	T4:0.00	T4:0.00	T4:6.08	T4:0.00
HN07	Bud6 - WT	VNST(+79.97)S(+79.97)TGTPSAQSAEATLTKPRTNIK	196	221	80200000				13500000			T4:0.00;S5:0.00				T4:0.00;S5:0.00
HN07	Bud6 - WT	VNST(+79.97)STGTPSAQSAEATLT(+79.97)KPRT(+79.97)NIK	196	221				2380000				T4:0.00;T19:0.00;T23:20.22			T4:0.00;T19:0.00;T23:0.00
HN07	Bud6 - WT	VNST(+79.97)STGTPSAQSAEATLTKPRT(+79.97)NIK	196	221	98600000	50100000	54400000		40100000	32600000	19100000	T4:0.00;T23:0.00	T4:0.00;T23:0.00	T4:0.00;T23:0.00		T4:0.00;T23:0.00	T4:0.00;T23:0.00	T4:0.00;T23:0.00
HN07	Bud6 - WT	VNST(+79.97)STGT(+79.97)PSAQSAEATLTKPRT(+79.97)NIK	196	221								T4:0.00;T8:0.00;T23:19.48
HN07	Bud6 - WT	VNSTSTGT(+79.97)PSAQSAEATLT(+79.97)KPRTNIK	196	221	26100000						4360000	T8:0.00;T19:0.00						T8:0.00;T19:0.00
HN07	Bud6 - WT	VNSTSTGT(+79.97)PSAQSAEATLTKPRT(+79.97)NIK	196	221	7720000		16500000	14000000			4360000	T8:3.29;T23:0.00		T8:0.00;T23:49.35	T8:0.00;T23:19.61		T8:0.00;T23:19.27	T8:3.29;T23:24.34
HN07	Bud6 - WT	VNSTSTGTPS(+79.97)AQSAEATLT(+79.97)KPRTNIK	196	221									S10:0.00;T19:0.00			S10:0.00;T19:0.00
HN07	Bud6 - WT	VNSTSTGTPSAQSAEATLT(+79.97)KPRTNIK	196	221		9520000			38400000	16700000	104000000		T19:0.00			T19:0.00	T19:0.00	T19:0.00
HN07	Bud6 - WT	VNST(+79.97)STGTPS(+79.97)AQSAEATLTKPRT(+79.97)NIK	196	221		2280000	4380000			1930000			T4:0.00;S10:0.00;T23:19.61	T4:0.00;S10:4.14;T23:0.00			T4:0.00;S10:0.00;T23:0.00
HN07	Bud6 - WT	VNST(+79.97)STGTPSAQSAEAT(+79.97)LTKPRTNIK	196	221		48100000		7890000			48300000		T4:0.00;T17:0.00		T4:0.00;T17:0.00		T4:0.00;T17:0.00	T4:13.99;T17:0.00
HN07	Bud6 - WT	VNST(+79.97)STGTPSAQSAEATLT(+79.97)KPRTNIK	196	221		9230000		7890000	3810000		63000000		T4:0.00;T19:0.00		T4:0.00;T19:3.29	T4:1.03;T19:0.00		T4:0.00;T19:0.00
HN07	Bud6 - WT	VNST(+79.97)STGTPSAQS(+79.97)AEATLTKPRTNIK	196	221									T4:5.60;S13:0.00
HN07	Bud6 - WT	VNST(+79.97)STGT(+79.97)PSAQSAEATLT(+79.97)KPRTNIK	196	221		2280000							T4:8.46;T8:0.00;T19:0.00
HN07	Bud6 - WT	VNSTSTGTPSAQS(+79.97)AEATLTKPRTNIK	196	221			11100000			2030000	5030000			S13:0.00			S13:0.00	S13:0.00
HN07	Bud6 - WT	VNS(+79.97)TSTGTPSAQS(+79.97)AEATLTKPRTNIK	196	221			54400000							S3:0.00;S13:23.15
HN07	Bud6 - WT	VNS(+79.97)T(+79.97)STGTPSAQSAEATLTKPRTNIK	196	221										S3:0.00;T4:0.00	S3:0.00;T4:0.00
HN07	Bud6 - WT	VNST(+79.97)STGTPS(+79.97)AQSAEATLTKPRTNIK	196	221			3960000							T4:0.00;S10:0.00			T4:0.00;S10:0.00
HN07	Bud6 - WT	VNSTSTGTPS(+79.97)AQSAEAT(+79.97)LTKPRTNIK	196	221											S10:0.00;T17:0.00
HN07	Bud6 - WT	VNS(+79.97)TST(+79.97)GTPSAQSAEATLT(+79.97)KPRTNIK	196	221				2380000	4050000						S3:11.10;T6:0.00;T19:0.00	S3:0.00;T6:0.00;T19:0.00
HN07	Bud6 - WT	VNSTSTGTPSAQSAEAT(+79.97)LTKPRTNIK	196	221				75400000		2030000					T17:0.00		T17:0.00
HN07	Bud6 - WT	VNST(+79.97)ST(+79.97)GTPSAQSAEATLTKPRTNIK	196	221				54500000							T4:0.00;T6:0.00
HN07	Bud6 - WT	VNSTST(+79.97)GTPSAQS(+79.97)AEATLTKPRTNIK	196	221											T6:0.00;S13:0.00
HN07	Bud6 - WT	VNSTSTGTPS(+79.97)AQSAEATLTKPRT(+79.97)NIK	196	221												S10:0.00;T23:37.49	S10:0.00;T23:32.94
HN07	Bud6 - WT	VNST(+79.97)S(+79.97)TGTPSAQSAEATLT(+79.97)KPRTNIK	196	221					4050000							T4:0.00;S5:0.00;T19:6.69
HN07	Bud6 - WT	VNSTST(+79.97)GTPSAQSAEAT(+79.97)LT(+79.97)KPRTNIK	196	221					4050000							T6:0.00;T17:10.87;T19:7.73
HN07	Bud6 - WT	VNSTSTGT(+79.97)PSAQS(+79.97)AEATLTKPRTNIK	196	221					3810000							T8:0.00;S13:0.00
HN07	Bud6 - WT	VNSTSTGTPS(+79.97)AQSAEAT(+79.97)LTKPRT(+79.97)NIK	196	221						1930000							S10:4.12;T17:8.64;T23:19.61
HN07	Bud6 - WT	VNS(+79.97)TSTGTPSAQSAEAT(+79.97)LTKPRTNIK	196	221													S3:0.00;T17:0.00
HN07	Bud6 - WT	VNSTS(+79.97)T(+79.97)GTPSAQSAEATLTKPRT(+79.97)NIK	196	221													S5:0.00;T6:0.00;T23:12.03
HN07	Bud6 - WT	VNS(+79.97)TSTGTPSAQSAEATLTKPRTNIK	196	221							74100000							S3:0.00
HN07	Bud6 - WT	VNS(+79.97)TS(+79.97)TGTPSAQSAEATLT(+79.97)KPRTNIK	196	221														S3:11.10;S5:0.00;T19:11.12
HN07	Bud6 - WT	VNSTS(+79.97)TGTPSAQSAEATLT(+79.97)KPRTNIK	196	221							48300000							S5:0.00;T19:5.95
HN07	Bud6 - WT	VNST(+79.97)STGTPSAQSAEAT(+79.97)LTKPRT(+79.97)NIK	196	221							3880000							T4:0.00;T17:11.12;T23:0.00
HN07	Bud6 - WT	VNSTSTGT(+79.97)PSAQSAEAT(+79.97)LTKPRT(+79.97)NIK	196	221							3880000							T8:0.00;T17:0.00;T23:21.25
HN07	Bud6 - WT	T(+79.97)NIKQNLK	218	225	57000000	69300000	76100000	64400000	103000000	35700000	36100000	T1:1000.00	T1:1000.00	T1:1000.00	T1:1000.00	T1:1000.00	T1:1000.00	T1:1000.00
HN07	Bud6 - WT	TNIKQNLK	218	225	2090000000	1900000000	1900000000	1330000000	5030000	891000000
HN07	Bud6 - WT	SNNAPNASDDDDALS(+79.97)QLK	226	243	6200000	9260000	6270000	5520000	7460000	4340000	5110000	S15:187.77	S15:110.82	S15:137.58	S15:153.67	S15:121.46	S15:168.43	S15:121.55
HN07	Bud6 - WT	SNNAPNAS(+79.97)DDDDALSQLK	226	243				1030000							S8:35.61
HN07	Bud6 - WT	SNNAPNASDDDDALSQLK	226	243	4770000000	5250000000	5410000000	4990000000	4160000000	2480000000	2740000000
HN07	Bud6 - WT	SNNAPNASDDDDALS(+79.97)QLKK	226	244	23500000	25100000	37300000	22400000	35900000	10200000	28100000	S15:73.21	S15:83.25	S15:83.25	S15:17.24	S15:69.32	S15:70.84	S15:91.42
HN07	Bud6 - WT	SNNAPNASDDDDALSQLKK	226	244	14200000000	13600000000	16400000000	14600000000	13700000000	6170000000	6600000000
HN07	Bud6 - WT	KGT(+79.97)NLQR	244	250	2060000	2110000	2040000	1200000	2940000	1450000	1300000	T3:1000.00	T3:1000.00	T3:1000.00	T3:1000.00	T3:1000.00	T3:1000.00	T3:1000.00
HN07	Bud6 - WT	KGTNLQR	244	250	19900000	17300000	17400000	17500000	31200000	14300000	16400000
HN07	Bud6 - WT	GTNLQRR	245	251		1870000				1050000
HN07	Bud6 - WT	RYSAYHM(+15.99)AK	255	263	4070000	3810000	5010000	5200000	6910000	3260000	3590000	M7:1000.00	M7:1000.00	M7:1000.00	M7:1000.00	M7:1000.00	M7:1000.00	M7:1000.00
HN07	Bud6 - WT	RYS(+79.97)AYHM(+15.99)AK	255	263	2670000	1040000	1070000	1060000	757000	273000	380000	S3:12.33;M7:1000.00	S3:18.00;M7:1000.00	S3:18.00;M7:1000.00	S3:18.00;M7:1000.00	S3:18.00;M7:1000.00	S3:18.00;M7:1000.00	S3:12.33;M7:1000.00
HN07	Bud6 - WT	RYS(+79.97)AYHMAK	255	263	9030000	12200000	6380000	6290000	4250000	2680000	3030000	S3:19.27	S3:24.24	S3:15.27	S3:5.67	S3:19.05	S3:34.94	S3:24.24
HN07	Bud6 - WT	RYSAYHMAK	255	263	110000000	126000000	123000000	158000000	1170000	12800000	36100000
HN07	Bud6 - WT	YSAYHM(+15.99)AK	256	263	22700000	15300000	18000000	16200000	15000000	10600000	17000000	M6:1000.00	M6:1000.00	M6:1000.00	M6:1000.00	M6:1000.00	M6:1000.00	M6:1000.00
HN07	Bud6 - WT	YSAYHMAK	256	263	707000000	797000000	861000000	681000000	539000000	281000000	281000000
HN07	Bud6 - WT	LTNQSTTEAAAAAGLM(+15.99)TTPSPSM(+15.99)LHLEETVR	264	294	16200000	10100000	6130000					M16:1000.00;M23:1000.00	M16:1000.00;M23:1000.00	M16:1000.00;M23:1000.00	M16:1000.00;M23:1000.00	M16:1000.00;M23:1000.00	M16:1000.00;M23:1000.00	M16:1000.00;M23:1000.00
HN07	Bud6 - WT	LTNQSTTEAAAAAGLM(+15.99)TTPS(+79.97)PSM(+15.99)LHLEETVR	264	294	4960000							M16:1000.00;S20:0.00;M23:1000.00	M16:1000.00;S20:12.16;M23:1000.00
HN07	Bud6 - WT	LTNQSTTEAAAAAGLM(+15.99)TTPSPS(+79.97)M(+15.99)LHLEETVR	264	294	7270000							M16:1000.00;S22:12.33;M23:1000.00	M16:1000.00;S22:0.00;M23:1000.00
HN07	Bud6 - WT	LTNQSTTEAAAAAGLM(+15.99)TT(+79.97)PSPSM(+15.99)LHLEETVR	264	294	293000							M16:1000.00;T18:9.42;M23:1000.00	M16:1000.00;T18:0.00;M23:1000.00	M16:1000.00;T18:7.09;M23:1000.00
HN07	Bud6 - WT	LTNQSTTEAAAAAGLM(+15.99)T(+79.97)T(+79.97)PSPSMLHLEETVR	264	294	801000							M16:15.66;T17:0.00;T18:0.00	M16:8.53;T17:10.19;T18:13.43					M16:19.33;T17:11.27;T18:0.00
HN07	Bud6 - WT	LTNQSTTEAAAAAGLM(+15.99)TTPS(+79.97)PSMLHLEET(+79.97)VR	264	294	3130000							M16:16.22;S20:0.00;T29:47.75
HN07	Bud6 - WT	LTNQSTTEAAAAAGLM(+15.99)TTPS(+79.97)PSMLHLEETVR	264	294	201000	43600000	9900000	5340000				M16:16.30;S20:6.63	M16:19.52;S20:0.00	M16:17.33;S20:0.00	M16:17.33;S20:0.00
HN07	Bud6 - WT	LTNQSTTEAAAAAGLM(+15.99)T(+79.97)TPSPSMLHLEETVR	264	294	20000000		4760000		14300000		887000	M16:17.33;T17:0.00		M16:21.67;T17:0.00	M16:24.92;T17:0.00	M16:38.41;T17:0.00		M16:17.33;T17:0.00
HN07	Bud6 - WT	LTNQSTTEAAAAAGLM(+15.99)TTPSPSMLHLEETVR	264	294	603000000	139000000	254000000	36300000	56600000	13200000	13100000	M16:52.22	M16:83.89	M16:52.22	M16:71.72	M16:25.93	M16:83.89	M16:52.22
HN07	Bud6 - WT	LTNQSTTEAAAAAGLM(+15.99)TT(+79.97)PSPSMLHLEETVR	264	294	29400000	48500000	75200000		34600000		1600000	M16:64.71;T18:12.33	M16:51.10;T18:12.33	M16:22.14;T18:12.33	M16:17.33;T18:0.00	M16:11.85;T18:7.09	M16:31.55;T18:8.46	M16:51.10;T18:15.27
HN07	Bud6 - WT	LTNQSTTEAAAAAGLM(+15.99)TTPSPS(+79.97)MLHLEETVR	264	294				4050000	29600000			M16:8.86;S22:0.00	M16:11.85;S22:12.33		M16:21.67;S22:13.16	M16:5.61;S22:7.77	M16:11.85;S22:0.00
HN07	Bud6 - WT	LTNQSTTEAAAAAGLMTTPSPSM(+15.99)LHLEETVR	264	294	589000000	125000000	177000000	9910000	55100000	5710000	14200000	M23:50.34	M23:35.14	M23:34.75	M23:9.25	M23:0.00	M23:34.75	M23:32.55
HN07	Bud6 - WT	LTNQSTTEAAAAAGLMTTPS(+79.97)PS(+79.97)M(+15.99)LHLEETVR	264	294								S20:0.00;S22:0.00;M23:5.24
HN07	Bud6 - WT	LTNQSTTEAAAAAGLMTTPS(+79.97)PS(+79.97)MLHLEET(+79.97)VR	264	294	4600000	112000000						S20:0.00;S22:0.00;T29:10.33	S20:22.45;S22:15.08;T29:0.00
HN07	Bud6 - WT	LTNQSTTEAAAAAGLMTTPS(+79.97)PSMLHLEET(+79.97)VR	264	294	4480000	2510000						S20:0.00;T29:6.89	S20:0.00;T29:39.17
HN07	Bud6 - WT	LTNQSTTEAAAAAGLMTTPS(+79.97)PSM(+15.99)LHLEETVR	264	294	24600000							S20:11.12;M23:0.00
HN07	Bud6 - WT	LTNQSTTEAAAAAGLMTTPS(+79.97)PSM(+15.99)LHLEET(+79.97)VR	264	294	3130000							S20:77.24;M23:1000.00;T29:25.45
HN07	Bud6 - WT	LTNQSTTEAAAAAGLMTTPSPS(+79.97)M(+15.99)LHLEET(+79.97)VR	264	294								S22:0.00;M23:1000.00;T29:0.00
HN07	Bud6 - WT	LTNQSTTEAAAAAGLMTTPSPS(+79.97)MLHLEET(+79.97)VR	264	294	9500000							S22:0.00;T29:0.00
HN07	Bud6 - WT	LTNQS(+79.97)TTEAAAAAGLMTTPSPSMLHLEETVR	264	294	350000000	112000000			78100000	3670000		S5:0.00	S5:0.00	S5:0.00		S5:0.00	S5:0.00
HN07	Bud6 - WT	LTNQS(+79.97)TTEAAAAAGLM(+15.99)TTPSPS(+79.97)MLHLEETVR	264	294	1100000							S5:0.00;M16:1000.00;S22:0.00
HN07	Bud6 - WT	LTNQS(+79.97)TTEAAAAAGLM(+15.99)TTPSPSMLHLEET(+79.97)VR	264	294	3130000							S5:0.00;M16:1000.00;T29:40.70
HN07	Bud6 - WT	LTNQS(+79.97)TTEAAAAAGLM(+15.99)TTPSPSMLHLEETVR	264	294	49200000	47200000	66300000	194000	483000	1820000	2290000	S5:0.00;M16:17.33	S5:0.00;M16:26.76	S5:0.00;M16:17.33	S5:0.00;M16:20.44	S5:4.89;M16:0.00	S5:0.00;M16:26.76	S5:5.77;M16:10.64
HN07	Bud6 - WT	LTNQS(+79.97)TTEAAAAAGLMTTPSPSM(+15.99)LHLEETVR	264	294	11000000	13900000	11900000					S5:0.00;M23:27.97	S5:11.03;M23:0.00	S5:9.42;M23:29.35
HN07	Bud6 - WT	LTNQS(+79.97)TTEAAAAAGLMTTPSPS(+79.97)MLHLEETVR	264	294	1040000		302000					S5:0.00;S22:0.00		S5:0.00;S22:0.00	S5:0.00;S22:0.00
HN07	Bud6 - WT	LTNQS(+79.97)TTEAAAAAGLMT(+79.97)TPSPS(+79.97)MLHLEETVR	264	294	49900000		242000000					S5:0.00;T17:0.00;S22:0.00		S5:11.10;T17:0.00;S22:0.00
HN07	Bud6 - WT	LTNQS(+79.97)TTEAAAAAGLMTT(+79.97)PSPS(+79.97)MLHLEETVR	264	294	40600000							S5:0.00;T18:0.00;S22:0.00
HN07	Bud6 - WT	LTNQS(+79.97)T(+79.97)TEAAAAAGLMTTPSPSMLHLEETVR	264	294	1010000		53800					S5:0.00;T6:0.00	S5:0.00;T6:0.00	S5:0.00;T6:0.00				S5:0.00;T6:0.00
HN07	Bud6 - WT	LTNQS(+79.97)T(+79.97)TEAAAAAGLMTTPSPSM(+15.99)LHLEETVR	264	294								S5:0.00;T6:0.00;M23:0.00
HN07	Bud6 - WT	LTNQS(+79.97)TT(+79.97)EAAAAAGLM(+15.99)TTPSPSMLHLEETVR	264	294								S5:0.00;T7:0.00;M16:0.00
HN07	Bud6 - WT	LTNQS(+79.97)TTEAAAAAGLM(+15.99)TTPS(+79.97)PSMLHLEETVR	264	294	1100000		2040000					S5:1.00;M16:1000.00;S20:0.00		S5:1.49;M16:1000.00;S20:0.00			S5:0.00;M16:1000.00;S20:0.00
HN07	Bud6 - WT	LTNQS(+79.97)TTEAAAAAGLM(+15.99)TTPSPSM(+15.99)LHLEETVR	264	294	6810000	81500						S5:12.31;M16:1000.00;M23:1000.00	S5:0.00;M16:1000.00;M23:1000.00
HN07	Bud6 - WT	LTNQSTTEAAAAAGLMT(+79.97)TPSPSMLHLEETVR	264	294	350000000	543000		7370000	78100000	17400000		T17:0.00	T17:0.00	T17:0.00	T17:0.00	T17:0.00	T17:0.00
HN07	Bud6 - WT	LTNQSTTEAAAAAGLMT(+79.97)T(+79.97)PSPS(+79.97)MLHLEETVR	264	294	40600000							T17:0.00;T18:0.00;S22:0.00
HN07	Bud6 - WT	LTNQSTTEAAAAAGLMTT(+79.97)PS(+79.97)PSMLHLEETVR	264	294								T18:0.00;S20:0.00				T18:5.49;S20:0.00
HN07	Bud6 - WT	LTNQSTTEAAAAAGLMTT(+79.97)PSPS(+79.97)MLHLEETVR	264	294	1010000							T18:0.00;S22:0.00			T18:0.00;S22:0.00
HN07	Bud6 - WT	LTNQSTTEAAAAAGLMTT(+79.97)PSPSMLHLEET(+79.97)VR	264	294	9500000		9150000	738000				T18:0.00;T29:28.71		T18:0.00;T29:21.24	T18:15.27;T29:0.00	T18:0.00;T29:24.71		T18:0.00;T29:6.85
HN07	Bud6 - WT	LTNQSTTEAAAAAGLMTT(+79.97)PSPSMLHLEETVR	264	294	350000000	112000000	137000000	202000	78100000	17400000	11500000	T18:12.31	T18:13.03	T18:0.00	T18:8.46	T18:22.45	T18:0.00	T18:13.92
HN07	Bud6 - WT	LTNQSTTEAAAAAGLMTT(+79.97)PSPSM(+15.99)LHLEETVR	264	294	24600000				2410000			T18:19.84;M23:30.14				T18:0.00;M23:17.33
HN07	Bud6 - WT	LT(+79.97)NQSTTEAAAAAGLM(+15.99)TTPSPSM(+15.99)LHLEETVR	264	294	4760000							T2:0.00;M16:1000.00;M23:1000.00	T2:4.12;M16:1000.00;M23:1000.00
HN07	Bud6 - WT	LT(+79.97)NQSTTEAAAAAGLM(+15.99)TTPS(+79.97)PSMLHLEETVR	264	294								T2:0.00;M16:1000.00;S20:0.00
HN07	Bud6 - WT	LT(+79.97)NQSTTEAAAAAGLM(+15.99)TTPSPS(+79.97)MLHLEETVR	264	294	3130000							T2:0.00;M16:1000.00;S22:0.00
HN07	Bud6 - WT	LT(+79.97)NQSTTEAAAAAGLM(+15.99)T(+79.97)TPSPSMLHLEETVR	264	294								T2:0.00;M16:1000.00;T17:0.00
HN07	Bud6 - WT	LT(+79.97)NQSTTEAAAAAGLMTTPSPS(+79.97)MLHLEETVR	264	294	2130000							T2:0.00;S22:0.00			T2:0.00;S22:5.55
HN07	Bud6 - WT	LT(+79.97)NQSTTEAAAAAGLM(+15.99)TTPSPSMLHLEETVR	264	294	9950000	6160000	63900000	5300000	30900000	298000		T2:5.77;M16:17.70	T2:0.00;M16:0.00	T2:0.00;M16:12.95	T2:0.00;M16:31.37	T2:0.00;M16:17.33	T2:0.00;M16:0.00
HN07	Bud6 - WT	LT(+79.97)NQSTTEAAAAAGLMTTPSPSM(+15.99)LHLEETVR	264	294	24600000	1910000						T2:9.92;M23:17.33	T2:0.00;M23:0.00
HN07	Bud6 - WT	LTNQSTTEAAAAAGLMTTPSPSMLHLEET(+79.97)VR	264	294	350000000	16100000	23100000					T29:21.67	T29:31.73	T29:54.25
HN07	Bud6 - WT	LTNQST(+79.97)TEAAAAAGLMTTPSPSMLHLEETVR	264	294	1160000			26200000	78100000	320000		T6:0.00		T6:0.00	T6:0.00	T6:0.00	T6:0.00
HN07	Bud6 - WT	LTNQST(+79.97)TEAAAAAGLM(+15.99)TTPSPSM(+15.99)LHLEETVR	264	294	194000							T6:0.00;M16:1000.00;M23:1000.00	T6:0.00;M16:1000.00;M23:1000.00
HN07	Bud6 - WT	LTNQST(+79.97)TEAAAAAGLM(+15.99)TTPSPS(+79.97)MLHLEETVR	264	294								T6:0.00;M16:1000.00;S22:11.37
HN07	Bud6 - WT	LTNQST(+79.97)TEAAAAAGLM(+15.99)TTPSPSMLHLEETVR	264	294	103000000	3640000	66600000		29600000		1030000	T6:0.00;M16:29.35	T6:0.00;M16:17.33	T6:9.69;M16:17.33	T6:0.00;M16:10.86	T6:0.00;M16:17.33		T6:5.67;M16:22.14
HN07	Bud6 - WT	LTNQST(+79.97)TEAAAAAGLMTTPS(+79.97)PSM(+15.99)LHLEETVR	264	294								T6:0.00;S20:0.00;M23:0.00
HN07	Bud6 - WT	LTNQST(+79.97)TEAAAAAGLMTTPSPS(+79.97)MLHLEETVR	264	294		2510000						T6:0.00;S22:0.00	T6:0.00;S22:0.00				T6:0.00;S22:0.00
HN07	Bud6 - WT	LTNQST(+79.97)TEAAAAAGLMTTPSPS(+79.97)M(+15.99)LHLEETVR	264	294	1100000							T6:0.00;S22:0.00;M23:0.00
HN07	Bud6 - WT	LTNQST(+79.97)TEAAAAAGLMTT(+79.97)PS(+79.97)PSMLHLEETVR	264	294	518000				63400000			T6:0.00;T18:0.00;S20:0.00				T6:0.00;T18:0.00;S20:0.00
HN07	Bud6 - WT	LTNQST(+79.97)T(+79.97)EAAAAAGLM(+15.99)TTPSPSMLHLEETVR	264	294	801000	793000						T6:0.00;T7:0.00;M16:1.97	T6:0.00;T7:0.00;M16:20.90	T6:0.00;T7:0.00;M16:0.00
HN07	Bud6 - WT	LTNQST(+79.97)T(+79.97)EAAAAAGLMTTPSPS(+79.97)MLHLEETVR	264	294	40600000							T6:0.00;T7:0.00;S22:0.00
HN07	Bud6 - WT	LTNQST(+79.97)TEAAAAAGLMTTPSPSMLHLEET(+79.97)VR	264	294			5980000		25800			T6:18.53;T29:6.07		T6:0.00;T29:37.92		T6:0.00;T29:19.22
HN07	Bud6 - WT	LTNQSTT(+79.97)EAAAAAGLMTTPSPSMLHLEETVR	264	294		144000			78100000	3670000	11500000	T7:0.00	T7:0.00	T7:0.00	T7:0.00	T7:0.00	T7:0.00	T7:0.00
HN07	Bud6 - WT	LTNQSTT(+79.97)EAAAAAGLM(+15.99)TTPSPSM(+15.99)LHLEETVR	264	294	469000	84700						T7:0.00;M16:1000.00;M23:1000.00	T7:0.00;M16:1000.00;M23:1000.00	T7:0.00;M16:1000.00;M23:1000.00
HN07	Bud6 - WT	LTNQSTT(+79.97)EAAAAAGLM(+15.99)TT(+79.97)PSPSMLHLEETVR	264	294				30500				T7:0.00;M16:1000.00;T18:0.00			T7:0.00;M16:1000.00;T18:0.00
HN07	Bud6 - WT	LTNQSTT(+79.97)EAAAAAGLM(+15.99)TTPSPSMLHLEETVR	264	294		35900000	62200000	79800	31200000		113000	T7:0.00;M16:17.33	T7:0.00;M16:0.00	T7:0.00;M16:0.00	T7:0.00;M16:8.86	T7:0.00;M16:17.33	T7:0.00;M16:42.82	T7:0.00;M16:17.33
HN07	Bud6 - WT	LTNQSTT(+79.97)EAAAAAGLMTTPSPSM(+15.99)LHLEETVR	264	294		582000	3350000				416000	T7:0.00;M23:0.00	T7:0.00;M23:5.48	T7:0.00;M23:7.24				T7:0.00;M23:31.37
HN07	Bud6 - WT	LTNQSTT(+79.97)EAAAAAGLMTTPSPS(+79.97)MLHLEETVR	264	294	553000		317000	1250000	1080000			T7:0.00;S22:6.45		T7:0.00;S22:0.00	T7:0.00;S22:0.00	T7:0.00;S22:7.40
HN07	Bud6 - WT	LTNQSTT(+79.97)EAAAAAGLMTT(+79.97)PSPSM(+15.99)LHLEETVR	264	294	96700							T7:0.00;T18:0.00;M23:0.00
HN07	Bud6 - WT	LTNQSTTEAAAAAGLM(+15.99)T(+79.97)TPSPSM(+15.99)LHLEETVR	264	294									M16:1000.00;T17:0.00;M23:1000.00
HN07	Bud6 - WT	LTNQSTTEAAAAAGLM(+15.99)T(+79.97)TPSPSMLHLEET(+79.97)VR	264	294		399000							M16:32.12;T17:0.00;T29:21.90
HN07	Bud6 - WT	LTNQSTTEAAAAAGLM(+15.99)TT(+79.97)PSPSMLHLEET(+79.97)VR	264	294		399000	2040000						M16:32.48;T18:0.00;T29:40.70	M16:27.74;T18:0.00;T29:15.10
HN07	Bud6 - WT	LTNQSTTEAAAAAGLM(+15.99)T(+79.97)TPS(+79.97)PSMLHLEETVR	264	294									M16:7.93;T17:0.00;S20:0.00	M16:37.25;T17:0.00;S20:0.00
HN07	Bud6 - WT	LTNQSTTEAAAAAGLMTTPS(+79.97)PS(+79.97)MLHLEETVR	264	294									S20:0.00;S22:0.00
HN07	Bud6 - WT	LTNQSTTEAAAAAGLMTTPS(+79.97)PSMLHLEETVR	264	294		543000		202000	78100000	21100000	5910000		S20:13.03		S20:0.00	S20:22.45	S20:0.00	S20:0.00
HN07	Bud6 - WT	LTNQSTTEAAAAAGLMTTPSPS(+79.97)M(+15.99)LHLEETVR	264	294		8130000					1030000		S22:0.00;M23:26.75				S22:0.00;M23:11.76	S22:0.00;M23:31.73
HN07	Bud6 - WT	LTNQS(+79.97)TTEAAAAAGLM(+15.99)TT(+79.97)PSPSMLHLEETVR	264	294									S5:0.00;M16:1000.00;T18:0.00
HN07	Bud6 - WT	LTNQS(+79.97)TTEAAAAAGLMT(+79.97)TPSPSMLHLEETVR	264	294		834000							S5:0.00;T17:0.00			S5:0.00;T17:0.00
HN07	Bud6 - WT	LTNQS(+79.97)TTEAAAAAGLMTT(+79.97)PS(+79.97)PSMLHLEETVR	264	294		4870000							S5:0.00;T18:0.43;S20:0.00
HN07	Bud6 - WT	LTNQS(+79.97)TTEAAAAAGLMTT(+79.97)PSPSMLHLEETVR	264	294					1080000				S5:0.00;T18:3.33	S5:0.00;T18:0.00		S5:0.00;T18:0.00		S5:0.00;T18:0.00
HN07	Bud6 - WT	LTNQS(+79.97)TT(+79.97)EAAAAAGLMTTPSPSMLHLEETVR	264	294									S5:0.00;T7:0.00	S5:0.00;T7:0.00	S5:0.00;T7:0.00	S5:0.00;T7:7.32
HN07	Bud6 - WT	LTNQSTTEAAAAAGLMT(+79.97)TPS(+79.97)PSMLHLEETVR	264	294									T17:0.00;S20:0.00
HN07	Bud6 - WT	LTNQSTTEAAAAAGLMT(+79.97)TPSPS(+79.97)MLHLEETVR	264	294		2650000							T17:0.00;S22:0.00
HN07	Bud6 - WT	LTNQSTTEAAAAAGLMT(+79.97)T(+79.97)PSPSMLHLEET(+79.97)VR	264	294		293000							T17:0.00;T18:0.00;T29:6.27
HN07	Bud6 - WT	LTNQSTTEAAAAAGLMT(+79.97)T(+79.97)PSPSMLHLEETVR	264	294		1050000							T17:5.49;T18:5.08	T17:10.87;T18:0.00	T17:6.35;T18:12.58		T17:5.85;T18:0.00	T17:0.00;T18:0.00
HN07	Bud6 - WT	LTNQSTTEAAAAAGLMTT(+79.97)PS(+79.97)PS(+79.97)MLHLEETVR	264	294		4870000	5530000		557000		836000		T18:0.00;S20:0.00;S22:0.00	T18:0.00;S20:0.00;S22:0.00		T18:14.26;S20:0.00;S22:0.00		T18:0.00;S20:20.95;S22:17.49
HN07	Bud6 - WT	LT(+79.97)NQSTTEAAAAAGLMTT(+79.97)PSPSMLHLEET(+79.97)VR	264	294									T2:0.00;T18:0.00;T29:0.00
HN07	Bud6 - WT	LTNQST(+79.97)TEAAAAAGLMTTPSPSM(+15.99)LHLEETVR	264	294									T6:0.00;M23:15.43			T6:0.00;M23:0.00
HN07	Bud6 - WT	LTNQST(+79.97)TEAAAAAGLMTT(+79.97)PSPSMLHLEETVR	264	294		215000							T6:0.00;T18:0.00		T6:0.00;T18:0.00		T6:0.00;T18:0.00
HN07	Bud6 - WT	LTNQST(+79.97)T(+79.97)EAAAAAGLMTTPSPSM(+15.99)LHLEETVR	264	294		49200							T6:0.00;T7:0.00;M23:0.00
HN07	Bud6 - WT	LTNQSTT(+79.97)EAAAAAGLMTTPS(+79.97)PSMLHLEETVR	264	294									T7:0.00;S20:0.00		T7:0.00;S20:0.00
HN07	Bud6 - WT	LTNQSTT(+79.97)EAAAAAGLMTTPS(+79.97)PS(+79.97)MLHLEETVR	264	294		112000000							T7:0.00;S20:0.00;S22:0.00
HN07	Bud6 - WT	LTNQSTT(+79.97)EAAAAAGLMT(+79.97)TPSPSM(+15.99)LHLEETVR	264	294		105000							T7:0.00;T17:0.62;M23:1.35
HN07	Bud6 - WT	LTNQSTT(+79.97)EAAAAAGLMTT(+79.97)PSPSMLHLEET(+79.97)VR	264	294		293000							T7:0.00;T18:11.12;T29:7.26
HN07	Bud6 - WT	LTNQSTT(+79.97)EAAAAAGLM(+15.99)TTPSPS(+79.97)MLHLEETVR	264	294		768000							T7:1.50;M16:1000.00;S22:13.58
HN07	Bud6 - WT	LTNQSTTEAAAAAGLMTTPSPS(+79.97)MLHLEETVR	264	294			13800000			3670000				S22:0.00			S22:5.08
HN07	Bud6 - WT	LTNQS(+79.97)TTEAAAAAGLMT(+79.97)TPS(+79.97)PSMLHLEETVR	264	294			242000000				16100000			S5:0.00;T17:0.00;S20:0.00				S5:0.00;T17:0.00;S20:0.00
HN07	Bud6 - WT	LTNQS(+79.97)TTEAAAAAGLMT(+79.97)T(+79.97)PSPSMLHLEETVR	264	294			5530000							S5:0.00;T17:0.00;T18:0.00
HN07	Bud6 - WT	LTNQS(+79.97)TTEAAAAAGLMT(+79.97)TPSPSMLHLEET(+79.97)VR	264	294										S5:0.00;T17:0.00;T29:14.56
HN07	Bud6 - WT	LTNQS(+79.97)TTEAAAAAGLMTTPSPSMLHLEET(+79.97)VR	264	294										S5:0.00;T29:14.97
HN07	Bud6 - WT	LTNQS(+79.97)T(+79.97)TEAAAAAGLMTTPSPS(+79.97)MLHLEETVR	264	294			242000000	514000						S5:0.00;T6:0.00;S22:0.00	S5:0.00;T6:0.00;S22:0.00
HN07	Bud6 - WT	LTNQS(+79.97)TT(+79.97)EAAAAAGLMTTPSPS(+79.97)MLHLEETVR	264	294							836000			S5:0.00;T7:0.00;S22:0.00				S5:0.00;T7:4.47;S22:0.00
HN07	Bud6 - WT	LTNQSTTEAAAAAGLMT(+79.97)TPSPSM(+15.99)LHLEETVR	264	294			11900000							T17:0.00;M23:55.72
HN07	Bud6 - WT	LTNQSTTEAAAAAGLMT(+79.97)T(+79.97)PS(+79.97)PS(+79.97)MLHLEETVR	264	294										T17:0.00;T18:18.13;S20:0.00;S22:0.00
HN07	Bud6 - WT	LTNQSTTEAAAAAGLMT(+79.97)T(+79.97)PS(+79.97)PSMLHLEETVR	264	294			242000000							T17:5.47;T18:6.68;S20:0.00
HN07	Bud6 - WT	LT(+79.97)NQSTTEAAAAAGLM(+15.99)TT(+79.97)PSPSMLHLEETVR	264	294			97800							T2:0.00;M16:1000.00;T18:9.40
HN07	Bud6 - WT	LT(+79.97)NQSTTEAAAAAGLMT(+79.97)TPS(+79.97)PSMLHLEETVR	264	294										T2:0.00;T17:0.00;S20:0.00
HN07	Bud6 - WT	LT(+79.97)NQST(+79.97)TEAAAAAGLMTTPS(+79.97)PSMLHLEETVR	264	294			5530000							T2:0.00;T6:0.00;S20:0.00
HN07	Bud6 - WT	LT(+79.97)NQSTT(+79.97)EAAAAAGLM(+15.99)TTPSPSMLHLEETVR	264	294										T2:0.00;T7:0.00;M16:3.26
HN07	Bud6 - WT	LTNQST(+79.97)TEAAAAAGLM(+15.99)T(+79.97)TPSPSMLHLEETVR	264	294			924000							T6:0.00;M16:1000.00;T17:0.00
HN07	Bud6 - WT	LTNQST(+79.97)TEAAAAAGLMTTPS(+79.97)PSMLHLEET(+79.97)VR	264	294										T6:0.00;S20:0.00;T29:16.13
HN07	Bud6 - WT	LTNQST(+79.97)TEAAAAAGLMT(+79.97)TPSPS(+79.97)MLHLEETVR	264	294										T6:0.00;T17:0.00;S22:0.00
HN07	Bud6 - WT	LTNQST(+79.97)TEAAAAAGLMTT(+79.97)PSPS(+79.97)MLHLEETVR	264	294			242000000		557000		11300000			T6:0.00;T18:0.00;S22:0.00		T6:0.00;T18:4.73;S22:8.26		T6:0.00;T18:0.00;S22:0.00
HN07	Bud6 - WT	LTNQSTT(+79.97)EAAAAAGLM(+15.99)TTPS(+79.97)PSMLHLEETVR	264	294			2040000							T7:0.00;M16:1000.00;S20:0.00
HN07	Bud6 - WT	LTNQSTT(+79.97)EAAAAAGLMT(+79.97)T(+79.97)PS(+79.97)PSMLHLEETVR	264	294										T7:0.00;T17:0.00;T18:0.00;S20:0.00
HN07	Bud6 - WT	LTNQS(+79.97)T(+79.97)TEAAAAAGLM(+15.99)TTPSPSMLHLEETVR	264	294											S5:0.00;T6:0.00;M16:0.00
HN07	Bud6 - WT	LTNQS(+79.97)TT(+79.97)EAAAAAGLMT(+79.97)TPS(+79.97)PSMLHLEETVR	264	294				11000000							S5:1.33;T7:0.00;T17:0.00;S20:0.00
HN07	Bud6 - WT	LTNQSTTEAAAAAGLMT(+79.97)TPSPSMLHLEET(+79.97)VR	264	294											T17:8.22;T29:0.00	T17:0.00;T29:16.36
HN07	Bud6 - WT	LT(+79.97)NQSTTEAAAAAGLMTTPSPSMLHLEETVR	264	294				26200000							T2:0.00
HN07	Bud6 - WT	LT(+79.97)NQSTTEAAAAAGLMT(+79.97)TPSPS(+79.97)MLHLEETVR	264	294											T2:0.00;T17:0.00;S22:8.08
HN07	Bud6 - WT	LTNQSTT(+79.97)EAAAAAGLMTTPS(+79.97)PSM(+15.99)LHLEETVR	264	294											T7:0.00;S20:0.00;M23:0.00
HN07	Bud6 - WT	LTNQS(+79.97)TTEAAAAAGLMTTPS(+79.97)PS(+79.97)MLHLEETVR	264	294					70300000							S5:0.00;S20:0.00;S22:0.00
HN07	Bud6 - WT	LTNQSTTEAAAAAGLMT(+79.97)TPS(+79.97)PS(+79.97)MLHLEETVR	264	294					6220000	629000						T17:0.00;S20:0.00;S22:0.00	T17:0.00;S20:0.00;S22:0.00
HN07	Bud6 - WT	LTNQSTTEAAAAAGLMT(+79.97)TPS(+79.97)PS(+79.97)MLHLEET(+79.97)VR	264	294					2300000							T17:9.40;S20:9.86;S22:8.60;T29:10.15
HN07	Bud6 - WT	LT(+79.97)NQS(+79.97)TTEAAAAAGLM(+15.99)TTPSPSMLHLEETVR	264	294												T2:0.00;S5:0.00;M16:1.81
HN07	Bud6 - WT	LT(+79.97)NQS(+79.97)TTEAAAAAGLMTTPSPS(+79.97)MLHLEETVR	264	294					234000							T2:0.00;S5:0.00;S22:0.00
HN07	Bud6 - WT	LT(+79.97)NQSTTEAAAAAGLMTT(+79.97)PSPSMLHLEETVR	264	294												T2:1.74;T18:0.00
HN07	Bud6 - WT	LTNQST(+79.97)TEAAAAAGLMTT(+79.97)PSPSM(+15.99)LHLEETVR	264	294					117000							T6:0.00;T18:0.00;M23:8.19
HN07	Bud6 - WT	LTNQSTT(+79.97)EAAAAAGLMT(+79.97)T(+79.97)PSPS(+79.97)MLHLEETVR	264	294						2020000							T7:0.00;T17:0.00;T18:0.00;S22:0.00
HN07	Bud6 - WT	LTNQSTT(+79.97)EAAAAAGLMTT(+79.97)PSPS(+79.97)MLHLEETVR	264	294						9420000	11300000						T7:0.00;T18:0.00;S22:0.00	T7:0.00;T18:0.00;S22:2.16
HN07	Bud6 - WT	LTNQSTTEAAAAAGLMT(+79.97)TPSPS(+79.97)M(+15.99)LHLEETVR	264	294														T17:0.00;S22:0.00;M23:0.00
HN07	Bud6 - WT	LTNQSTT(+79.97)EAAAAAGLMT(+79.97)T(+79.97)PSPSMLHLEETVR	264	294							836000							T7:0.00;T17:0.00;T18:0.00
HN07	Bud6 - WT	LTNQSTTEAAAAAGLMTTPSPSMLHLEETVR	264	294	1360000000	923000000	769000000	289000000	310000000	90800000	80500000
HN07	Bud6 - WT	LTNQSTTEAAAAAGLM(+15.99)T(+79.97)TPSPS(+79.97)MLHLEETVRK	264	295							538000	M16:0.00;T17:0.00;S22:0.00						M16:6.38;T17:0.00;S22:0.00
HN07	Bud6 - WT	LTNQSTTEAAAAAGLM(+15.99)TTPSPS(+79.97)MLHLEET(+79.97)VRK	264	295	18500000		6280000					M16:1.96;S22:0.00;T29:7.74		M16:7.03;S22:0.00;T29:10.43	M16:7.03;S22:0.00;T29:7.51
HN07	Bud6 - WT	LTNQSTTEAAAAAGLM(+15.99)TTPSPSM(+15.99)LHLEETVRK	264	295	487000000	111000000	121000000	29800000	23000000	17200000	440000	M16:1000.00;M23:1000.00	M16:1000.00;M23:1000.00	M16:1000.00;M23:1000.00	M16:1000.00;M23:1000.00	M16:1000.00;M23:1000.00	M16:1000.00;M23:1000.00	M16:1000.00;M23:1000.00
HN07	Bud6 - WT	LTNQSTTEAAAAAGLM(+15.99)TTPSPSM(+15.99)LHLEET(+79.97)VRK	264	295	183000000	26300000	1980000	1030000	1000000			M16:1000.00;M23:1000.00;T29:22.76	M16:1000.00;M23:1000.00;T29:16.53	M16:1000.00;M23:1000.00;T29:22.14	M16:1000.00;M23:1000.00;T29:0.00	M16:1000.00;M23:1000.00;T29:3.76	M16:1000.00;M23:1000.00;T29:24.89	M16:1000.00;M23:1000.00;T29:0.00
HN07	Bud6 - WT	LTNQSTTEAAAAAGLM(+15.99)TTPS(+79.97)PSM(+15.99)LHLEETVRK	264	295	184000000	6240000	3170000	400000				M16:1000.00;S20:9.42;M23:1000.00	M16:1000.00;S20:7.15;M23:1000.00	M16:1000.00;S20:4.52;M23:1000.00	M16:1000.00;S20:0.00;M23:1000.00	M16:1000.00;S20:0.00;M23:1000.00	M16:1000.00;S20:4.52;M23:1000.00	M16:1000.00;S20:0.00;M23:1000.00
HN07	Bud6 - WT	LTNQSTTEAAAAAGLM(+15.99)TTPSPS(+79.97)M(+15.99)LHLEETVRK	264	295	156000000	14500000	6510000	567000				M16:1000.00;S22:0.00;M23:1000.00	M16:1000.00;S22:0.00;M23:1000.00	M16:1000.00;S22:0.00;M23:1000.00	M16:1000.00;S22:0.00;M23:1000.00	M16:1000.00;S22:0.00;M23:1000.00
HN07	Bud6 - WT	LTNQSTTEAAAAAGLM(+15.99)T(+79.97)TPSPSM(+15.99)LHLEETVRK	264	295	138000000	14900000	18900000					M16:1000.00;T17:0.00;M23:1000.00	M16:1000.00;T17:0.00;M23:1000.00	M16:1000.00;T17:0.00;M23:1000.00	M16:1000.00;T17:0.00;M23:1000.00	M16:1000.00;T17:10.59;M23:1000.00		M16:1000.00;T17:0.00;M23:1000.00
HN07	Bud6 - WT	LTNQSTTEAAAAAGLM(+15.99)T(+79.97)TPSPSM(+15.99)LHLEET(+79.97)VRK	264	295	265000							M16:1000.00;T17:0.00;M23:1000.00;T29:1.56
HN07	Bud6 - WT	LTNQSTTEAAAAAGLM(+15.99)T(+79.97)TPSPS(+79.97)M(+15.99)LHLEETVRK	264	295								M16:1000.00;T17:0.00;S22:0.00;M23:1000.00
HN07	Bud6 - WT	LTNQSTTEAAAAAGLM(+15.99)TT(+79.97)PSPSM(+15.99)LHLEETVRK	264	295	79800000	12600000	3910000					M16:1000.00;T18:0.00;M23:1000.00	M16:1000.00;T18:0.00;M23:1000.00	M16:1000.00;T18:0.00;M23:1000.00	M16:1000.00;T18:0.00;M23:1000.00
HN07	Bud6 - WT	LTNQSTTEAAAAAGLM(+15.99)TT(+79.97)PSPSM(+15.99)LHLEET(+79.97)VRK	264	295	525000							M16:1000.00;T18:0.00;M23:1000.00;T29:12.96	M16:1000.00;T18:0.00;M23:1000.00;T29:12.96	M16:1000.00;T18:0.00;M23:1000.00;T29:16.51
HN07	Bud6 - WT	LTNQSTTEAAAAAGLM(+15.99)T(+79.97)TPSPSMLHLEETVRK	264	295	7130000	431000000	726000000	49600000	138000000	5700000	20200000	M16:16.20;T17:0.00	M16:55.72;T17:8.46	M16:31.37;T17:0.00	M16:22.14;T17:7.71	M16:21.67;T17:0.00	M16:17.33;T17:0.00	M16:9.05;T17:0.00
HN07	Bud6 - WT	LTNQSTTEAAAAAGLM(+15.99)TT(+79.97)PSPSMLHLEETVRK	264	295	3730000	428000000	718000000	48500000	162000000	5700000	5640000	M16:16.29;T18:19.84	M16:22.14;T18:0.00	M16:42.82;T18:12.33	M16:31.37;T18:0.00	M16:43.03;T18:0.00	M16:55.72;T18:12.31	M16:21.67;T18:7.99
HN07	Bud6 - WT	LTNQSTTEAAAAAGLM(+15.99)TT(+79.97)PSPSMLHLEET(+79.97)VRK	264	295	188000000	60100000	74300000	1890000		912000		M16:23.85;T18:0.00;T29:10.00	M16:38.29;T18:0.00;T29:43.14	M16:26.60;T18:0.00;T29:28.71	M16:26.60;T18:0.00;T29:46.82		M16:8.91;T18:0.00;T29:16.13	M16:11.15;T18:0.00;T29:25.10
HN07	Bud6 - WT	LTNQSTTEAAAAAGLM(+15.99)T(+79.97)TPSPSMLHLEET(+79.97)VRK	264	295	9120000		27400000	1080000	18400000	656000		M16:23.99;T17:28.86;T29:27.02		M16:29.46;T17:3.12;T29:28.71	M16:26.12;T17:4.79;T29:6.07	M16:6.24;T17:3.41;T29:5.93	M16:6.19;T17:0.00;T29:4.02
HN07	Bud6 - WT	LTNQSTTEAAAAAGLM(+15.99)TTPSPSMLHLEET(+79.97)VRK	264	295		133000000	562000000	14000000	2480000	5700000	6130000	M16:24.92;T29:0.00	M16:34.81;T29:30.14	M16:31.37;T29:17.33	M16:66.15;T29:38.41	M16:31.55;T29:18.01	M16:24.92;T29:0.00	M16:43.03;T29:0.00
HN07	Bud6 - WT	LTNQSTTEAAAAAGLM(+15.99)TTPS(+79.97)PSMLHLEETVRK	264	295	2490000	429000000	711000000	17300000	138000000		20200000	M16:31.37;S20:0.00	M16:31.89;S20:0.00	M16:42.46;S20:0.00	M16:38.41;S20:0.00	M16:26.76;S20:0.00	M16:42.82;S20:30.41	M16:19.52;S20:9.08
HN07	Bud6 - WT	LTNQSTTEAAAAAGLM(+15.99)TTPSPS(+79.97)MLHLEETVRK	264	295	74700000	428000000	562000000	1910000	139000000	5700000	20200000	M16:31.37;S22:0.00	M16:31.37;S22:0.00	M16:31.37;S22:0.00	M16:17.33;S22:3.64	M16:21.67;S22:0.00	M16:11.85;S22:0.00	M16:31.37;S22:0.00
HN07	Bud6 - WT	LTNQSTTEAAAAAGLM(+15.99)TTPS(+79.97)PSMLHLEET(+79.97)VRK	264	295	105000000		9140000		1140000			M16:5.07;S20:0.00;T29:6.32		M16:0.00;S20:0.00;T29:0.00		M16:9.36;S20:0.00;T29:12.13
HN07	Bud6 - WT	LTNQSTTEAAAAAGLM(+15.99)TTPSPSMLHLEETVRK	264	295	1740000000	394000000	1280000000	67600000	350000000	84000000	118000000	M16:67.12	M16:61.82	M16:43.57	M16:34.75	M16:50.34	M16:43.57	M16:83.89
HN07	Bud6 - WT	LTNQSTTEAAAAAGLMTTPSPSM(+15.99)LHLEETVRK	264	295	1720000000	482000000	1240000000	162000000	347000000	77300000	114000000	M23:0.00	M23:17.51	M23:38.98	M23:38.64	M23:33.89	M23:46.13	M23:20.76
HN07	Bud6 - WT	LTNQSTTEAAAAAGLMTTPSPSM(+15.99)LHLEET(+79.97)VRK	264	295		133000000	562000000	655000		5170000	17100000	M23:3.03;T29:11.35	M23:43.03;T29:27.15	M23:13.62;T29:21.67	M23:10.64;T29:19.88		M23:43.03;T29:17.33	M23:16.20;T29:20.87
HN07	Bud6 - WT	LTNQSTTEAAAAAGLMTTPS(+79.97)PSMLHLEETVRK	264	295	2210000000	752000000	602000000	38000000	154000000	19400000	129000000	S20:0.00	S20:0.00	S20:12.33	S20:0.00	S20:12.33	S20:0.00	S20:12.33
HN07	Bud6 - WT	LTNQSTTEAAAAAGLMTTPS(+79.97)PSM(+15.99)LHLEET(+79.97)VRK	264	295	18500000	32200000	2380000					S20:0.00;M23:1000.00;T29:14.32	S20:0.00;M23:1000.00;T29:18.53	S20:0.00;M23:1000.00;T29:23.18
HN07	Bud6 - WT	LTNQSTTEAAAAAGLMTTPS(+79.97)PS(+79.97)MLHLEETVRK	264	295	669000			2020000				S20:0.00;S22:0.00			S20:0.00;S22:0.00
HN07	Bud6 - WT	LTNQSTTEAAAAAGLMTTPS(+79.97)PS(+79.97)MLHLEET(+79.97)VRK	264	295								S20:0.00;S22:0.00;T29:10.02		S20:0.00;S22:6.82;T29:12.15
HN07	Bud6 - WT	LTNQSTTEAAAAAGLMTTPS(+79.97)PSMLHLEET(+79.97)VRK	264	295	168000000	131000000	19800000	65000000	64200000	36300000	1170000	S20:0.00;T29:11.66	S20:0.00;T29:20.30	S20:0.00;T29:37.88	S20:0.00;T29:35.75	S20:0.00;T29:28.71	S20:0.00;T29:30.69	S20:0.00;T29:33.10
HN07	Bud6 - WT	LTNQSTTEAAAAAGLMTTPS(+79.97)PSM(+15.99)LHLEETVRK	264	295		428000000	780000000	9070000	2510000	5170000	5380000	S20:12.33;M23:21.67	S20:9.42;M23:10.47	S20:5.77;M23:29.35	S20:0.00;M23:0.00	S20:0.00;M23:4.61	S20:0.00;M23:31.89	S20:0.00;M23:26.75
HN07	Bud6 - WT	LTNQSTTEAAAAAGLMTTPSPS(+79.97)M(+15.99)LHLEETVRK	264	295		134000000	714000000	14600000	136000000		11700000	S22:7.77;M23:12.95	S22:6.63;M23:0.00	S22:0.00;M23:5.61	S22:0.00;M23:0.00	S22:9.42;M23:16.06		S22:22.45;M23:0.00
HN07	Bud6 - WT	LTNQSTTEAAAAAGLMTTPSPS(+79.97)MLHLEETVRK	264	295	2160000000	189000000	987000000	40000000	11800000	167000	64000000	S22:8.86	S22:5.08	S22:0.00	S22:0.00	S22:0.00	S22:4.50	S22:9.08
HN07	Bud6 - WT	LTNQS(+79.97)TTEAAAAAGLMTTPSPSMLHLEETVRK	264	295	2210000000	691000000	742000000	15500000	386000000	6510000	16500000	S5:0.00	S5:0.00	S5:0.00	S5:0.00	S5:0.00	S5:8.46	S5:0.00
HN07	Bud6 - WT	LTNQS(+79.97)TTEAAAAAGLM(+15.99)TTPSPSM(+15.99)LHLEETVRK	264	295	82100000	15500000	2670000	395000				S5:0.00;M16:1000.00;M23:1000.00	S5:0.00;M16:1000.00;M23:1000.00	S5:0.00;M16:1000.00;M23:1000.00	S5:0.00;M16:1000.00;M23:1000.00	S5:0.00;M16:1000.00;M23:1000.00
HN07	Bud6 - WT	LTNQS(+79.97)TTEAAAAAGLM(+15.99)TTPSPSM(+15.99)LHLEET(+79.97)VRK	264	295		816000						S5:0.00;M16:1000.00;M23:1000.00;T29:0.00	S5:0.00;M16:1000.00;M23:1000.00;T29:0.00	S5:0.00;M16:1000.00;M23:1000.00;T29:0.00
HN07	Bud6 - WT	LTNQS(+79.97)TTEAAAAAGLM(+15.99)TTPSPS(+79.97)MLHLEETVRK	264	295	77700000							S5:0.00;M16:1000.00;S22:0.00			S5:4.08;M16:1000.00;S22:0.00
HN07	Bud6 - WT	LTNQS(+79.97)TTEAAAAAGLM(+15.99)TT(+79.97)PSPSMLHLEETVRK	264	295								S5:0.00;M16:1000.00;T18:0.00
HN07	Bud6 - WT	LTNQS(+79.97)TTEAAAAAGLM(+15.99)TTPSPSMLHLEET(+79.97)VRK	264	295	77900000	64800000	109000000					S5:0.00;M16:1000.00;T29:26.51	S5:0.00;M16:1000.00;T29:22.85	S5:0.00;M16:1000.00;T29:28.71	S5:0.00;M16:1000.00;T29:0.00		S5:0.00;M16:1000.00;T29:20.30
HN07	Bud6 - WT	LTNQS(+79.97)TTEAAAAAGLM(+15.99)TTPSPSMLHLEETVRK	264	295	81700000	431000000	720000000	40100000	136000000		16200000	S5:0.00;M16:20.90	S5:0.00;M16:24.92	S5:0.00;M16:29.35	S5:0.00;M16:11.85	S5:0.00;M16:31.37	S5:5.77;M16:29.35	S5:0.00;M16:17.33
HN07	Bud6 - WT	LTNQS(+79.97)TTEAAAAAGLMTTPSPSM(+15.99)LHLEET(+79.97)VRK	264	295	29700000		626000			670000		S5:0.00;M23:1000.00;T29:0.00		S5:0.00;M23:1000.00;T29:0.00			S5:0.00;M23:1000.00;T29:39.22
HN07	Bud6 - WT	LTNQS(+79.97)TTEAAAAAGLMTTPSPSM(+15.99)LHLEETVRK	264	295	181000000	294000000	78900000	17200000	139000000	5700000	3310000	S5:0.00;M23:20.90	S5:0.00;M23:3.26	S5:0.00;M23:0.00	S5:0.00;M23:0.00	S5:0.00;M23:13.04	S5:0.00;M23:0.00	S5:0.00;M23:0.00
HN07	Bud6 - WT	LTNQS(+79.97)TTEAAAAAGLMTTPSPSMLHLEET(+79.97)VRK	264	295	2250000	93600000	193000000		30000000	185000	8180000	S5:0.00;T29:17.44	S5:0.00;T29:37.92	S5:0.00;T29:32.62	S5:0.00;T29:64.77	S5:0.00;T29:0.00	S5:0.00;T29:0.00	S5:0.00;T29:28.71
HN07	Bud6 - WT	LTNQS(+79.97)TT(+79.97)EAAAAAGLM(+15.99)TTPSPSMLHLEETVRK	264	295								S5:0.00;T7:0.00;M16:1.81			S5:0.00;T7:0.00;M16:20.52
HN07	Bud6 - WT	LTNQS(+79.97)TT(+79.97)EAAAAAGLMTTPSPSM(+15.99)LHLEET(+79.97)VRK	264	295								S5:0.00;T7:0.00;M23:1000.00;T29:0.00
HN07	Bud6 - WT	LTNQS(+79.97)TT(+79.97)EAAAAAGLMTTPSPSMLHLEET(+79.97)VRK	264	295	76000							S5:0.00;T7:0.00;T29:40.52						S5:0.00;T7:0.00;T29:25.45
HN07	Bud6 - WT	LTNQS(+79.97)TT(+79.97)EAAAAAGLM(+15.99)T(+79.97)TPSPSMLHLEETVRK	264	295								S5:0.00;T7:4.64;M16:1000.00;T17:0.00
HN07	Bud6 - WT	LTNQS(+79.97)TTEAAAAAGLMT(+79.97)TPS(+79.97)PSMLHLEETVRK	264	295	35400000	737000				41100000		S5:14.04;T17:0.00;S20:0.00	S5:0.00;T17:0.00;S20:0.00	S5:0.00;T17:0.00;S20:0.00			S5:14.04;T17:0.00;S20:0.00
HN07	Bud6 - WT	LTNQS(+79.97)TTEAAAAAGLMTTPSPS(+79.97)MLHLEETVRK	264	295	66100							S5:15.50;S22:4.73	S5:0.00;S22:0.00	S5:0.00;S22:0.00		S5:0.00;S22:0.00
HN07	Bud6 - WT	LTNQS(+79.97)TT(+79.97)EAAAAAGLMT(+79.97)TPSPSMLHLEETVRK	264	295							4240000	S5:18.44;T7:0.00;T17:0.00						S5:0.00;T7:1.46;T17:8.46
HN07	Bud6 - WT	LTNQS(+79.97)TTEAAAAAGLMT(+79.97)TPSPSMLHLEETVRK	264	295		86400	10700000					S5:2.44;T17:8.54	S5:12.15;T17:7.79	S5:0.00;T17:0.00		S5:2.44;T17:0.00
HN07	Bud6 - WT	LTNQS(+79.97)T(+79.97)TEAAAAAGLMTTPSPS(+79.97)MLHLEETVRK	264	295	15500000	204000000						S5:3.70;T6:0.00;S22:0.00	S5:0.00;T6:0.00;S22:0.00
HN07	Bud6 - WT	LTNQS(+79.97)TTEAAAAAGLMTTPS(+79.97)PS(+79.97)MLHLEETVRK	264	295	76100000		7570000					S5:8.96;S20:0.00;S22:0.00		S5:10.63;S20:2.50;S22:1.16
HN07	Bud6 - WT	LTNQSTTEAAAAAGLMT(+79.97)TPSPSMLHLEETVRK	264	295	650000000	500000000	708000000	16200000	528000000	136000000	113000000	T17:0.00	T17:0.00	T17:0.00	T17:0.00	T17:0.00	T17:0.00	T17:0.00
HN07	Bud6 - WT	LTNQSTTEAAAAAGLMT(+79.97)TPSPSM(+15.99)LHLEET(+79.97)VRK	264	295	18500000							T17:0.00;M23:1000.00;T29:11.93		T17:4.64;M23:1000.00;T29:7.53		T17:7.42;M23:1000.00;T29:4.43
HN07	Bud6 - WT	LTNQSTTEAAAAAGLMT(+79.97)TPSPSM(+15.99)LHLEETVRK	264	295			566000000	7570000	167000			T17:0.00;M23:7.21	T17:0.00;M23:16.20	T17:0.00;M23:18.12	T17:0.00;M23:12.95	T17:0.00;M23:0.00	T17:9.38;M23:26.75
HN07	Bud6 - WT	LTNQSTTEAAAAAGLMT(+79.97)TPSPS(+79.97)MLHLEETVRK	264	295	14200000		115000					T17:0.00;S22:0.00	T17:0.00;S22:0.00	T17:0.00;S22:0.00
HN07	Bud6 - WT	LTNQSTTEAAAAAGLMT(+79.97)TPSPSMLHLEET(+79.97)VRK	264	295	349000000	227000000	112000000	65500000	7570000	23000000	16400000	T17:0.00;T29:23.27	T17:5.47;T29:20.30	T17:0.00;T29:47.75	T17:15.73;T29:20.30	T17:7.32;T29:13.74	T17:1.96;T29:37.72	T17:18.93;T29:25.66
HN07	Bud6 - WT	LTNQSTTEAAAAAGLMT(+79.97)T(+79.97)PS(+79.97)PS(+79.97)MLHLEET(+79.97)VRK	264	295					15600000			T17:7.26;T18:6.19;S20:8.04;S22:6.21;T29:16.33		T17:9.19;T18:8.30;S20:6.88;S22:4.25;T29:14.81		T17:15.14;T18:13.40;S20:10.64;S22:8.57;T29:11.13
HN07	Bud6 - WT	LTNQSTTEAAAAAGLMTT(+79.97)PSPSM(+15.99)LHLEET(+79.97)VRK	264	295	48200000		68500000					T18:0.00;M23:1000.00;T29:20.63		T18:0.00;M23:1000.00;T29:12.96
HN07	Bud6 - WT	LTNQSTTEAAAAAGLMTT(+79.97)PS(+79.97)PSMLHLEETVRK	264	295	14200000	10900000						T18:0.00;S20:0.00	T18:0.00;S20:0.00
HN07	Bud6 - WT	LTNQSTTEAAAAAGLMTT(+79.97)PSPS(+79.97)MLHLEETVRK	264	295	112000000							T18:0.00;S22:0.00	T18:0.00;S22:0.00			T18:0.00;S22:0.00	T18:0.00;S22:0.00
HN07	Bud6 - WT	LTNQSTTEAAAAAGLMTT(+79.97)PSPS(+79.97)M(+15.99)LHLEETVRK	264	295		538000						T18:0.00;S22:0.00;M23:5.38	T18:0.00;S22:0.00;M23:7.28
HN07	Bud6 - WT	LTNQSTTEAAAAAGLMTT(+79.97)PSPSMLHLEET(+79.97)VRK	264	295	328000000	240000000	221000000	116000000	97200000	34200000	23900000	T18:14.34;T29:26.51	T18:0.00;T29:21.84	T18:0.00;T29:12.96	T18:0.00;T29:46.82	T18:0.00;T29:26.51	T18:0.00;T29:47.75	T18:0.00;T29:24.19
HN07	Bud6 - WT	LTNQSTTEAAAAAGLMTT(+79.97)PSPSMLHLEETVRK	264	295	2210000000	673000000	1010000000	209000000	541000000	65400000	125000000	T18:28.36	T18:0.00	T18:28.36	T18:28.36	T18:28.36	T18:0.00	T18:0.00
HN07	Bud6 - WT	LTNQSTTEAAAAAGLMTT(+79.97)PSPSM(+15.99)LHLEETVRK	264	295	105000000	133000000	632000000	2110000	136000000			T18:7.09;M23:20.90	T18:12.31;M23:31.37	T18:0.00;M23:17.33	T18:0.00;M23:16.20	T18:0.00;M23:0.00	T18:0.00;M23:16.20	T18:0.00;M23:26.76
HN07	Bud6 - WT	LT(+79.97)NQSTTEAAAAAGLM(+15.99)TTPSPSMLHLEET(+79.97)VRK	264	295	77700000					670000		T2:0.00;M16:1000.00;T29:36.69			T2:0.00;M16:1000.00;T29:0.00		T2:0.00;M16:1000.00;T29:28.71
HN07	Bud6 - WT	LT(+79.97)NQSTTEAAAAAGLM(+15.99)TTPSPSMLHLEETVRK	264	295			562000000	191000	139000000			T2:0.00;M16:42.82		T2:0.00;M16:42.82	T2:0.00;M16:4.61	T2:0.00;M16:12.95	T2:0.00;M16:17.33
HN07	Bud6 - WT	LT(+79.97)NQSTTEAAAAAGLMTTPSPSMLHLEET(+79.97)VRK	264	295	145000000	10900000	10700000	191000	29500000		8180000	T2:0.00;T29:16.13	T2:0.00;T29:25.45	T2:0.00;T29:26.51	T2:0.00;T29:28.71	T2:0.00;T29:0.00		T2:0.00;T29:28.71
HN07	Bud6 - WT	LT(+79.97)NQSTT(+79.97)EAAAAAGLMTT(+79.97)PSPSMLHLEETVRK	264	295								T2:0.00;T7:0.00;T18:0.00
HN07	Bud6 - WT	LT(+79.97)NQSTTEAAAAAGLMTTPSPSMLHLEETVRK	264	295	601000000	174000000						T2:7.79	T2:0.00
HN07	Bud6 - WT	LT(+79.97)NQSTTEAAAAAGLM(+15.99)TTPSPSM(+15.99)LHLEETVRK	264	295	77200000	98300						T2:7.79;M16:1000.00;M23:1000.00	T2:0.00;M16:1000.00;M23:1000.00		T2:0.00;M16:1000.00;M23:1000.00
HN07	Bud6 - WT	LT(+79.97)NQSTTEAAAAAGLMTTPSPSM(+15.99)LHLEETVRK	264	295					2970000	5170000		T2:8.50;M23:0.00			T2:11.03;M23:0.00	T2:24.64;M23:42.82	T2:16.81;M23:3.03
HN07	Bud6 - WT	LTNQSTTEAAAAAGLMTTPSPSMLHLEET(+79.97)VRK	264	295	2210000000	821000000	874000000	254000000	539000000	106000000	82400000	T29:65.33	T29:38.78	T29:29.35	T29:17.33	T29:29.02	T29:31.37	T29:29.35
HN07	Bud6 - WT	LTNQST(+79.97)TEAAAAAGLMTTPSPSMLHLEETVRK	264	295	2160000000	173000000	143000000	26300000	2950000	18700000	87200	T6:0.00	T6:0.00	T6:0.00	T6:0.00	T6:0.00	T6:0.00	T6:0.00
HN07	Bud6 - WT	LTNQST(+79.97)TEAAAAAGLM(+15.99)TTPSPSM(+15.99)LHLEETVRK	264	295	39400000	6660000	5790000					T6:0.00;M16:1000.00;M23:1000.00	T6:0.00;M16:1000.00;M23:1000.00	T6:0.00;M16:1000.00;M23:1000.00	T6:0.00;M16:1000.00;M23:1000.00
HN07	Bud6 - WT	LTNQST(+79.97)TEAAAAAGLM(+15.99)TTPSPS(+79.97)MLHLEET(+79.97)VRK	264	295								T6:0.00;M16:1000.00;S22:11.12;T29:22.47	T6:0.00;M16:1000.00;S22:0.00;T29:0.00
HN07	Bud6 - WT	LTNQST(+79.97)TEAAAAAGLM(+15.99)TTPSPSMLHLEET(+79.97)VRK	264	295	19300000	7510000	25900000	895000	797000			T6:0.00;M16:1000.00;T29:33.15	T6:0.00;M16:1000.00;T29:27.54	T6:0.00;M16:1000.00;T29:25.47	T6:0.00;M16:1000.00;T29:25.45	T6:0.00;M16:1000.00;T29:24.57	T6:0.00;M16:1000.00;T29:26.51	T6:14.04;M16:1000.00;T29:17.44
HN07	Bud6 - WT	LTNQST(+79.97)TEAAAAAGLM(+15.99)TTPSPSMLHLEETVRK	264	295	1410000	133000000	156000000	3460000	25300000			T6:0.00;M16:31.37	T6:6.55;M16:12.95	T6:15.27;M16:11.85	T6:0.00;M16:31.37	T6:0.00;M16:17.33
HN07	Bud6 - WT	LTNQST(+79.97)TEAAAAAGLMTTPSPSM(+15.99)LHLEETVRK	264	295	592000	294000000	562000000		4320000		490000	T6:0.00;M23:0.00	T6:0.00;M23:16.20	T6:0.00;M23:0.00	T6:0.00;M23:4.42	T6:0.00;M23:7.21		T6:7.09;M23:20.90
HN07	Bud6 - WT	LTNQST(+79.97)TEAAAAAGLMTTPSPSM(+15.99)LHLEET(+79.97)VRK	264	295			28000000	621000				T6:0.00;M23:1000.00;T29:0.00		T6:0.00;M23:1000.00;T29:38.27	T6:0.00;M23:1000.00;T29:48.17
HN07	Bud6 - WT	LTNQST(+79.97)TEAAAAAGLMTTPS(+79.97)PSM(+15.99)LHLEETVRK	264	295								T6:0.00;S20:0.00;M23:10.52
HN07	Bud6 - WT	LTNQST(+79.97)TEAAAAAGLMTTPS(+79.97)PS(+79.97)MLHLEETVRK	264	295	15100000				43500000	15100000		T6:0.00;S20:0.00;S22:0.00	T6:0.00;S20:0.00;S22:0.00			T6:0.00;S20:0.00;S22:0.00	T6:0.00;S20:0.00;S22:0.00
HN07	Bud6 - WT	LTNQST(+79.97)TEAAAAAGLMTTPS(+79.97)PS(+79.97)M(+15.99)LHLEETVRK	264	295								T6:0.00;S20:0.00;S22:0.00;M23:4.28				T6:0.00;S20:0.00;S22:0.00;M23:13.43
HN07	Bud6 - WT	LTNQST(+79.97)TEAAAAAGLMTTPSPS(+79.97)MLHLEETVRK	264	295	1760000							T6:0.00;S22:0.00		T6:0.00;S22:0.00
HN07	Bud6 - WT	LTNQST(+79.97)TEAAAAAGLMTTPSPS(+79.97)MLHLEET(+79.97)VRK	264	295								T6:0.00;S22:0.00;T29:0.00
HN07	Bud6 - WT	LTNQST(+79.97)TEAAAAAGLMTT(+79.97)PSPS(+79.97)MLHLEETVRK	264	295	34200000							T6:0.00;T18:0.00;S22:0.00
HN07	Bud6 - WT	LTNQST(+79.97)TEAAAAAGLMTT(+79.97)PSPSMLHLEET(+79.97)VRK	264	295	450000							T6:0.00;T18:0.00;T29:9.57	T6:0.00;T18:0.00;T29:19.21
HN07	Bud6 - WT	LTNQST(+79.97)TEAAAAAGLMTTPSPSMLHLEET(+79.97)VRK	264	295	91400000	761000	10700000		3690000			T6:0.00;T29:16.53	T6:0.00;T29:26.51	T6:0.00;T29:9.70	T6:0.00;T29:58.22	T6:0.00;T29:18.90	T6:0.00;T29:0.00
HN07	Bud6 - WT	LTNQST(+79.97)T(+79.97)EAAAAAGLMTTPSPSMLHLEETVRK	264	295	14200000	644000		1480000		868000		T6:0.00;T7:0.00	T6:0.00;T7:0.00	T6:0.00;T7:0.00	T6:0.00;T7:0.00	T6:0.00;T7:0.00	T6:0.00;T7:0.00
HN07	Bud6 - WT	LTNQST(+79.97)T(+79.97)EAAAAAGLMTTPSPSM(+15.99)LHLEETVRK	264	295	37800							T6:0.00;T7:0.00;M23:7.21
HN07	Bud6 - WT	LTNQST(+79.97)T(+79.97)EAAAAAGLMTTPSPS(+79.97)MLHLEETVRK	264	295								T6:0.00;T7:0.00;S22:0.00
HN07	Bud6 - WT	LTNQST(+79.97)T(+79.97)EAAAAAGLMTTPSPSMLHLEET(+79.97)VRK	264	295	14300000							T6:0.00;T7:0.94;T29:45.90			T6:0.00;T7:2.25;T29:0.00	T6:0.00;T7:0.15;T29:43.14
HN07	Bud6 - WT	LTNQST(+79.97)T(+79.97)EAAAAAGLMTTPS(+79.97)PSMLHLEETVRK	264	295	15500000						27600000	T6:0.00;T7:8.01;S20:0.00	T6:4.47;T7:4.80;S20:0.00			T6:0.00;T7:0.00;S20:11.12	T6:1.32;T7:0.00;S20:0.00	T6:0.00;T7:0.00;S20:0.00
HN07	Bud6 - WT	LTNQST(+79.97)T(+79.97)EAAAAAGLMTT(+79.97)PSPSMLHLEETVRK	264	295				32000000	1280000			T6:10.59;T7:0.94;T18:0.00			T6:0.00;T7:0.00;T18:0.00	T6:0.00;T7:15.32;T18:4.64
HN07	Bud6 - WT	LTNQSTT(+79.97)EAAAAAGLMTTPSPSMLHLEETVRK	264	295	601000000	173000000	236000000	16000000	528000000			T7:0.00	T7:0.00	T7:0.00	T7:0.00	T7:0.00
HN07	Bud6 - WT	LTNQSTT(+79.97)EAAAAAGLM(+15.99)TTPSPSM(+15.99)LHLEETVRK	264	295	32100000	6670000	16100000					T7:0.00;M16:1000.00;M23:1000.00	T7:0.00;M16:1000.00;M23:1000.00	T7:0.00;M16:1000.00;M23:1000.00	T7:0.00;M16:1000.00;M23:1000.00
HN07	Bud6 - WT	LTNQSTT(+79.97)EAAAAAGLM(+15.99)TTPSPSM(+15.99)LHLEET(+79.97)VRK	264	295								T7:0.00;M16:1000.00;M23:1000.00;T29:8.61
HN07	Bud6 - WT	LTNQSTT(+79.97)EAAAAAGLM(+15.99)TTPS(+79.97)PSM(+15.99)LHLEETVRK	264	295	525000							T7:0.00;M16:1000.00;S20:0.00;M23:1000.00
HN07	Bud6 - WT	LTNQSTT(+79.97)EAAAAAGLM(+15.99)TTPSPS(+79.97)MLHLEETVRK	264	295								T7:0.00;M16:1000.00;S22:0.00					T7:0.00;M16:1000.00;S22:6.83
HN07	Bud6 - WT	LTNQSTT(+79.97)EAAAAAGLM(+15.99)TTPSPSMLHLEETVRK	264	295	565000		148000000	15900000			21400000	T7:0.00;M16:42.82		T7:0.00;M16:17.33	T7:0.00;M16:8.86	T7:0.00;M16:18.12		T7:0.00;M16:29.35
HN07	Bud6 - WT	LTNQSTT(+79.97)EAAAAAGLMTTPSPSM(+15.99)LHLEETVRK	264	295	74700000		148000000	4100000	2700000		3310000	T7:0.00;M23:0.00	T7:0.00;M23:17.33	T7:0.00;M23:0.00	T7:0.00;M23:13.04	T7:0.00;M23:0.00		T7:0.00;M23:0.00
HN07	Bud6 - WT	LTNQSTT(+79.97)EAAAAAGLMTTPS(+79.97)PSMLHLEETVRK	264	295	898000							T7:0.00;S20:0.00		T7:0.97;S20:9.45
HN07	Bud6 - WT	LTNQSTT(+79.97)EAAAAAGLMTTPSPS(+79.97)MLHLEETVRK	264	295	14600000				3690000			T7:0.00;S22:0.00				T7:0.00;S22:0.00
HN07	Bud6 - WT	LTNQSTT(+79.97)EAAAAAGLMT(+79.97)TPSPSM(+15.99)LHLEETVRK	264	295								T7:0.00;T17:0.00;M23:3.11
HN07	Bud6 - WT	LTNQSTT(+79.97)EAAAAAGLMTT(+79.97)PSPSMLHLEETVRK	264	295	14200000	12600000						T7:0.00;T18:0.00	T7:0.00;T18:0.00	T7:0.00;T18:0.00
HN07	Bud6 - WT	LTNQSTT(+79.97)EAAAAAGLMTT(+79.97)PSPS(+79.97)M(+15.99)LHLEETVRK	264	295								T7:0.00;T18:0.00;S22:0.00;M23:0.00				T7:0.00;T18:0.00;S22:0.00;M23:4.66
HN07	Bud6 - WT	LTNQSTT(+79.97)EAAAAAGLMTTPSPSMLHLEET(+79.97)VRK	264	295	8350000		11400000		29500000			T7:0.00;T29:20.88	T7:15.02;T29:43.14	T7:9.28;T29:14.02		T7:7.20;T29:26.51		T7:0.00;T29:36.69
HN07	Bud6 - WT	LTNQSTTEAAAAAGLMTTPSPS(+79.97)MLHLEET(+79.97)VRK	264	295		11700000	193000000	2020000			1240000		S22:0.00;T29:7.00	S22:0.00;T29:0.00	S22:0.00;T29:0.00			S22:12.33;T29:12.21
HN07	Bud6 - WT	LTNQS(+79.97)TTEAAAAAGLM(+15.99)TTPS(+79.97)PSMLHLEET(+79.97)VRK	264	295									S5:0.00;M16:1000.00;S20:0.00;T29:0.00
HN07	Bud6 - WT	LTNQS(+79.97)TTEAAAAAGLMTTPS(+79.97)PSMLHLEETVRK	264	295		10900000							S5:0.00;S20:9.42			S5:0.00;S20:0.00
HN07	Bud6 - WT	LTNQS(+79.97)T(+79.97)TEAAAAAGLMTTPSPSMLHLEETVRK	264	295		16400000		28700					S5:0.00;T6:0.00	S5:0.00;T6:0.00	S5:0.00;T6:0.00	S5:0.00;T6:0.00
HN07	Bud6 - WT	LTNQS(+79.97)T(+79.97)TEAAAAAGLM(+15.99)TTPS(+79.97)PSM(+15.99)LHLEETVRK	264	295									S5:0.00;T6:0.00;M16:1000.00;S20:0.00;M23:1000.00
HN07	Bud6 - WT	LTNQS(+79.97)T(+79.97)TEAAAAAGLM(+15.99)TT(+79.97)PSPSMLHLEETVRK	264	295		164000							S5:0.00;T6:0.00;M16:1000.00;T18:0.00
HN07	Bud6 - WT	LTNQS(+79.97)T(+79.97)TEAAAAAGLMT(+79.97)T(+79.97)PSPSMLHLEETVRK	264	295									S5:0.00;T6:0.00;T17:0.35;T18:0.00		S5:0.00;T6:0.00;T17:0.00;T18:0.00
HN07	Bud6 - WT	LTNQS(+79.97)T(+79.97)TEAAAAAGLMT(+79.97)TPSPSMLHLEETVRK	264	295									S5:0.00;T6:0.00;T17:10.59
HN07	Bud6 - WT	LTNQS(+79.97)T(+79.97)TEAAAAAGLMTTPSPSMLHLEET(+79.97)VRK	264	295									S5:0.00;T6:0.00;T29:0.00	S5:0.00;T6:0.00;T29:0.00
HN07	Bud6 - WT	LTNQS(+79.97)T(+79.97)T(+79.97)EAAAAAGLMTTPSPSMLHLEETVRK	264	295			5320000		84600				S5:0.00;T6:0.00;T7:0.00	S5:0.00;T6:0.00;T7:0.00	S5:0.00;T6:0.00;T7:0.00	S5:0.00;T6:0.00;T7:0.00
HN07	Bud6 - WT	LTNQS(+79.97)T(+79.97)T(+79.97)EAAAAAGLMT(+79.97)TPS(+79.97)PSMLHLEETVRK	264	295		2240000							S5:0.00;T6:0.00;T7:0.00;T17:0.00;S20:0.00
HN07	Bud6 - WT	LTNQS(+79.97)TT(+79.97)EAAAAAGLMTTPSPSMLHLEETVRK	264	295		13500000							S5:0.00;T7:0.00	S5:0.00;T7:0.00	S5:0.00;T7:0.00
HN07	Bud6 - WT	LTNQS(+79.97)TT(+79.97)EAAAAAGLM(+15.99)TTPSPSMLHLEET(+79.97)VRK	264	295		1150000							S5:0.00;T7:0.00;M16:1000.00;T29:0.00
HN07	Bud6 - WT	LTNQS(+79.97)TTEAAAAAGLMTT(+79.97)PS(+79.97)PSMLHLEETVRK	264	295		204000000			28300000				S5:11.12;T18:0.00;S20:0.00			S5:14.04;T18:0.00;S20:0.00
HN07	Bud6 - WT	LTNQS(+79.97)T(+79.97)T(+79.97)EAAAAAGLMTTPS(+79.97)PSMLHLEETVRK	264	295									S5:15.19;T6:4.47;T7:4.80;S20:0.00
HN07	Bud6 - WT	LTNQSTTEAAAAAGLMT(+79.97)TPS(+79.97)PSM(+15.99)LHLEETVRK	264	295									T17:0.00;S20:0.00;M23:10.83		T17:0.00;S20:0.00;M23:2.59
HN07	Bud6 - WT	LTNQSTTEAAAAAGLMT(+79.97)TPS(+79.97)PS(+79.97)MLHLEET(+79.97)VRK	264	295		91200000							T17:0.00;S20:0.00;S22:2.02;T29:9.06
HN07	Bud6 - WT	LTNQSTTEAAAAAGLMT(+79.97)T(+79.97)PS(+79.97)PSM(+15.99)LHLEETVRK	264	295									T17:0.00;T18:0.00;S20:0.00;M23:2.04
HN07	Bud6 - WT	LTNQSTTEAAAAAGLMT(+79.97)TPS(+79.97)PSMLHLEET(+79.97)VRK	264	295			305000						T17:0.73;S20:0.00;T29:20.30	T17:0.00;S20:0.00;T29:17.17
HN07	Bud6 - WT	LTNQSTTEAAAAAGLMT(+79.97)TPS(+79.97)PS(+79.97)MLHLEETVRK	264	295		1660000							T17:16.56;S20:0.00;S22:0.00
HN07	Bud6 - WT	LTNQSTTEAAAAAGLMT(+79.97)TPS(+79.97)PSM(+15.99)LHLEET(+79.97)VRK	264	295		1430000							T17:5.47;S20:3.13;M23:1000.00;T29:25.70
HN07	Bud6 - WT	LTNQSTTEAAAAAGLMTT(+79.97)PS(+79.97)PSMLHLEET(+79.97)VRK	264	295						562000			T18:0.00;S20:19.16;T29:38.49				T18:0.00;S20:0.00;T29:0.45
HN07	Bud6 - WT	LT(+79.97)NQS(+79.97)T(+79.97)T(+79.97)EAAAAAGLMTTPSPSMLHLEETVRK	264	295				801000					T2:0.00;S5:0.48;T6:0.59;T7:0.70		T2:4.03;S5:2.71;T6:3.04;T7:3.42
HN07	Bud6 - WT	LT(+79.97)NQSTT(+79.97)EAAAAAGLMTTPSPSMLHLEETVRK	264	295		10900000							T2:0.00;T7:0.00
HN07	Bud6 - WT	LT(+79.97)NQSTT(+79.97)EAAAAAGLMTTPSPSMLHLEET(+79.97)VRK	264	295									T2:0.00;T7:0.00;T29:26.51
HN07	Bud6 - WT	LT(+79.97)NQST(+79.97)TEAAAAAGLMTTPSPSMLHLEETVRK	264	295		50900							T2:5.14;T6:0.00
HN07	Bud6 - WT	LTNQST(+79.97)TEAAAAAGLM(+15.99)TTPSPS(+79.97)MLHLEETVRK	264	295		7510000	533000						T6:0.00;M16:1000.00;S22:0.00	T6:0.00;M16:1000.00;S22:0.00
HN07	Bud6 - WT	LTNQST(+79.97)TEAAAAAGLM(+15.99)T(+79.97)TPSPSMLHLEETVRK	264	295									T6:0.00;M16:1000.00;T17:0.00
HN07	Bud6 - WT	LTNQST(+79.97)TEAAAAAGLMTT(+79.97)PSPSMLHLEETVRK	264	295		4550000							T6:0.00;T18:2.14			T6:0.00;T18:4.64
HN07	Bud6 - WT	LTNQST(+79.97)T(+79.97)EAAAAAGLMT(+79.97)T(+79.97)PS(+79.97)PSMLHLEETVRK	264	295									T6:0.00;T7:0.00;T17:0.00;T18:3.79;S20:0.00
HN07	Bud6 - WT	LTNQST(+79.97)T(+79.97)EAAAAAGLM(+15.99)TTPSPSM(+15.99)LHLEETVRK	264	295		580000							T6:0.00;T7:5.20;M16:1000.00;M23:1000.00
HN07	Bud6 - WT	LTNQST(+79.97)T(+79.97)EAAAAAGLMTTPSPSM(+15.99)LHLEET(+79.97)VRK	264	295		2580000							T6:2.76;T7:6.25;M23:1000.00;T29:20.01
HN07	Bud6 - WT	LTNQSTT(+79.97)EAAAAAGLM(+15.99)TTPSPS(+79.97)M(+15.99)LHLEETVRK	264	295									T7:0.00;M16:1000.00;S22:0.00;M23:1000.00
HN07	Bud6 - WT	LTNQSTT(+79.97)EAAAAAGLM(+15.99)TTPSPSMLHLEET(+79.97)VRK	264	295				132000		2900000			T7:0.00;M16:1000.00;T29:36.69	T7:0.00;M16:1000.00;T29:50.91	T7:0.00;M16:1000.00;T29:12.98		T7:0.00;M16:1000.00;T29:14.56
HN07	Bud6 - WT	LTNQSTT(+79.97)EAAAAAGLMTTPS(+79.97)PS(+79.97)MLHLEETVRK	264	295		708000			32500000				T7:0.00;S20:0.00;S22:0.00		T7:0.00;S20:0.00;S22:1.49	T7:0.00;S20:0.00;S22:0.00
HN07	Bud6 - WT	LTNQSTT(+79.97)EAAAAAGLMTT(+79.97)PSPSM(+15.99)LHLEETVRK	264	295									T7:0.00;T18:0.00;M23:0.00
HN07	Bud6 - WT	LTNQSTTEAAAAAGLM(+15.99)TT(+79.97)PSPS(+79.97)MLHLEET(+79.97)VRK	264	295										M16:0.00;T18:0.00;S22:0.00;T29:24.92
HN07	Bud6 - WT	LTNQSTTEAAAAAGLM(+15.99)TTPS(+79.97)PSM(+15.99)LHLEET(+79.97)VRK	264	295										M16:1000.00;S20:0.00;M23:1000.00;T29:11.85
HN07	Bud6 - WT	LTNQSTTEAAAAAGLMTTPSPS(+79.97)M(+15.99)LHLEET(+79.97)VRK	264	295			2540000			993000				S22:0.00;M23:1000.00;T29:7.87			S22:0.00;M23:1000.00;T29:16.93
HN07	Bud6 - WT	LTNQS(+79.97)TTEAAAAAGLMT(+79.97)TPSPS(+79.97)MLHLEETVRK	264	295			35400000			26000000				S5:0.00;T17:0.00;S22:0.00			S5:10.63;T17:0.00;S22:0.00
HN07	Bud6 - WT	LTNQS(+79.97)TTEAAAAAGLMTT(+79.97)PSPSMLHLEET(+79.97)VRK	264	295										S5:0.00;T18:0.00;T29:31.13
HN07	Bud6 - WT	LTNQS(+79.97)T(+79.97)TEAAAAAGLM(+15.99)TTPSPSMLHLEETVRK	264	295						1540000				S5:0.00;T6:0.00;M16:2.10			S5:0.00;T6:0.00;M16:10.71	S5:0.00;T6:0.00;M16:0.00
HN07	Bud6 - WT	LTNQS(+79.97)T(+79.97)TEAAAAAGLMTTPSPSM(+15.99)LHLEET(+79.97)VRK	264	295										S5:0.00;T6:0.00;M23:1000.00;T29:21.24	S5:0.00;T6:0.00;M23:1000.00;T29:14.67
HN07	Bud6 - WT	LTNQS(+79.97)TT(+79.97)EAAAAAGLMTTPSPSM(+15.99)LHLEETVRK	264	295										S5:0.00;T7:0.00;M23:7.48	S5:0.00;T7:0.00;M23:13.29
HN07	Bud6 - WT	LTNQS(+79.97)TT(+79.97)EAAAAAGLMTTPS(+79.97)PSMLHLEETVRK	264	295			35400000			26000000				S5:14.04;T7:11.10;S20:0.00			S5:14.04;T7:0.81;S20:0.00
HN07	Bud6 - WT	LTNQSTTEAAAAAGLMT(+79.97)T(+79.97)PS(+79.97)PSMLHLEETVRK	264	295										T17:0.00;T18:0.00;S20:0.00
HN07	Bud6 - WT	LTNQSTTEAAAAAGLMT(+79.97)TPSPS(+79.97)MLHLEET(+79.97)VRK	264	295										T17:6.67;S22:0.00;T29:15.03			T17:0.00;S22:0.00;T29:0.00
HN07	Bud6 - WT	LT(+79.97)NQSTTEAAAAAGLM(+15.99)T(+79.97)TPSPSMLHLEETVRK	264	295			533000							T2:0.00;M16:1000.00;T17:0.00
HN07	Bud6 - WT	LT(+79.97)NQSTT(+79.97)EAAAAAGLMTTPSPS(+79.97)MLHLEETVRK	264	295										T2:0.00;T7:0.00;S22:3.16
HN07	Bud6 - WT	LT(+79.97)NQSTT(+79.97)EAAAAAGLM(+15.99)TTPSPSMLHLEETVRK	264	295			2380000							T2:10.48;T7:0.00;M16:10.71
HN07	Bud6 - WT	LTNQST(+79.97)TEAAAAAGLM(+15.99)TT(+79.97)PSPSMLHLEETVRK	264	295										T6:0.00;M16:1000.00;T18:7.14
HN07	Bud6 - WT	LTNQST(+79.97)TEAAAAAGLMT(+79.97)TPSPSMLHLEETVRK	264	295			4860000							T6:0.00;T17:0.00
HN07	Bud6 - WT	LTNQST(+79.97)TEAAAAAGLMT(+79.97)TPSPSM(+15.99)LHLEETVRK	264	295										T6:0.00;T17:0.00;M23:0.00
HN07	Bud6 - WT	LTNQST(+79.97)TEAAAAAGLMTT(+79.97)PS(+79.97)PSMLHLEETVRK	264	295										T6:0.00;T18:0.00;S20:0.00
HN07	Bud6 - WT	LTNQST(+79.97)T(+79.97)EAAAAAGLM(+15.99)TTPSPSMLHLEET(+79.97)VRK	264	295										T6:0.00;T7:0.00;M16:1000.00;T29:0.00
HN07	Bud6 - WT	LTNQST(+79.97)T(+79.97)EAAAAAGLM(+15.99)TTPSPSMLHLEETVRK	264	295					109000					T6:0.00;T7:0.00;M16:31.37		T6:0.00;T7:0.00;M16:29.35
HN07	Bud6 - WT	LTNQSTT(+79.97)EAAAAAGLMTTPSPSM(+15.99)LHLEET(+79.97)VRK	264	295			2910000			670000	431000			T7:0.00;M23:1000.00;T29:19.24			T7:0.00;M23:1000.00;T29:53.25	T7:0.00;M23:1000.00;T29:8.38
HN07	Bud6 - WT	LTNQSTT(+79.97)EAAAAAGLMTTPS(+79.97)PSM(+15.99)LHLEETVRK	264	295			626000							T7:0.00;S20:0.00;M23:15.89
HN07	Bud6 - WT	LTNQSTT(+79.97)EAAAAAGLMTT(+79.97)PSPSMLHLEET(+79.97)VRK	264	295										T7:0.00;T18:0.00;T29:37.92
HN07	Bud6 - WT	LTNQSTTEAAAAAGLM(+15.99)TT(+79.97)PSPS(+79.97)MLHLEETVRK	264	295											M16:22.09;T18:0.00;S22:0.00
HN07	Bud6 - WT	LTNQSTTEAAAAAGLMTTPS(+79.97)PS(+79.97)M(+15.99)LHLEET(+79.97)VRK	264	295											S20:18.60;S22:8.34;M23:1000.00;T29:13.04
HN07	Bud6 - WT	LTNQS(+79.97)TTEAAAAAGLMTTPS(+79.97)PSMLHLEET(+79.97)VRK	264	295											S5:0.00;S20:2.98;T29:32.08
HN07	Bud6 - WT	LTNQS(+79.97)TTEAAAAAGLMT(+79.97)T(+79.97)PSPSMLHLEETVRK	264	295							30300000				S5:0.00;T17:1.32;T18:0.00	S5:0.00;T17:6.33;T18:0.00		S5:0.00;T17:0.97;T18:0.00
HN07	Bud6 - WT	LTNQS(+79.97)TTEAAAAAGLMT(+79.97)TPSPSMLHLEET(+79.97)VRK	264	295											S5:0.00;T17:5.47;T29:36.69
HN07	Bud6 - WT	LTNQS(+79.97)T(+79.97)TEAAAAAGLMTT(+79.97)PSPSMLHLEETVRK	264	295											S5:0.00;T6:0.00;T18:0.00	S5:6.65;T6:0.00;T18:9.40
HN07	Bud6 - WT	LTNQS(+79.97)TT(+79.97)EAAAAAGLMT(+79.97)T(+79.97)PSPSMLHLEETVRK	264	295				801000							S5:0.00;T7:0.00;T17:0.00;T18:0.00
HN07	Bud6 - WT	LTNQS(+79.97)TT(+79.97)EAAAAAGLMTT(+79.97)PSPSMLHLEETVRK	264	295											S5:0.00;T7:0.00;T18:0.00
HN07	Bud6 - WT	LTNQS(+79.97)T(+79.97)T(+79.97)EAAAAAGLMT(+79.97)TPSPSMLHLEETVRK	264	295				801000							S5:1.00;T6:8.02;T7:6.38;T17:0.00
HN07	Bud6 - WT	LTNQSTTEAAAAAGLMT(+79.97)TPS(+79.97)PSMLHLEETVRK	264	295				1960000		23000000					T17:0.00;S20:0.00		T17:21.12;S20:0.00
HN07	Bud6 - WT	LTNQSTTEAAAAAGLMT(+79.97)T(+79.97)PSPSMLHLEETVRK	264	295				4320000							T17:0.00;T18:0.00		T17:0.00;T18:0.00
HN07	Bud6 - WT	LT(+79.97)NQSTTEAAAAAGLMTTPS(+79.97)PSM(+15.99)LHLEETVRK	264	295											T2:0.00;S20:0.00;M23:9.22
HN07	Bud6 - WT	LT(+79.97)NQS(+79.97)TTEAAAAAGLMTTPSPSMLHLEETVRK	264	295											T2:0.00;S5:0.00
HN07	Bud6 - WT	LT(+79.97)NQST(+79.97)T(+79.97)EAAAAAGLMTTPSPSMLHLEET(+79.97)VRK	264	295											T2:0.00;T6:0.00;T7:0.00;T29:0.00
HN07	Bud6 - WT	LTNQST(+79.97)TEAAAAAGLMT(+79.97)TPSPS(+79.97)M(+15.99)LHLEETVRK	264	295											T6:0.00;T17:0.00;S22:0.00;M23:7.22
HN07	Bud6 - WT	LTNQST(+79.97)TEAAAAAGLMT(+79.97)T(+79.97)PS(+79.97)PSMLHLEET(+79.97)VRK	264	295											T6:0.00;T17:0.00;T18:0.00;S20:0.00;T29:20.19
HN07	Bud6 - WT	LTNQSTT(+79.97)EAAAAAGLMT(+79.97)TPSPSMLHLEETVRK	264	295											T7:0.00;T17:0.00
HN07	Bud6 - WT	LTNQSTT(+79.97)EAAAAAGLMT(+79.97)T(+79.97)PSPSMLHLEETVRK	264	295											T7:0.00;T17:0.00;T18:0.00	T7:0.00;T17:0.00;T18:6.63
HN07	Bud6 - WT	LTNQS(+79.97)TTEAAAAAGLM(+15.99)T(+79.97)T(+79.97)PSPSMLHLEETVRK	264	295												S5:0.00;M16:1000.00;T17:1.32;T18:0.00
HN07	Bud6 - WT	LTNQS(+79.97)TTEAAAAAGLMTT(+79.97)PSPS(+79.97)MLHLEETVRK	264	295					142000000							S5:10.63;T18:0.00;S22:0.00
HN07	Bud6 - WT	LTNQSTTEAAAAAGLMT(+79.97)T(+79.97)PSPSMLHLEET(+79.97)VRK	264	295							467000					T17:9.45;T18:11.12;T29:25.66		T17:1.44;T18:4.08;T29:23.75
HN07	Bud6 - WT	LT(+79.97)NQS(+79.97)TTEAAAAAGLMTT(+79.97)PSPSMLHLEETVRK	264	295												T2:0.00;S5:0.00;T18:0.00
HN07	Bud6 - WT	LTNQST(+79.97)TEAAAAAGLMT(+79.97)TPSPS(+79.97)MLHLEET(+79.97)VRK	264	295												T6:0.00;T17:0.00;S22:4.73;T29:6.97
HN07	Bud6 - WT	LTNQST(+79.97)TEAAAAAGLMT(+79.97)T(+79.97)PSPSMLHLEETVRK	264	295												T6:0.00;T17:0.00;T18:0.00
HN07	Bud6 - WT	LTNQST(+79.97)T(+79.97)EAAAAAGLMT(+79.97)TPSPS(+79.97)MLHLEETVRK	264	295					206000							T6:0.00;T7:0.00;T17:0.00;S22:0.00
HN07	Bud6 - WT	LTNQST(+79.97)T(+79.97)EAAAAAGLMT(+79.97)TPSPSMLHLEETVRK	264	295					32500000							T6:12.31;T7:0.00;T17:0.00
HN07	Bud6 - WT	LTNQSTT(+79.97)EAAAAAGLMT(+79.97)T(+79.97)PS(+79.97)PSMLHLEETVRK	264	295												T7:0.00;T17:7.81;T18:0.00;S20:0.00
HN07	Bud6 - WT	LTNQSTT(+79.97)EAAAAAGLMTT(+79.97)PS(+79.97)PSMLHLEETVRK	264	295												T7:0.00;T18:0.00;S20:0.00
HN07	Bud6 - WT	LTNQSTT(+79.97)EAAAAAGLMTT(+79.97)PS(+79.97)PS(+79.97)MLHLEETVRK	264	295					6280000							T7:0.00;T18:0.00;S20:0.00;S22:0.00
HN07	Bud6 - WT	LTNQS(+79.97)TTEAAAAAGLM(+15.99)TTPS(+79.97)PSMLHLEETVRK	264	295						1540000							S5:0.00;M16:1000.00;S20:0.00
HN07	Bud6 - WT	LTNQS(+79.97)TTEAAAAAGLMTTPSPS(+79.97)MLHLEET(+79.97)VRK	264	295													S5:0.00;S22:0.00;T29:0.00
HN07	Bud6 - WT	LTNQS(+79.97)T(+79.97)TEAAAAAGLMTTPS(+79.97)PSMLHLEETVRK	264	295						26000000							S5:0.00;T6:0.00;S20:0.00
HN07	Bud6 - WT	LTNQST(+79.97)TEAAAAAGLMT(+79.97)TPSPSMLHLEET(+79.97)VRK	264	295													T6:0.00;T17:0.00;T29:0.00
HN07	Bud6 - WT	LTNQSTT(+79.97)EAAAAAGLMT(+79.97)TPSPSMLHLEET(+79.97)VRK	264	295													T7:0.00;T17:7.32;T29:10.00
HN07	Bud6 - WT	LTNQSTT(+79.97)EAAAAAGLMTTPSPS(+79.97)MLHLEET(+79.97)VRK	264	295														T7:0.00;S22:0.00;T29:17.95
HN07	Bud6 - WT	LTNQSTTEAAAAAGLMTTPSPSMLHLEETVRK	264	295	5960000000	4350000000	66800000	1620000000	1450000000	467000000	447000000
HN07	Bud6 - WT	SKLYGNNNNDDDR	296	308	68500000	75800000	64300000	68400000	60400000	21200000	21600000
HN07	Bud6 - WT	LYGNNNNDDDR	298	308	27200000	38100000	40100000	33100000	36800000	19500000	18900000
HN07	Bud6 - WT	LYGNNNNDDDRNINS(+79.97)AENK	298	316						102000					S15:59.76	S15:43.72	S15:87.76	S15:104.72
HN07	Bud6 - WT	LYGNNNNDDDRNINSAENK	298	316	629000000	4200000000	3320000000	911000000	3790000000	2590000000	2600000000
HN07	Bud6 - WT	NINSAENK	309	316	571000	801000	790000	667000	1030000	566000	356000
HN07	Bud6 - WT	NINSAENKGK	309	318		162000		191000	373000		295000
HN07	Bud6 - WT	GKS(+79.97)IDDVSK	317	325	189000							S3:132.42
HN07	Bud6 - WT	GKSIDDVSK	317	325						3460000	5030000
HN07	Bud6 - WT	SIDDVSK	319	325	2470000		33500		2440000	662000	3380000
HN07	Bud6 - WT	SIDDVS(+79.97)KASPLAK	319	331	5080000	6200000	2330000	5350000	4790000	369000	810000	S6:0.00	S6:0.00	S6:0.00	S6:0.00	S6:0.00	S6:0.00	S6:0.00
HN07	Bud6 - WT	SIDDVSKAS(+79.97)PLAK	319	331	2310000000	1620000000	3120000000	2330000000	2140000000	1080000000	1220000000	S9:39.79	S9:42.12	S9:37.78	S9:59.97	S9:34.59	S9:54.76	S9:62.64
HN07	Bud6 - WT	SIDDVSKASPLAK	319	331			15800000	3230000			2840000
HN07	Bud6 - WT	ASPLAK	326	331		13300000
HN07	Bud6 - WT	AS(+79.97)PLAKT(+79.97)PLPIENVR	326	340	7760000	6510000	7380000	1800000	12900000	6020000	7080000	S2:1000.00;T7:1000.00	S2:1000.00;T7:1000.00	S2:1000.00;T7:1000.00	S2:1000.00;T7:1000.00	S2:1000.00;T7:1000.00	S2:1000.00;T7:1000.00	S2:1000.00;T7:1000.00
HN07	Bud6 - WT	ASPLAKT(+79.97)PLPIENVR	326	340	162000000	172000000	280000000	173000000	167000000	104000000	112000000	T7:37.49	T7:53.77	T7:59.60	T7:65.44	T7:40.49	T7:77.32	T7:69.61
HN07	Bud6 - WT	T(+79.97)PLPIENVR	332	340	234000000	219000000	313000000	115000000	211000000	104000000	108000000	T1:1000.00	T1:1000.00	T1:1000.00	T1:1000.00	T1:1000.00	T1:1000.00	T1:1000.00
HN07	Bud6 - WT	TPLPIENVR	332	340	5650000000	11700000000	11700000000	11400000000	8170000000	4580000000	5080000000
HN07	Bud6 - WT	TPLPIENVRAS(+79.97)PR	332	344	10600000000	11000000000	13400000000	10400000000	8550000000	4900000000	5310000000	S11:261.75	S11:94.06	S11:106.64	S11:157.10	S11:196.56	S11:235.56	S11:197.04
HN07	Bud6 - WT	T(+79.97)PLPIENVRAS(+79.97)PR	332	344	386000000	429000000	490000000	327000000	331000000	172000000	200000000	T1:1000.00;S11:1000.00	T1:1000.00;S11:1000.00	T1:1000.00;S11:1000.00	T1:1000.00;S11:1000.00	T1:1000.00;S11:1000.00	T1:1000.00;S11:1000.00	T1:1000.00;S11:1000.00
HN07	Bud6 - WT	RLSSVVTTS(+79.97)PDK	345	356	1510000000	1650000000	1930000000	1670000000	1990000000	1040000000	1140000000	S9:7.71	S9:17.41	S9:7.71	S9:18.53	S9:15.53	S9:18.53	S9:15.53
HN07	Bud6 - WT	RLSSVVTT(+79.97)SPDK	345	356	1480000000	14200000	1910000000	14900000	27600000	1020000000	1070000	T8:0.00	T8:12.31	T8:0.00	T8:13.92	T8:0.00	T8:0.00	T8:0.00
HN07	Bud6 - WT	RLS(+79.97)SVVTTSPDK	345	356				14900000							S3:0.00			S3:0.00
HN07	Bud6 - WT	RLSS(+79.97)VVTTSPDK	345	356												S4:0.00	S4:0.00	S4:0.00
HN07	Bud6 - WT	RLSSVVT(+79.97)TSPDK	345	356													T7:0.00	T7:0.00
HN07	Bud6 - WT	RLSSVVTTSPDK	345	356	2460000000	2550000000	3010000000	2900000000	2290000000	1270000000	1650000000
HN07	Bud6 - WT	LSS(+79.97)VVTTSPDK	346	356	47500000	50400000	62400000	68800000	46600000			S3:0.00	S3:0.00	S3:0.00	S3:0.00	S3:0.00
HN07	Bud6 - WT	LSSVVTTS(+79.97)PDK	346	356	47500000			24600000	46600000	35600000	38300000	S8:21.40			S8:32.91	S8:17.41	S8:6.55	S8:19.84
HN07	Bud6 - WT	LSSVVT(+79.97)TSPDK	346	356	47500000	50400000	62400000				37900000	T6:0.00	T6:0.00	T6:0.00				T6:0.00
HN07	Bud6 - WT	LSSVVTT(+79.97)SPDK	346	356			62400000			35600000				T7:0.00			T7:0.00
HN07	Bud6 - WT	LS(+79.97)SVVTTSPDK	346	356							37900000							S2:0.00
HN07	Bud6 - WT	LSSVVTTSPDK	346	356	376000000	466000000	386000000	465000000	326000000	178000000	185000000

## Sheet: Bud6 - PP
Sample	Substrate - kinase	Peptide	Start	End	Area r0	Area r1	Area r2	Area r3	Area r4	Area r5	Area r6	AScore r0	AScore r1	AScore r2	AScore r3	AScore r4	AScore r5	AScore r6
HN08	Bud6 - PP	T(+79.97)ASSSSSIETTVTK	18	31								T1:9.42
HN08	Bud6 - PP	VKQAILK	128	134	138000000	214000000	207000000	275000000	184000000	158000000
HN08	Bud6 - PP	NM(+15.99)QQEHR	135	141			4120000	3500000						M2:1000.00	M2:1000.00
HN08	Bud6 - PP	NMQQEHR	135	141		7800000	7660000	6860000	6190000	4090000	3080000
HN08	Bud6 - PP	NM(+15.99)QQEHRISVK	135	145			550000	395000						M2:1000.00	M2:1000.00
HN08	Bud6 - PP	NMQQEHRIS(+79.97)VK	135	145	587000				402000	403000		S9:1000.00		S9:1000.00		S9:1000.00	S9:1000.00	S9:1000.00
HN08	Bud6 - PP	NMQQEHRISVK	135	145	5660000	5440000	1110000	855000	2920000
HN08	Bud6 - PP	ISVKSHHQQNPSFTSNLSLGSEGTR	142	166	1460000	3790000	1950000	1620000			557000
HN08	Bud6 - PP	S(+79.97)HHQQNPSFTSNLSLGSEGTR	146	166												S1:8.86
HN08	Bud6 - PP	SHHQQNPS(+79.97)FTSNLSLGSEGTR	146	166	1540000							S8:0.00
HN08	Bud6 - PP	SHHQQNPSFT(+79.97)SNLSLGSEGTR	146	166					2870000						T10:0.00	T10:12.33		T10:15.27
HN08	Bud6 - PP	SHHQQNPSFTSNLS(+79.97)LGSEGTR	146	166			2800000						S14:4.32	S14:11.94			S14:0.00
HN08	Bud6 - PP	SHHQQNPSFTSNLSLGS(+79.97)EGTR	146	166													S17:0.00
HN08	Bud6 - PP	SHHQQNPSFTSNLSLGSEGTR	146	166	16300000000	15800000000	15700000000	12100000000	11400000000	5060000000	2760000000
HN08	Bud6 - PP	SHHQQNPS(+79.97)FTSNLSLGSEGT(+79.97)REGTPLSSR	146	174							12100000							S8:0.00;T20:0.00
HN08	Bud6 - PP	SHHQQNPS(+79.97)FTSNLSLGSEGTREGTPLS(+79.97)SR	146	174	46600000				21200000			S8:0.00;S27:0.00				S8:0.00;S27:16.36
HN08	Bud6 - PP	SHHQQNPS(+79.97)FTSNLSLGSEGTREGTPLSSR	146	174		3460000	426000	49000	1400000			S8:0.00	S8:0.00	S8:3.85	S8:0.00	S8:0.00	S8:0.00	S8:0.00
HN08	Bud6 - PP	SHHQQNPSFT(+79.97)SNLSLGS(+79.97)EGTREGTPLSSR	146	174			50800000							T10:0.00;S17:0.00
HN08	Bud6 - PP	SHHQQNPSFT(+79.97)SNLSLGSEGTREGTPLSSR	146	174	101000000	405000	52500000	34900000		1130000		T10:0.00	T10:0.00	T10:0.00	T10:0.00		T10:4.52
HN08	Bud6 - PP	SHHQQNPSFTS(+79.97)NLSLGSEGTREGTPLS(+79.97)SR	146	174		49000000							S11:6.08;S27:12.31			S11:0.00;S27:8.39
HN08	Bud6 - PP	SHHQQNPSFTS(+79.97)NLSLGSEGTREGTPLSSR	146	174	3100000	52300000	320000	45100000	121000	301000000	59100000	S11:0.00	S11:0.00	S11:0.00	S11:5.12	S11:0.00	S11:0.00	S11:0.00
HN08	Bud6 - PP	SHHQQNPSFTSNLS(+79.97)LGSEGT(+79.97)REGTPLSSR	146	174			50800000							S14:0.00;T20:2.87
HN08	Bud6 - PP	SHHQQNPSFTSNLS(+79.97)LGSEGTREGT(+79.97)PLSSR	146	174					2730000	15600000						S14:0.00;T24:0.00	S14:0.00;T24:0.00
HN08	Bud6 - PP	SHHQQNPSFTSNLS(+79.97)LGSEGTREGTPLS(+79.97)SR	146	174			50800000	47300000						S14:0.00;S27:0.00	S14:0.00;S27:0.00
HN08	Bud6 - PP	SHHQQNPSFTSNLS(+79.97)LGSEGTREGTPLSSR	146	174	36500000	69100000	4020000	724000000	1560000000	18800000	6200000	S14:0.00	S14:0.00	S14:10.16	S14:0.00	S14:0.00	S14:0.00	S14:3.75
HN08	Bud6 - PP	SHHQQNPSFTSNLSLGS(+79.97)EGTREGTPLS(+79.97)SR	146	174	46600000	38600000				11900000		S17:0.00;S27:0.00	S17:0.00;S27:0.00				S17:0.00;S27:0.00
HN08	Bud6 - PP	SHHQQNPSFTSNLSLGS(+79.97)EGTREGTPLSSR	146	174	2010000000	1210000000	1300000000	901000000	1640000000	68900000	90800000	S17:0.00	S17:7.21	S17:7.24	S17:7.21	S17:0.00	S17:0.00	S17:0.00
HN08	Bud6 - PP	SHHQQNPSFTSNLSLGSEGT(+79.97)REGTPLS(+79.97)SR	146	174					22300000	11800000	14900000					T20:0.00;S27:12.31	T20:6.24;S27:9.45	T20:6.24;S27:16.36
HN08	Bud6 - PP	SHHQQNPSFTSNLSLGSEGT(+79.97)REGTPLSSR	146	174	137000000	208000000	111000000	928000000	1020000000	859000000	832000000	T20:0.00	T20:0.00	T20:0.00	T20:0.00	T20:0.00	T20:0.00	T20:0.00
HN08	Bud6 - PP	SHHQQNPSFTSNLSLGSEGTREGT(+79.97)PLS(+79.97)SR	146	174	64000000	38600000	110000000	92400000	43500000	27400000	12100000	T24:0.00;S27:0.00	T24:0.00;S27:0.00	T24:0.00;S27:5.19	T24:0.00;S27:0.00	T24:0.00;S27:0.00	T24:0.00;S27:0.00	T24:0.00;S27:0.00
HN08	Bud6 - PP	SHHQQNPSFTSNLSLGSEGTREGT(+79.97)PLSSR	146	174	2110000000	1910000000	2180000000	1820000000	1600000000	821000000	375000000	T24:0.00	T24:13.04	T24:18.82	T24:10.63	T24:7.79	T24:7.01	T24:7.79
HN08	Bud6 - PP	SHHQQNPSFTSNLSLGSEGTREGTPLS(+79.97)SR	146	174	115000000	1040000	44900000			18800000		S27:12.31	S27:0.00	S27:10.63		S27:0.00	S27:0.00	S27:0.00
HN08	Bud6 - PP	SHHQQNPSFTSNLSLGSEGTREGTPLSS(+79.97)R	146	174	800000	608000						S28:0.00	S28:0.00			S28:0.00
HN08	Bud6 - PP	SHHQQNPSFTSNLSLGSEGTREGTPLSSR	146	174	845000000	623000000	607000000	669000000	403000000	294000000	304000000
HN08	Bud6 - PP	EGT(+79.97)PLS(+79.97)SR	167	174		2020000	2140000		6030000	1470000	1690000		T3:51.13;S6:10.59	T3:50.24;S6:12.31	T3:59.60;S6:12.31	T3:65.37;S6:15.27	T3:61.36;S6:8.46	T3:104.26;S6:30.00
HN08	Bud6 - PP	EGT(+79.97)PLSSR	167	174	322000000	209000000	248000000	215000000	489000000	160000000	332000000	T3:0.00	T3:40.95	T3:40.95	T3:40.95	T3:44.36	T3:34.24	T3:39.51
HN08	Bud6 - PP	EGTPLS(+79.97)SR	167	174	54500000	42700000	51200000	43200000	39800000			S6:6.08	S6:18.53	S6:19.84	S6:9.38	S6:10.59	S6:0.00
HN08	Bud6 - PP	EGTPLSSR	167	174	1530000000	1190000000	1750000000	1620000000	1470000000	1290000000	1390000000
HN08	Bud6 - PP	EGT(+79.97)PLS(+79.97)SRK	167	175	13300000	32900000	39900000	41000000	26000000	9360000	13400000	T3:45.44;S6:0.00	T3:45.44;S6:0.00	T3:45.44;S6:0.00	T3:45.44;S6:0.00	T3:44.10;S6:0.00	T3:34.51;S6:0.00	T3:52.73;S6:0.00
HN08	Bud6 - PP	EGT(+79.97)PLSS(+79.97)RK	167	175														T3:63.05;S7:18.53
HN08	Bud6 - PP	EGT(+79.97)PLSSRK	167	175	1180000000	830000000	441000000	993000000	1140000000	618000000	676000000	T3:36.87	T3:26.14	T3:0.00	T3:27.08	T3:36.87	T3:36.87	T3:0.00
HN08	Bud6 - PP	EGTPLS(+79.97)SRK	167	175	311000000	356000000	362000000	370000000	402000000	199000000	223000000	S6:0.00	S6:0.00	S6:0.00	S6:0.00	S6:0.00	S6:0.00	S6:0.00
HN08	Bud6 - PP	EGTPLSSRK	167	175	29100000	477000000	30600000	6690000	1980000	169000	350000000
HN08	Bud6 - PP	SSIVRDQR	176	183	4360000	58400000	6330000		182000000	113000000	98700000
HN08	Bud6 - PP	DQRQSDSVENSYGEK	181	195	840000	4750000	2220000	1400000	1900000	566000	490000
HN08	Bud6 - PP	QSDSVENSYGEK	184	195	3150000000	3030000000	3210000000	2970000000	2320000000	1690000000	1600000000
HN08	Bud6 - PP	QS(+79.97)DSVENSYGEKVNSTSTGTPSAQSAEATLTKPR	184	217	46400000	22400000				16400000	10700000	S2:0.00	S2:0.00				S2:0.00	S2:0.00
HN08	Bud6 - PP	QSDS(+79.97)VENSYGEKVNSTSTGTPSAQSAEATLTKPR	184	217	60600000		19600000	16100000	27400000		13400000	S4:0.00		S4:0.00	S4:0.00	S4:0.00		S4:0.00
HN08	Bud6 - PP	QSDSVENS(+79.97)YGEKVNSTSTGTPSAQSAEATLTKPR	184	217			19600000		27400000	12800000				S8:0.00		S8:0.00	S8:0.00
HN08	Bud6 - PP	QSDSVENSYGEKVNSTS(+79.97)TGTPSAQSAEATLTKPR	184	217						3590000							S17:0.00
HN08	Bud6 - PP	QSDSVENSYGEKVNSTSTGT(+79.97)PSAQSAEATLTKPR	184	217				16100000	6570000	3590000	2740000		T20:0.00	T20:0.00	T20:0.00	T20:0.00	T20:23.60	T20:0.00
HN08	Bud6 - PP	QSDSVENSYGEKVNSTSTGTPS(+79.97)AQSAEATLTKPR	184	217					6570000							S22:0.00
HN08	Bud6 - PP	QSDSVENSYGEKVNSTSTGTPSAQSAEAT(+79.97)LTKPR	184	217	6090000	2360000	4960000	1910000	2110000			T29:22.45	T29:22.45	T29:22.45	T29:28.36	T29:12.33	T29:19.05
HN08	Bud6 - PP	QSDSVENSYGEKVNSTSTGTPSAQSAEATLT(+79.97)KPR	184	217					1310000							T31:6.63
HN08	Bud6 - PP	QSDSVENSYGEKVNSTSTGTPSAQSAEATLTKPR	184	217	575000000	518000000	497000000	376000000	353000000	146000000	149000000
HN08	Bud6 - PP	VNS(+79.97)TS(+79.97)T(+79.97)GTPSAQSAEATLTKPR	196	217	2680000					1650000		S3:0.00;S5:0.00;T6:11.12					S3:0.00;S5:14.04;T6:0.00
HN08	Bud6 - PP	VNS(+79.97)TS(+79.97)TGTPSAQSAEATLTKPR	196	217													S3:0.00;S5:0.00
HN08	Bud6 - PP	VNS(+79.97)TST(+79.97)GT(+79.97)PSAQSAEATLTKPR	196	217							1730000							S3:15.73;T6:5.99;T8:0.00
HN08	Bud6 - PP	VNS(+79.97)TSTGTPSAQSAEAT(+79.97)LTKPR	196	217		17400000	44800000			6040000		S3:0.00;T17:36.20	S3:0.00;T17:19.61	S3:0.00;T17:46.32		S3:0.00;T17:26.88	S3:0.00;T17:32.94	S3:0.00;T17:24.34
HN08	Bud6 - PP	VNS(+79.97)TSTGTPSAQSAEATLTKPR	196	217	232000	2670000000	2460000000	761000000	728000000	1140000000	1270000	S3:0.00	S3:10.59	S3:0.00	S3:10.59	S3:0.00	S3:0.00	S3:8.46
HN08	Bud6 - PP	VNST(+79.97)STGTPSAQSAEAT(+79.97)LTKPR	196	217	2840000	17400000		10300000				T4:0.00;T17:38.37	T4:0.00;T17:22.45		T4:1.03;T17:36.20	T4:5.99;T17:37.49		T4:0.00;T17:19.61
HN08	Bud6 - PP	VNST(+79.97)STGTPSAQSAEATLTKPR	196	217	2800000000	3440000000	734000000	2580000000	2350000000		1070000000	T4:0.00	T4:10.59	T4:0.00	T4:0.00	T4:0.00	T4:8.46	T4:0.00
HN08	Bud6 - PP	VNSTS(+79.97)TGTPSAQSAEAT(+79.97)LTKPR	196	217		9450000			3300000				S5:0.00;T17:10.30			S5:4.95;T17:37.95
HN08	Bud6 - PP	VNSTS(+79.97)TGTPSAQSAEATLTKPR	196	217	1980000000	201000000				1080000		S5:0.00	S5:0.00				S5:0.00
HN08	Bud6 - PP	VNSTST(+79.97)GTPSAQSAEAT(+79.97)LTKPR	196	217														T6:0.00;T17:0.00
HN08	Bud6 - PP	VNSTST(+79.97)GTPSAQSAEATLTKPR	196	217		46700							T6:0.00
HN08	Bud6 - PP	VNSTSTGT(+79.97)PSAQSAEAT(+79.97)LTKPR	196	217	2840000	9450000	16000000	6970000	3300000	14900000	7160000	T8:5.33;T17:28.36	T8:22.34;T17:7.32	T8:2.15;T17:28.36	T8:15.50;T17:28.36	T8:10.63;T17:28.36	T8:0.00;T17:12.33	T8:0.00;T17:22.45
HN08	Bud6 - PP	VNSTSTGT(+79.97)PSAQSAEATLTKPR	196	217	2800000000	3440000000	3190000000	2580000000	728000000	373000000	1070000000	T8:28.36	T8:28.36	T8:28.36	T8:5.32	T8:0.00	T8:0.00	T8:28.36
HN08	Bud6 - PP	VNSTSTGTPS(+79.97)AQSAEAT(+79.97)LTKPR	196	217							7160000							S10:0.00;T17:0.00
HN08	Bud6 - PP	VNSTSTGTPS(+79.97)AQSAEATLTKPR	196	217			734000000	1820000000	1800000		278000000		S10:0.00	S10:0.00	S10:10.63	S10:0.00	S10:0.00	S10:0.00
HN08	Bud6 - PP	VNSTSTGTPSAQS(+79.97)AEATLTKPR	196	217								S13:0.00					S13:0.00
HN08	Bud6 - PP	VNSTSTGTPSAQSAEAT(+79.97)LTKPR	196	217	718000000	655000000	699000000	663000000		374000000	382000000	T17:28.36	T17:28.36	T17:14.84	T17:28.36	T17:28.36	T17:28.36	T17:22.45
HN08	Bud6 - PP	VNSTSTGTPSAQSAEATLTKPR	196	217	34300000000	36800000000	37400000000	35600000000	35300000000	19100000000	20600000000
HN08	Bud6 - PP	VNS(+79.97)TSTGT(+79.97)PSAQSAEATLTKPRTNIK	196	221			5160000							S3:0.00;T8:0.00
HN08	Bud6 - PP	VNS(+79.97)TSTGTPS(+79.97)AQSAEATLTKPRTNIK	196	221												S3:0.00;S10:0.00
HN08	Bud6 - PP	VNS(+79.97)TSTGTPSAQSAEATLT(+79.97)KPRTNIK	196	221								S3:7.32;T19:11.12
HN08	Bud6 - PP	VNST(+79.97)STGT(+79.97)PSAQSAEATLTKPRTNIK	196	221	771000							T4:0.00;T8:0.00
HN08	Bud6 - PP	VNST(+79.97)STGTPSAQS(+79.97)AEATLTKPRTNIK	196	221		5810000					5460000		T4:2.76;S13:0.00					T4:0.00;S13:0.00
HN08	Bud6 - PP	VNST(+79.97)STGTPSAQSAEAT(+79.97)LTKPRTNIK	196	221							5460000							T4:0.00;T17:0.00
HN08	Bud6 - PP	VNST(+79.97)STGTPSAQSAEATLT(+79.97)KPRTNIK	196	221			5160000	4610000	2880000					T4:0.00;T19:0.00	T4:9.38;T19:0.00	T4:15.26;T19:0.00
[truncated: 409 more rows]

## Sheet: Cdc27 AASA - WT
Sample	Substrate - kinase	Peptide	Start	End	Area r0	Area r1	Area r2	Area r3	Area r4	Area r5	Area r6	AScore r0	AScore r1	AScore r2	AScore r3	AScore r4	AScore r5	AScore r6
[truncated: 93 more rows]

[truncated: 1 more sheets: Cdc27 - AASA - PP]
