# Supplementary material for: Phosphate-binding pocket on cyclin B governs CDK substrate phosphorylation and mitotic timing
Source: Nat Commun. 2025 May 8;16:4281. doi: 10.1038/s41467-025-59700-7 (PMC12062237; doi:10.1038/s41467-025-59700-7)
Supplement: Supplementary file 4 — Supplementary Data 2 [file 41467_2025_59700_MOESM4_ESM.xlsx]

## Sheet: Description
Supplementary Data 2: Quantification of phosphorylation sites in CDK substrates. Five substrates were tested with wild-type Clb2-Cdk1-Cks1 or mutant Clb2-pp-Cdk1-Cks1. The ten kinase reactions (HN01-HN10) were each divided into seven technical replicates (r0 to r6) for 70 separate MS analyses. High-confidence phosphopeptides were selected by excluding all peptides below a threshold of 2% ion inte…

## Sheet: Cdc27
Sample	Substrate - kinase	Replicate	Protein Position	AA No.	Modified Peptide Sequence Window	Best -10logP	Top PSM AScore	Top PSM Ion Intensity (%)	Best AScore	Best Ion Intensity (%)	Area unmodified	Area modified	Area Smt3	Normalized Area modified
HN01	Cdc27 - WT	1	T260	260	GNNNINNNVNtLFQSSNSPPS	44.1162	17	2	17	2	13100000000	20100000	49800000000	0.000403614
HN01	Cdc27 - WT	2	T260	260	GNNNINNNVNtLFQSSNSPPS	43.1266	17	4	17	4	19500000000	0	46900000000	0
HN01	Cdc27 - WT	5	T260	260	GNNNINNNVNtLFQSSNSPPS	42.2922	23	2	23	5	6950000000	0	16600000000	0
HN01	Cdc27 - WT	6	T260	260	GNNNINNNVNtLFQSSNSPPS	43.061	19	2	19	9	8870000000	0	18100000000	0
HN01	Cdc27 - WT	0	S267	267	NVNTLFQSSNsPPSTSASSFS	39.7395	24	8	24	18	25600000000	2730000	48000000000	5.6875e-05
HN01	Cdc27 - WT	1	S267	267	NVNTLFQSSNsPPSTSASSFS	44.1154	24	8	24	8	13100000000	0	49800000000	0
HN01	Cdc27 - WT	2	S267	267	NVNTLFQSSNsPPSTSASSFS	43.2225	40	8	40	15	19500000000	0	46900000000	0
HN01	Cdc27 - WT	3	S267	267	NVNTLFQSSNsPPSTSASSFS	43.9093	40	13	40	18	23600000000	1590000000	51300000000	0.0309942
HN01	Cdc27 - WT	4	S267	267	NVNTLFQSSNsPPSTSASSFS	42.7089	36	13	36	35	9510000000	350000000	38200000000	0.0091623
HN01	Cdc27 - WT	5	S267	267	NVNTLFQSSNsPPSTSASSFS	42.3628	40	8	40	8	6950000000	0	16600000000	0
HN01	Cdc27 - WT	6	S267	267	NVNTLFQSSNsPPSTSASSFS	43.0616	40	19	40	27	8860000000	3400000	18100000000	0.000187845
HN02	Cdc27 - PP	0	S267	267	NVNTLFQSSNsPPSTSASSFS	44.379	40	16	40	35	9620000000	2090000	20500000000	0.000101951
HN02	Cdc27 - PP	1	S267	267	NVNTLFQSSNsPPSTSASSFS	35.3483	27	16	27	16	11800000000	23600000	31500000000	0.000749206
HN02	Cdc27 - PP	2	S267	267	NVNTLFQSSNsPPSTSASSFS	42.5365	40	10	40	12	14000000000	0	25700000000	0
HN02	Cdc27 - PP	3	S267	267	NVNTLFQSSNsPPSTSASSFS	42.7276	40	4	40	11	2750000000	0	28200000000	0
HN02	Cdc27 - PP	4	S267	267	NVNTLFQSSNsPPSTSASSFS	43.1513	40	8	40	8	2310000000	0	18000000000	0
HN02	Cdc27 - PP	6	S267	267	NVNTLFQSSNsPPSTSASSFS	40.8038	15	4	15	4	61700000	0	10000000000	0
HN01	Cdc27 - WT	0	S270	270	TLFQSSNSPPsTSASSFSSIQ	43.3297	15	2	15	2	23800000000	1730000000	48000000000	0.0360417
HN01	Cdc27 - WT	1	S270	270	TLFQSSNSPPsTSASSFSSIQ	43.7092	15	22	15	22	13100000000	8180000	49800000000	0.000164257
HN01	Cdc27 - WT	2	S270	270	TLFQSSNSPPsTSASSFSSIQ	40.5601	15	2	15	2	19500000000	0	46900000000	0
HN01	Cdc27 - WT	4	S270	270	TLFQSSNSPPsTSASSFSSIQ	42.6719	15	5	15	5	9860000000	0	38200000000	0
HN01	Cdc27 - WT	6	S270	270	TLFQSSNSPPsTSASSFSSIQ	43.0551	15	5	15	5	8870000000	0	18100000000	0
HN02	Cdc27 - PP	0	S270	270	TLFQSSNSPPsTSASSFSSIQ	38.7681	22	3	22	3	9620000000	1760000	20500000000	8.58537e-05
HN02	Cdc27 - PP	1	S270	270	TLFQSSNSPPsTSASSFSSIQ	44.6224	15	6	15	6	11900000000	0	31500000000	0
HN02	Cdc27 - PP	2	S270	270	TLFQSSNSPPsTSASSFSSIQ	37.4103	15	15	15	15	14000000000	1090000	25700000000	4.24125e-05
HN02	Cdc27 - PP	3	S270	270	TLFQSSNSPPsTSASSFSSIQ	42.7462	16	2	16	13	2570000000	178000000	28200000000	0.00631206
HN02	Cdc27 - PP	4	S270	270	TLFQSSNSPPsTSASSFSSIQ	23.1127	20	2	20	2	2310000000	0	18000000000	0
HN01	Cdc27 - WT	1	T271	271	LFQSSNSPPStSASSFSSIQH	38.4552	22	15	22	15	13100000000	0	49800000000	0
HN01	Cdc27 - WT	2	T271	271	LFQSSNSPPStSASSFSSIQH	43.2254	15	9	15	9	19500000000	0	46900000000	0
HN01	Cdc27 - WT	3	T271	271	LFQSSNSPPStSASSFSSIQH	32.3072	17	4	17	4	25200000000	0	51300000000	0
HN01	Cdc27 - WT	6	T271	271	LFQSSNSPPStSASSFSSIQH	42.9864	15	5	15	5	8870000000	0	18100000000	0
HN02	Cdc27 - PP	3	T271	271	LFQSSNSPPStSASSFSSIQH	42.5417	16	3	16	3	2720000000	32000000	28200000000	0.00113475
HN02	Cdc27 - PP	1	S277	277	SPPSTSASSFsSIQHFSRSQQ	44.6082	23	15	23	15	11900000000	5280000	31500000000	0.000167619
HN02	Cdc27 - PP	1	S278	278	PPSTSASSFSsIQHFSRSQQQ	44.6201	17	19	17	24	11900000000	0	31500000000	0
HN02	Cdc27 - PP	6	S278	278	PPSTSASSFSsIQHFSRSQQQ	29.7651	15	15	15	15	61700000	0	10000000000	0
HN01	Cdc27 - WT	4	S285	285	SFSSIQHFSRsQQQQANTSIR	42.705	72	2	72	2	7720000000	0	38200000000	0
HN01	Cdc27 - WT	0	T292	292	FSRSQQQQANtSIRTCQNKNT	43.3411	20	6	20	23	8090000000	22400	48000000000	4.66667e-07
HN01	Cdc27 - WT	2	T292	292	FSRSQQQQANtSIRTCQNKNT	41.3692	16	49	16	49	8650000000	0	46900000000	0
HN01	Cdc27 - WT	3	T292	292	FSRSQQQQANtSIRTCQNKNT	43.2885	15	54	15	54	8350000000	9610000	51300000000	0.000187329
HN01	Cdc27 - WT	4	T292	292	FSRSQQQQANtSIRTCQNKNT	42.6973	15	43	15	43	7720000000	0	38200000000	0
HN01	Cdc27 - WT	5	T292	292	FSRSQQQQANtSIRTCQNKNT	39.5627	23	8	23	43	3690000000	10200000	16600000000	0.000614458
HN01	Cdc27 - WT	6	T292	292	FSRSQQQQANtSIRTCQNKNT	41.5529	15	8	15	8	3410000000	0	18100000000	0
HN02	Cdc27 - PP	0	T292	292	FSRSQQQQANtSIRTCQNKNT	44.3681	15	35	15	35	6470000000	0	20500000000	0
HN02	Cdc27 - PP	2	T292	292	FSRSQQQQANtSIRTCQNKNT	32.0468	21	2	21	4	6530000000	0	25700000000	0
HN02	Cdc27 - PP	3	T292	292	FSRSQQQQANtSIRTCQNKNT	37.4757	15	29	15	29	5450000000	0	28200000000	0
HN02	Cdc27 - PP	4	T292	292	FSRSQQQQANtSIRTCQNKNT	43.1014	21	46	21	46	5010000000	0	18000000000	0
HN02	Cdc27 - PP	5	T292	292	FSRSQQQQANtSIRTCQNKNT	40.9081	21	14	21	14	3730000000	4970000	9780000000	0.00050818
HN02	Cdc27 - PP	6	T292	292	FSRSQQQQANtSIRTCQNKNT	40.8164	17	18	17	18	2830000000	3200000	10000000000	0.00032
HN02	Cdc27 - PP	0	S293	293	SRSQQQQANTsIRTCQNKNTQ	44.3915	18	7	18	7	6470000000	0	20500000000	0
HN01	Cdc27 - WT	0	T296	296	QQQQANTSIRtCQNKNTQTPK	43.3425	44	18	44	18	11300000	13300000	48000000000	0.000277083
HN01	Cdc27 - WT	1	T296	296	QQQQANTSIRtCQNKNTQTPK	43.8688	32	15	32	15	989000	36200000	49800000000	0.000726908
HN01	Cdc27 - WT	2	T296	296	QQQQANTSIRtCQNKNTQTPK	43.1543	30	10	30	16	950000	12700000	46900000000	0.000270789
HN01	Cdc27 - WT	3	T296	296	QQQQANTSIRtCQNKNTQTPK	43.9093	49	18	49	18	1230000	33900000	51300000000	0.000660819
HN01	Cdc27 - WT	4	T296	296	QQQQANTSIRtCQNKNTQTPK	42.6992	27	16	27	20	6140000	18700000	38200000000	0.000489529
HN01	Cdc27 - WT	5	T296	296	QQQQANTSIRtCQNKNTQTPK	42.3628	46	18	46	18	518000	17800000	16600000000	0.00107229
HN01	Cdc27 - WT	6	T296	296	QQQQANTSIRtCQNKNTQTPK	43.0642	41	16	41	16	4660000	7470000	18100000000	0.000412707
HN02	Cdc27 - PP	0	T296	296	QQQQANTSIRtCQNKNTQTPK	44.4295	41	14	41	23	1210000	13100000	20500000000	0.000639024
HN02	Cdc27 - PP	1	T296	296	QQQQANTSIRtCQNKNTQTPK	44.6225	59	18	59	18	1160000	14400000	31500000000	0.000457143
HN02	Cdc27 - PP	2	T296	296	QQQQANTSIRtCQNKNTQTPK	42.0687	42	15	42	20	7500000	12700000	25700000000	0.000494163
HN02	Cdc27 - PP	3	T296	296	QQQQANTSIRtCQNKNTQTPK	42.7427	37	21	37	25	1870000	2520000	28200000000	8.93617e-05
HN02	Cdc27 - PP	4	T296	296	QQQQANTSIRtCQNKNTQTPK	43.1513	50	15	50	18	859000	11100000	18000000000	0.000616667
HN02	Cdc27 - PP	5	T296	296	QQQQANTSIRtCQNKNTQTPK	41.176	59	17	59	17	4710000	3970000	9780000000	0.00040593
HN02	Cdc27 - PP	6	T296	296	QQQQANTSIRtCQNKNTQTPK	31.3298	40	2	40	16	842000	7240000	10000000000	0.000724
HN01	Cdc27 - WT	0	T304	304	IRTCQNKNTQtPKNPAINSKT	43.3425	33	21	33	32	537000000	973000000	48000000000	0.0202708
HN01	Cdc27 - WT	1	T304	304	IRTCQNKNTQtPKNPAINSKT	44.1162	40	18	40	18	1460000000	335000000	49800000000	0.00672691
HN01	Cdc27 - WT	2	T304	304	IRTCQNKNTQtPKNPAINSKT	43.2263	44	26	44	34	1690000000	367000000	46900000000	0.00782516
HN01	Cdc27 - WT	3	T304	304	IRTCQNKNTQtPKNPAINSKT	43.9093	39	21	39	44	1050000000	1010000000	51300000000	0.0196881
HN01	Cdc27 - WT	4	T304	304	IRTCQNKNTQtPKNPAINSKT	42.7086	32	21	32	46	1360000000	260000	38200000000	6.80628e-06
HN01	Cdc27 - WT	5	T304	304	IRTCQNKNTQtPKNPAINSKT	42.3574	43	10	43	39	405000000	340000000	16600000000	0.0204819
HN01	Cdc27 - WT	6	T304	304	IRTCQNKNTQtPKNPAINSKT	43.0642	34	18	34	36	423000000	515000000	18100000000	0.028453
HN02	Cdc27 - PP	0	T304	304	IRTCQNKNTQtPKNPAINSKT	44.4295	24	3	24	36	715000000	239000000	20500000000	0.0116585
HN02	Cdc27 - PP	1	T304	304	IRTCQNKNTQtPKNPAINSKT	44.618	34	10	34	34	966000000	246000000	31500000000	0.00780952
HN02	Cdc27 - PP	2	T304	304	IRTCQNKNTQtPKNPAINSKT	42.5502	30	10	30	32	1200000000	329000000	25700000000	0.0128016
HN02	Cdc27 - PP	3	T304	304	IRTCQNKNTQtPKNPAINSKT	42.7462	22	28	22	31	546000000	182000000	28200000000	0.0064539
HN02	Cdc27 - PP	4	T304	304	IRTCQNKNTQtPKNPAINSKT	43.1513	34	28	34	41	457000000	340000000	18000000000	0.0188889
HN02	Cdc27 - PP	5	T304	304	IRTCQNKNTQtPKNPAINSKT	41.176	34	28	34	32	308000000	136000000	9780000000	0.0139059
HN02	Cdc27 - PP	6	T304	304	IRTCQNKNTQtPKNPAINSKT	40.8206	33	17	33	32	271000000	131000000	10000000000	0.0131
HN01	Cdc27 - WT	0	S312	312	TQTPKNPAINsKTSSALPNNI	34.9452	21	2	21	2	1510000000	0	48000000000	0
HN01	Cdc27 - WT	0	S316	316	KNPAINSKTSsALPNNISMNL	38.4835	25	26	25	26	19400000000	0	48000000000	0
HN01	Cdc27 - WT	4	S316	316	KNPAINSKTSsALPNNISMNL	38.0246	15	30	15	30	4100000000	0	38200000000	0
HN01	Cdc27 - WT	5	S316	316	KNPAINSKTSsALPNNISMNL	42.2771	19	15	19	32	2940000000	64300000	16600000000	0.00387349
HN02	Cdc27 - PP	1	S316	316	KNPAINSKTSsALPNNISMNL	42.4579	22	15	22	15	7290000000	0	31500000000	0
HN02	Cdc27 - PP	4	S316	316	KNPAINSKTSsALPNNISMNL	36.4683	26	8	26	30	966000000	0	18000000000	0
HN01	Cdc27 - WT	2	S323	323	KTSSALPNNIsMNLVSPSSKQ	40.1617	16	5	16	5	11200000000	0	46900000000	0
HN01	Cdc27 - WT	3	S323	323	KTSSALPNNIsMNLVSPSSKQ	36.7585	16	5	16	5	10900000000	0	51300000000	0
HN01	Cdc27 - WT	5	S323	323	KTSSALPNNIsMNLVSPSSKQ	32.531	24	2	24	2	3000000000	0	16600000000	0
HN01	Cdc27 - WT	6	S323	323	KTSSALPNNIsMNLVSPSSKQ	20.9532	16	6	16	6	3340000000	0	18100000000	0
HN02	Cdc27 - PP	1	S323	323	KTSSALPNNIsMNLVSPSSKQ	43.3453	15	9	15	9	7280000000	618000	31500000000	1.9619e-05
HN02	Cdc27 - PP	2	S323	323	KTSSALPNNIsMNLVSPSSKQ	28.9607	17	2	17	2	8960000000	0	25700000000	0
HN02	Cdc27 - PP	4	S323	323	KTSSALPNNIsMNLVSPSSKQ	41.0181	24	8	24	8	965000000	524000	18000000000	2.91111e-05
HN02	Cdc27 - PP	5	S323	323	KTSSALPNNIsMNLVSPSSKQ	40.0904	22	11	22	11	918000000	0	9780000000	0
HN01	Cdc27 - WT	0	S328	328	LPNNISMNLVsPSSKQPTISS	43.3425	47	8	47	49	19200000000	160000000	48000000000	0.00333333
HN01	Cdc27 - WT	1	S328	328	LPNNISMNLVsPSSKQPTISS	44.1162	47	7	47	66	15000000000	2260000000	49800000000	0.0453815
HN01	Cdc27 - WT	2	S328	328	LPNNISMNLVsPSSKQPTISS	43.0246	47	21	47	57	8730000000	2520000000	46900000000	0.0537313
HN01	Cdc27 - WT	3	S328	328	LPNNISMNLVsPSSKQPTISS	43.9063	40	2	40	49	8780000000	2140000000	51300000000	0.0417154
HN01	Cdc27 - WT	4	S328	328	LPNNISMNLVsPSSKQPTISS	42.7091	47	28	47	54	4090000000	1540000	38200000000	4.03141e-05
HN01	Cdc27 - WT	5	S328	328	LPNNISMNLVsPSSKQPTISS	42.3628	77	32	77	48	2470000000	535000000	16600000000	0.0322289
HN01	Cdc27 - WT	6	S328	328	LPNNISMNLVsPSSKQPTISS	43.0642	47	28	47	55	2640000000	696000000	18100000000	0.038453
HN02	Cdc27 - PP	0	S328	328	LPNNISMNLVsPSSKQPTISS	44.4295	56	50	56	64	8370000000	1810000000	20500000000	0.0882927
HN02	Cdc27 - PP	1	S328	328	LPNNISMNLVsPSSKQPTISS	44.6225	77	38	77	65	6720000000	569000000	31500000000	0.0180635
HN02	Cdc27 - PP	2	S328	328	LPNNISMNLVsPSSKQPTISS	42.5502	47	33	47	51	8730000000	233000000	25700000000	0.00906615
HN02	Cdc27 - PP	3	S328	328	LPNNISMNLVsPSSKQPTISS	42.7462	60	32	60	64	1410000000	40200000	28200000000	0.00142553
HN02	Cdc27 - PP	4	S328	328	LPNNISMNLVsPSSKQPTISS	43.1505	38	48	38	55	843000000	123000000	18000000000	0.00683333
HN02	Cdc27 - PP	5	S328	328	LPNNISMNLVsPSSKQPTISS	41.176	47	36	47	49	863000000	55300000	9780000000	0.0056544
HN02	Cdc27 - PP	6	S328	328	LPNNISMNLVsPSSKQPTISS	40.8164	34	34	34	65	758000000	58800000	10000000000	0.00588
HN01	Cdc27 - WT	2	S330	330	NNISMNLVSPsSKQPTISSLA	20.7852	16	26	16	26	11200000000	0	46900000000	0
HN01	Cdc27 - WT	0	S331	331	NISMNLVSPSsKQPTISSLAK	43.3205	22	11	22	11	19000000000	417000000	48000000000	0.0086875
HN01	Cdc27 - WT	1	S331	331	NISMNLVSPSsKQPTISSLAK	44.1162	15	9	15	9	17200000000	0	49800000000	0
HN02	Cdc27 - PP	0	S331	331	NISMNLVSPSsKQPTISSLAK	44.4276	17	6	17	6	10100000000	39100000	20500000000	0.00190732
HN01	Cdc27 - WT	0	T351	351	KVYNRNKLLTtPPSKLLNNDR	35.5469	24	29	24	31	9390000000	10400000	48000000000	0.000216667
HN01	Cdc27 - WT	1	T351	351	KVYNRNKLLTtPPSKLLNNDR	36.4931	24	27	24	32	7440000000	1170000000	49800000000	0.023494
HN01	Cdc27 - WT	2	T351	351	KVYNRNKLLTtPPSKLLNNDR	43.0084	25	26	25	37	11400000000	52900000	46900000000	0.00112793
HN01	Cdc27 - WT	3	T351	351	KVYNRNKLLTtPPSKLLNNDR	31.0956	31	20	31	35	11200000000	1420000000	51300000000	0.0276803
HN01	Cdc27 - WT	4	T351	351	KVYNRNKLLTtPPSKLLNNDR	39.9664	28	44	28	47	8740000000	948000000	38200000000	0.0248168
HN01	Cdc27 - WT	5	T351	351	KVYNRNKLLTtPPSKLLNNDR	26.3726	25	28	25	32	4990000000	584000000	16600000000	0.0351807
HN01	Cdc27 - WT	6	T351	351	KVYNRNKLLTtPPSKLLNNDR	42.9607	24	25	24	31	4940000000	589000000	18100000000	0.0325414
HN02	Cdc27 - PP	0	T351	351	KVYNRNKLLTtPPSKLLNNDR	44.3676	25	19	25	35	5400000000	813000000	20500000000	0.0396585
HN02	Cdc27 - PP	1	T351	351	KVYNRNKLLTtPPSKLLNNDR	44.346	32	30	32	30	5490000000	823000000	31500000000	0.026127
HN02	Cdc27 - PP	2	T351	351	KVYNRNKLLTtPPSKLLNNDR	40.8613	24	28	24	28	7000000000	31400000	25700000000	0.00122179
HN02	Cdc27 - PP	3	T351	351	KVYNRNKLLTtPPSKLLNNDR	41.5625	24	29	24	33	6100000000	0	28200000000	0
HN02	Cdc27 - PP	4	T351	351	KVYNRNKLLTtPPSKLLNNDR	32.1712	25	23	25	32	4880000000	734000000	18000000000	0.0407778
HN02	Cdc27 - PP	5	T351	351	KVYNRNKLLTtPPSKLLNNDR	41.0062	24	27	24	37	2440000000	421000000	9780000000	0.043047
HN02	Cdc27 - PP	6	T351	351	KVYNRNKLLTtPPSKLLNNDR	40.8206	24	28	24	32	1920000000	289000000	10000000000	0.0289
HN01	Cdc27 - WT	0	S354	354	NRNKLLTTPPsKLLNNDRNHQ	37.4072	24	2	24	8	9400000000	0	48000000000	0
HN02	Cdc27 - PP	0	S354	354	NRNKLLTTPPsKLLNNDRNHQ	37.9588	17	5	17	5	6210000000	0	20500000000	0
HN02	Cdc27 - PP	1	S354	354	NRNKLLTTPPsKLLNNDRNHQ	39.2557	27	4	27	4	6310000000	0	31500000000	0
HN02	Cdc27 - PP	2	S354	354	NRNKLLTTPPsKLLNNDRNHQ	24.5495	15	2	15	2	7030000000	0	25700000000	0
HN02	Cdc27 - PP	3	S354	354	NRNKLLTTPPsKLLNNDRNHQ	42.0514	24	3	24	3	5640000000	462000000	28200000000	0.016383
HN02	Cdc27 - PP	4	S354	354	NRNKLLTTPPsKLLNNDRNHQ	24.169	16	3	16	3	5620000000	0	18000000000	0

## Sheet: Cdc16
Sample	Substrate - kinase	Replicate	Protein Position	AA No.	Modified Peptide Sequence Window	Best -10logP	Top PSM AScore	Top PSM Ion Intensity (%)	Best AScore	Best Ion Intensity (%)	Area unmodified	Area modified	Area Smt3	Normalized Area modified
HN03	Cdc16 - WT	0	S44	44	SNRVLMRNPMsPSEQHSQHNS	45.179	22	9	22	9	23500000000	47700000	62900000000	0.000758347
HN03	Cdc16 - WT	1	S44	44	SNRVLMRNPMsPSEQHSQHNS	35.5945	22	2	22	8	12100000000	0	58500000000	0
HN03	Cdc16 - WT	2	S44	44	SNRVLMRNPMsPSEQHSQHNS	45.235	22	5	22	9	21200000000	341000	70200000000	4.85755e-06
HN03	Cdc16 - WT	3	S44	44	SNRVLMRNPMsPSEQHSQHNS	43.4162	30	3	30	15	7940000000	203000000	46800000000	0.00433761
HN03	Cdc16 - WT	4	S44	44	SNRVLMRNPMsPSEQHSQHNS	42.8465	19	10	19	10	8370000000	0	49700000000	0
HN03	Cdc16 - WT	5	S44	44	SNRVLMRNPMsPSEQHSQHNS	43.1197	27	12	27	25	4360000000	236000	33100000000	7.12991e-06
HN03	Cdc16 - WT	6	S44	44	SNRVLMRNPMsPSEQHSQHNS	34.7069	18	7	18	7	4320000000	208000	36600000000	5.68306e-06
HN04	Cdc16 - PP	0	S44	44	SNRVLMRNPMsPSEQHSQHNS	45.0736	27	2	27	11	16600000000	685000000	46800000000	0.0146368
HN04	Cdc16 - PP	1	S44	44	SNRVLMRNPMsPSEQHSQHNS	43.2523	16	13	16	13	9230000000	0	41000000000	0
HN04	Cdc16 - PP	2	S44	44	SNRVLMRNPMsPSEQHSQHNS	45.5871	28	5	28	13	12000000000	0	43200000000	0
HN04	Cdc16 - PP	4	S44	44	SNRVLMRNPMsPSEQHSQHNS	42.6842	24	4	24	19	4470000000	98400000	40200000000	0.00244776
HN04	Cdc16 - PP	5	S44	44	SNRVLMRNPMsPSEQHSQHNS	21.6606	32	3	32	12	1490000000	428000000	18500000000	0.0231351
HN04	Cdc16 - PP	6	S44	44	SNRVLMRNPMsPSEQHSQHNS	42.4204	22	3	22	3	1570000000	0	19300000000	0
HN03	Cdc16 - WT	0	S46	46	RVLMRNPMSPsEQHSQHNSTL	31.5952	15	8	15	8	23600000000	0	62900000000	0
HN04	Cdc16 - PP	1	S46	46	RVLMRNPMSPsEQHSQHNSTL	43.0616	23	5	23	5	9230000000	0	41000000000	0
HN03	Cdc16 - WT	1	S50	50	RNPMSPSEQHsQHNSTLAASP	40.6765	17	3	17	3	12100000000	0	58500000000	0
HN04	Cdc16 - PP	1	S50	50	RNPMSPSEQHsQHNSTLAASP	43.0616	32	2	32	2	9230000000	0	41000000000	0
HN04	Cdc16 - PP	6	S50	50	RNPMSPSEQHsQHNSTLAASP	42.4204	27	2	27	2	1570000000	0	19300000000	0
HN03	Cdc16 - WT	4	S54	54	SPSEQHSQHNsTLAASPFVSN	38.9828	15	22	15	22	8360000000	347000	49700000000	6.98189e-06
HN03	Cdc16 - WT	6	S54	54	SPSEQHSQHNsTLAASPFVSN	42.9181	15	4	15	4	4320000000	1820000	36600000000	4.97268e-05
HN03	Cdc16 - WT	2	T55	55	PSEQHSQHNStLAASPFVSNV	45.4986	16	7	16	7	21200000000	0	70200000000	0
HN04	Cdc16 - PP	0	T55	55	PSEQHSQHNStLAASPFVSNV	39.8879	19	2	19	6	17300000000	1030000	46800000000	2.20085e-05
HN04	Cdc16 - PP	2	T55	55	PSEQHSQHNStLAASPFVSNV	45.586	17	4	17	4	12000000000	0	43200000000	0
HN04	Cdc16 - PP	4	T55	55	PSEQHSQHNStLAASPFVSNV	42.0596	16	7	16	7	4570000000	3860000	40200000000	9.60199e-05
HN03	Cdc16 - WT	0	S59	59	HSQHNSTLAAsPFVSNVSAAR	45.3835	53	27	53	51	9530000000	14000000000	62900000000	0.222576
HN03	Cdc16 - WT	1	S59	59	HSQHNSTLAAsPFVSNVSAAR	44.2082	53	32	53	56	5590000000	6560000000	58500000000	0.112137
HN03	Cdc16 - WT	2	S59	59	HSQHNSTLAAsPFVSNVSAAR	45.4983	63	24	63	54	14200000000	7020000000	70200000000	0.1
HN03	Cdc16 - WT	3	S59	59	HSQHNSTLAAsPFVSNVSAAR	43.4109	67	32	67	65	6390000000	1760000000	46800000000	0.0376068
HN03	Cdc16 - WT	4	S59	59	HSQHNSTLAAsPFVSNVSAAR	40.906	53	54	53	80	4380000000	3980000000	49700000000	0.0800805
HN03	Cdc16 - WT	5	S59	59	HSQHNSTLAAsPFVSNVSAAR	43.2089	57	17	57	62	2560000000	1800000000	33100000000	0.0543807
HN03	Cdc16 - WT	6	S59	59	HSQHNSTLAAsPFVSNVSAAR	42.873	53	26	53	58	2640000000	1680000000	36600000000	0.0459016
HN04	Cdc16 - PP	0	S59	59	HSQHNSTLAAsPFVSNVSAAR	45.0893	63	5	63	58	10100000000	7240000000	46800000000	0.154701
HN04	Cdc16 - PP	1	S59	59	HSQHNSTLAAsPFVSNVSAAR	43.2523	53	25	53	46	3700000000	5530000000	41000000000	0.134878
HN04	Cdc16 - PP	2	S59	59	HSQHNSTLAAsPFVSNVSAAR	45.5871	53	30	53	57	6060000000	5960000000	43200000000	0.137963
HN04	Cdc16 - PP	3	S59	59	HSQHNSTLAAsPFVSNVSAAR	43.2399	53	30	53	54	3600000000	2080000000	39400000000	0.0527919
HN04	Cdc16 - PP	4	S59	59	HSQHNSTLAAsPFVSNVSAAR	42.7068	53	24	53	73	1960000000	2610000000	40200000000	0.0649254
HN04	Cdc16 - PP	5	S59	59	HSQHNSTLAAsPFVSNVSAAR	42.1438	55	32	55	51	1090000000	833000000	18500000000	0.045027
HN04	Cdc16 - PP	6	S59	59	HSQHNSTLAAsPFVSNVSAAR	42.4204	73	6	73	82	957000000	617000000	19300000000	0.0319689
HN03	Cdc16 - WT	0	S66	66	LAASPFVSNVsAARTQQSLPT	40.6528	16	15	16	15	23600000000	0	62900000000	0
HN03	Cdc16 - WT	2	S66	66	LAASPFVSNVsAARTQQSLPT	45.4981	15	12	15	12	21200000000	0	70200000000	0
HN03	Cdc16 - WT	5	S66	66	LAASPFVSNVsAARTQQSLPT	34.9933	56	5	56	17	4360000000	0	33100000000	0
HN03	Cdc16 - WT	6	S66	66	LAASPFVSNVsAARTQQSLPT	33.2004	34	11	34	11	4320000000	0	36600000000	0
HN03	Cdc16 - WT	1	T70	70	PFVSNVSAARtQQSLPTDAQN	44.0792	59	2	59	2	41400000000	0	58500000000	0
HN03	Cdc16 - WT	6	T70	70	PFVSNVSAARtQQSLPTDAQN	42.9181	47	2	47	5	25600000000	1610000	36600000000	4.39891e-05
HN04	Cdc16 - PP	5	T70	70	PFVSNVSAARtQQSLPTDAQN	28.7814	24	2	24	2	14400000000	1810000	18500000000	9.78378e-05
HN03	Cdc16 - WT	0	S73	73	SNVSAARTQQsLPTDAQNDRL	45.1271	24	16	24	16	45500000000	0	62900000000	0
HN03	Cdc16 - WT	6	S73	73	SNVSAARTQQsLPTDAQNDRL	42.9175	34	16	34	16	25600000000	999000	36600000000	2.72951e-05
HN03	Cdc16 - WT	0	T76	76	SAARTQQSLPtDAQNDRLQQP	45.3835	41	6	41	6	45500000000	9090000	62900000000	0.000144515
HN03	Cdc16 - WT	1	T76	76	SAARTQQSLPtDAQNDRLQQP	43.7861	30	8	30	8	41400000000	7700000	58500000000	0.000131624
HN03	Cdc16 - WT	2	T76	76	SAARTQQSLPtDAQNDRLQQP	45.4975	24	11	24	11	50500000000	0	70200000000	0
HN03	Cdc16 - WT	4	T76	76	SAARTQQSLPtDAQNDRLQQP	42.8333	41	6	41	7	40700000000	8380000	49700000000	0.000168612
HN03	Cdc16 - WT	5	T76	76	SAARTQQSLPtDAQNDRLQQP	43.3001	46	8	46	8	26000000000	6230000	33100000000	0.000188218
HN03	Cdc16 - WT	6	T76	76	SAARTQQSLPtDAQNDRLQQP	42.7062	40	6	40	6	25600000000	7000000	36600000000	0.000191257
HN04	Cdc16 - PP	5	T76	76	SAARTQQSLPtDAQNDRLQQP	42.0559	54	7	54	11	14400000000	428000	18500000000	2.31351e-05
HN03	Cdc16 - WT	1	T92	92	RLQQPWNRTNtATSPYQSLAN	33.8282	17	5	17	5	38300000000	0	58500000000	0
HN03	Cdc16 - WT	2	T92	92	RLQQPWNRTNtATSPYQSLAN	36.0384	15	6	15	6	47800000000	424000	70200000000	6.03989e-06
HN03	Cdc16 - WT	4	T92	92	RLQQPWNRTNtATSPYQSLAN	42.8465	21	50	21	50	27700000000	587000000	49700000000	0.0118109
HN03	Cdc16 - WT	5	T92	92	RLQQPWNRTNtATSPYQSLAN	42.6749	26	16	26	16	20900000000	0	33100000000	0
HN03	Cdc16 - WT	6	T92	92	RLQQPWNRTNtATSPYQSLAN	20.8354	16	37	16	37	16100000000	0	36600000000	0
HN04	Cdc16 - PP	0	T92	92	RLQQPWNRTNtATSPYQSLAN	45.0893	20	51	20	51	20400000000	0	46800000000	0
HN04	Cdc16 - PP	1	T92	92	RLQQPWNRTNtATSPYQSLAN	43.2523	27	53	27	53	27600000000	0	41000000000	0
HN04	Cdc16 - PP	4	T92	92	RLQQPWNRTNtATSPYQSLAN	42.7068	28	54	28	55	22300000000	1070000	40200000000	2.66169e-05
HN04	Cdc16 - PP	5	T92	92	RLQQPWNRTNtATSPYQSLAN	42.0753	29	41	29	41	11700000000	148000	18500000000	8e-06
HN04	Cdc16 - PP	6	T92	92	RLQQPWNRTNtATSPYQSLAN	42.4204	18	31	18	31	15100000000	4900000	19300000000	0.000253886
HN03	Cdc16 - WT	0	T94	94	QQPWNRTNTAtSPYQSLANSP	45.3469	18	4	18	4	37000000000	0	62900000000	0
HN03	Cdc16 - WT	2	T94	94	QQPWNRTNTAtSPYQSLANSP	36.5571	16	3	16	3	47800000000	62700	70200000000	8.93162e-07
HN03	Cdc16 - WT	4	T94	94	QQPWNRTNTAtSPYQSLANSP	42.8432	15	30	15	30	28300000000	0	49700000000	0
HN04	Cdc16 - PP	0	T94	94	QQPWNRTNTAtSPYQSLANSP	44.7792	28	24	28	24	20400000000	0	46800000000	0
HN04	Cdc16 - PP	5	T94	94	QQPWNRTNTAtSPYQSLANSP	40.4907	33	19	33	19	11700000000	23700	18500000000	1.28108e-06
HN03	Cdc16 - WT	1	S95	95	QPWNRTNTATsPYQSLANSPL	44.3505	27	18	27	18	37100000000	1210000000	58500000000	0.0206838
HN03	Cdc16 - WT	2	S95	95	QPWNRTNTATsPYQSLANSPL	45.4975	25	9	25	12	47800000000	0	70200000000	0
HN03	Cdc16 - WT	3	S95	95	QPWNRTNTATsPYQSLANSPL	43.4163	27	11	27	11	23700000000	0	46800000000	0
HN03	Cdc16 - WT	4	S95	95	QPWNRTNTATsPYQSLANSPL	42.8432	31	24	31	24	28300000000	1580000	49700000000	3.17907e-05
HN03	Cdc16 - WT	5	S95	95	QPWNRTNTATsPYQSLANSPL	43.3001	42	10	42	17	20900000000	0	33100000000	0
HN03	Cdc16 - WT	6	S95	95	QPWNRTNTATsPYQSLANSPL	42.9168	25	12	25	12	16100000000	0	36600000000	0
HN04	Cdc16 - PP	1	S95	95	QPWNRTNTATsPYQSLANSPL	43.2523	23	14	23	22	27600000000	0	41000000000	0
HN04	Cdc16 - PP	2	S95	95	QPWNRTNTATsPYQSLANSPL	45.5871	28	13	28	13	34700000000	0	43200000000	0
HN04	Cdc16 - PP	3	S95	95	QPWNRTNTATsPYQSLANSPL	43.2469	22	11	22	11	8410000000	0	39400000000	0
HN04	Cdc16 - PP	4	S95	95	QPWNRTNTATsPYQSLANSPL	42.7068	28	11	28	21	21800000000	482000000	40200000000	0.01199
HN04	Cdc16 - PP	5	S95	95	QPWNRTNTATsPYQSLANSPL	42.1775	28	20	28	20	11500000000	270000000	18500000000	0.0145946
HN04	Cdc16 - PP	6	S95	95	QPWNRTNTATsPYQSLANSPL	42.4204	42	2	42	26	14900000000	295000000	19300000000	0.015285
HN03	Cdc16 - WT	2	Y97	97	WNRTNTATSPyQSLANSPLIQ	45.4986	24	21	24	21	47800000000	0	70200000000	0
HN03	Cdc16 - WT	4	Y97	97	WNRTNTATSPyQSLANSPLIQ	22.0515	24	15	24	15	28300000000	1030000	49700000000	2.07243e-05
HN03	Cdc16 - WT	5	Y97	97	WNRTNTATSPyQSLANSPLIQ	24.0866	25	2	25	2	20900000000	42900	33100000000	1.29607e-06
HN04	Cdc16 - PP	1	Y97	97	WNRTNTATSPyQSLANSPLIQ	43.0616	20	9	20	9	27000000000	638000000	41000000000	0.015561
HN04	Cdc16 - PP	2	Y97	97	WNRTNTATSPyQSLANSPLIQ	41.1188	22	4	22	9	34600000000	15900000	43200000000	0.000368056
HN04	Cdc16 - PP	3	Y97	97	WNRTNTATSPyQSLANSPLIQ	43.2468	15	20	15	20	8410000000	0	39400000000	0
HN03	Cdc16 - WT	1	S99	99	RTNTATSPYQsLANSPLIQKL	44.3384	23	12	23	19	38300000000	0	58500000000	0
HN03	Cdc16 - WT	2	S99	99	RTNTATSPYQsLANSPLIQKL	41.0626	19	11	19	29	47800000000	0	70200000000	0
HN03	Cdc16 - WT	4	S99	99	RTNTATSPYQsLANSPLIQKL	36.5987	22	5	22	10	28300000000	194000	49700000000	3.90342e-06
HN03	Cdc16 - WT	5	S99	99	RTNTATSPYQsLANSPLIQKL	43.3001	27	18	27	39	20900000000	0	33100000000	0
HN04	Cdc16 - PP	5	S99	99	RTNTATSPYQsLANSPLIQKL	42.1477	41	2	41	30	11700000000	9140	18500000000	4.94054e-07
HN03	Cdc16 - WT	0	S103	103	ATSPYQSLANsPLIQKLQANI	45.3845	117	33	117	75	24800000000	12100000000	62900000000	0.192369
HN03	Cdc16 - WT	1	S103	103	ATSPYQSLANsPLIQKLQANI	44.3505	129	34	129	57	26100000000	12200000000	58500000000	0.208547
HN03	Cdc16 - WT	2	S103	103	ATSPYQSLANsPLIQKLQANI	45.4967	102	41	102	60	35300000000	12500000000	70200000000	0.178063
HN03	Cdc16 - WT	3	S103	103	ATSPYQSLANsPLIQKLQANI	43.4159	90	33	90	70	16100000000	7580000000	46800000000	0.161966
HN03	Cdc16 - WT	4	S103	103	ATSPYQSLANsPLIQKLQANI	42.8465	90	29	90	62	20700000000	7510000000	49700000000	0.151107
HN03	Cdc16 - WT	5	S103	103	ATSPYQSLANsPLIQKLQANI	43.3001	99	32	99	85	13600000000	7300000000	33100000000	0.220544
HN03	Cdc16 - WT	6	S103	103	ATSPYQSLANsPLIQKLQANI	42.9181	115	36	115	69	9750000000	6310000000	36600000000	0.172404
HN04	Cdc16 - PP	0	S103	103	ATSPYQSLANsPLIQKLQANI	45.0874	100	29	100	97	13000000000	7400000000	46800000000	0.15812
HN04	Cdc16 - PP	1	S103	103	ATSPYQSLANsPLIQKLQANI	43.2523	105	28	105	66	19000000000	8650000000	41000000000	0.210976
HN04	Cdc16 - PP	2	S103	103	ATSPYQSLANsPLIQKLQANI	45.5871	94	28	94	87	27000000000	7680000000	43200000000	0.177778
HN04	Cdc16 - PP	3	S103	103	ATSPYQSLANsPLIQKLQANI	43.2449	78	37	78	71	5440000000	2980000000	39400000000	0.0756345
HN04	Cdc16 - PP	4	S103	103	ATSPYQSLANsPLIQKLQANI	42.7068	95	25	95	69	13400000000	8860000000	40200000000	0.220398
HN04	Cdc16 - PP	5	S103	103	ATSPYQSLANsPLIQKLQANI	42.1775	92	35	92	69	6930000000	4800000000	18500000000	0.259459
HN04	Cdc16 - PP	6	S103	103	ATSPYQSLANsPLIQKLQANI	42.4204	95	33	95	72	10300000000	4890000000	19300000000	0.253368
HN03	Cdc16 - WT	0	T115	115	LIQKLQANIMtPHQPSANSNS	45.3845	37	8	37	38	15500000000	1960000	62900000000	3.11606e-05
HN03	Cdc16 - WT	1	T115	115	LIQKLQANIMtPHQPSANSNS	44.023	25	22	25	22	12600000000	78700	58500000000	1.3453e-06
HN03	Cdc16 - WT	2	T115	115	LIQKLQANIMtPHQPSANSNS	45.4981	35	9	35	28	2550000000	139000000	70200000000	0.00198006
HN03	Cdc16 - WT	3	T115	115	LIQKLQANIMtPHQPSANSNS	43.4163	28	7	28	7	16700000	1660000	46800000000	3.54701e-05
HN04	Cdc16 - PP	0	T115	115	LIQKLQANIMtPHQPSANSNS	45.069	37	17	37	21	9480000000	1290000000	46800000000	0.0275641
HN04	Cdc16 - PP	1	T115	115	LIQKLQANIMtPHQPSANSNS	43.0616	37	8	37	15	3390000000	4190000	41000000000	0.000102195
HN04	Cdc16 - PP	2	T115	115	LIQKLQANIMtPHQPSANSNS	45.5871	20	19	20	19	4940000000	410000000	43200000000	0.00949074
HN04	Cdc16 - PP	3	T115	115	LIQKLQANIMtPHQPSANSNS	43.2466	37	27	37	27	50600000	0	39400000000	0
HN04	Cdc16 - PP	6	T115	115	LIQKLQANIMtPHQPSANSNS	39.7879	23	12	23	12	1330000	87400	19300000000	4.5285e-06
HN03	Cdc16 - WT	1	S143	143	NVVNDNNLLAsMSKNSMFGST	36.7565	22	29	22	29	12600000000	0	58500000000	0
HN03	Cdc16 - WT	2	S143	143	NVVNDNNLLAsMSKNSMFGST	45.3339	22	26	22	26	2680000000	7550000	70200000000	0.00010755
HN04	Cdc16 - PP	0	S143	143	NVVNDNNLLAsMSKNSMFGST	36.1038	19	32	19	32	10700000000	109000000	46800000000	0.00232906
HN04	Cdc16 - PP	3	S143	143	NVVNDNNLLAsMSKNSMFGST	42.35	19	22	19	22	50600000	0	39400000000	0
HN04	Cdc16 - PP	2	S152	152	ASMSKNSMFGsTIPSTLRKVS	39.863	19	4	19	4	10700000000	320000	43200000000	7.40741e-06
HN04	Cdc16 - PP	1	T153	153	SMSKNSMFGStIPSTLRKVSL	42.879	17	8	17	8	12600000000	1900000	41000000000	4.63415e-05
HN04	Cdc16 - PP	2	T153	153	SMSKNSMFGStIPSTLRKVSL	45.2275	16	2	16	2	10700000000	0	43200000000	0
HN04	Cdc16 - PP	3	T153	153	SMSKNSMFGStIPSTLRKVSL	43.1314	24	19	24	19	7160000000	377000	39400000000	9.56853e-06
HN03	Cdc16 - WT	0	S156	156	KNSMFGSTIPsTLRKVSLQRE	32.0075	15	9	15	9	25600000000	192000	62900000000	3.05246e-06
HN03	Cdc16 - WT	1	S156	156	KNSMFGSTIPsTLRKVSLQRE	44.3451	31	4	31	4	16700000000	925000	58500000000	1.5812e-05
HN03	Cdc16 - WT	2	S156	156	KNSMFGSTIPsTLRKVSLQRE	45.4959	16	8	16	8	37100000000	0	70200000000	0
HN03	Cdc16 - WT	3	S156	156	KNSMFGSTIPsTLRKVSLQRE	34.4111	15	7	15	7	11900000000	0	46800000000	0
HN03	Cdc16 - WT	4	S156	156	KNSMFGSTIPsTLRKVSLQRE	41.8459	15	9	15	9	8100000000	733000	49700000000	1.47485e-05
HN03	Cdc16 - WT	5	S156	156	KNSMFGSTIPsTLRKVSLQRE	42.1497	19	3	19	3	6140000000	0	33100000000	0
HN04	Cdc16 - PP	0	S156	156	KNSMFGSTIPsTLRKVSLQRE	20.3164	15	2	15	3	22000000000	0	46800000000	0
HN04	Cdc16 - PP	1	S156	156	KNSMFGSTIPsTLRKVSLQRE	31.8248	24	18	24	18	12600000000	1290000	41000000000	3.14634e-05
HN04	Cdc16 - PP	2	S156	156	KNSMFGSTIPsTLRKVSLQRE	45.5537	15	5	15	5	10700000000	769000	43200000000	1.78009e-05
HN03	Cdc16 - WT	0	T157	157	NSMFGSTIPStLRKVSLQREY	45.3189	21	10	21	15	25600000000	9030000	62900000000	0.000143561
HN03	Cdc16 - WT	1	T157	157	NSMFGSTIPStLRKVSLQREY	44.3451	37	4	37	14	16700000000	2630000	58500000000	4.49573e-05
HN03	Cdc16 - WT	2	T157	157	NSMFGSTIPStLRKVSLQREY	45.4986	21	10	21	19	37100000000	14500000	70200000000	0.000206553
HN03	Cdc16 - WT	3	T157	157	NSMFGSTIPStLRKVSLQREY	43.4106	25	22	25	30	11900000000	83200	46800000000	1.77778e-06
HN03	Cdc16 - WT	4	T157	157	NSMFGSTIPStLRKVSLQREY	35.9522	36	11	36	21	8090000000	5670000	49700000000	0.000114085
HN03	Cdc16 - WT	5	T157	157	NSMFGSTIPStLRKVSLQREY	37.6699	20	12	20	17	6090000000	51800000	33100000000	0.00156495
HN03	Cdc16 - WT	6	T157	157	NSMFGSTIPStLRKVSLQREY	28.5945	27	8	27	8	3610000000	0	36600000000	0
HN04	Cdc16 - PP	0	T157	157	NSMFGSTIPStLRKVSLQREY	39.8429	46	3	46	14	22000000000	17300000	46800000000	0.000369658
HN04	Cdc16 - PP	1	T157	157	NSMFGSTIPStLRKVSLQREY	28.3234	31	6	31	20	12600000000	2450000	41000000000	5.97561e-05
HN04	Cdc16 - PP	2	T157	157	NSMFGSTIPStLRKVSLQREY	44.9327	36	11	36	19	10700000000	3770000	43200000000	8.72685e-05
HN04	Cdc16 - PP	3	T157	157	NSMFGSTIPStLRKVSLQREY	43.2292	23	26	23	27	7160000000	0	39400000000	0
HN04	Cdc16 - PP	4	T157	157	NSMFGSTIPStLRKVSLQREY	21.2597	20	7	20	11	5330000000	666000	40200000000	1.65672e-05
HN04	Cdc16 - PP	5	T157	157	NSMFGSTIPStLRKVSLQREY	42.1775	19	13	19	13	2330000000	0	18500000000	0
HN04	Cdc16 - PP	6	T157	157	NSMFGSTIPStLRKVSLQREY	42.3675	15	8	15	10	1560000000	25200	19300000000	1.3057e-06
HN03	Cdc16 - WT	6	S162	162	STIPSTLRKVsLQREYKDSVD	39.3999	1000	13	1000	13	176000	597000	36600000000	1.63115e-05
HN04	Cdc16 - PP	0	S162	162	STIPSTLRKVsLQREYKDSVD	37.3792	1000	11	1000	11	0	680000	46800000000	1.45299e-05
HN04	Cdc16 - PP	1	S162	162	STIPSTLRKVsLQREYKDSVD	30.4447	1000	14	1000	14	0	804000	41000000000	1.96098e-05
HN04	Cdc16 - PP	2	S162	162	STIPSTLRKVsLQREYKDSVD	37.5548	1000	12	1000	12	0	802000	43200000000	1.85648e-05
HN04	Cdc16 - PP	4	S162	162	STIPSTLRKVsLQREYKDSVD	39.5537	1000	15	1000	15	708000	660000	40200000000	1.64179e-05
HN04	Cdc16 - PP	5	S162	162	STIPSTLRKVsLQREYKDSVD	39.5001	1000	14	1000	14	309000	557000	18500000000	3.01081e-05
HN04	Cdc16 - PP	6	S162	162	STIPSTLRKVsLQREYKDSVD	39.3577	1000	13	1000	13	489000	526000	19300000000	2.72539e-05
HN03	Cdc16 - WT	6	S170	170	KVSLQREYKDsVDGVVRDEDN	41.0169	41	11	41	11	997000000	0	36600000000	0
HN04	Cdc16 - PP	0	S170	170	KVSLQREYKDsVDGVVRDEDN	44.8123	40	23	40	23	871000000	404000	46800000000	8.63248e-06
HN04	Cdc16 - PP	3	S170	170	KVSLQREYKDsVDGVVRDEDN	21.4106	59	29	59	29	1110000000	352000	39400000000	8.93401e-06

## Sheet: Spa2
Sample	Substrate - kinase	Replicate	Protein Position	AA No.	Modified Peptide Sequence Window	Best -10logP	Top PSM AScore	Top PSM Ion Intensity (%)	Best AScore	Best Ion Intensity (%)	Area unmodified	Area modified	Area Smt3	Normalized Area modified
HN05	Spa2 - WT	1	T549	549	VLEYSSPTATtPMTPTFPSTS	44.0597	18	13	18	13	8740000000	0	98100000000	0
HN05	Spa2 - WT	2	T549	549	VLEYSSPTATtPMTPTFPSTS	36.53	17	10	17	10	5090000000	1080000	89300000000	1.20941e-05
HN05	Spa2 - WT	4	T549	549	VLEYSSPTATtPMTPTFPSTS	31.1511	15	7	15	7	2230000000	0	75000000000	0
HN06	Spa2 - PP	1	T549	549	VLEYSSPTATtPMTPTFPSTS	46.0395	16	3	16	3	7200000000	2520000	95300000000	2.64428e-05
HN06	Spa2 - PP	4	T549	549	VLEYSSPTATtPMTPTFPSTS	45.5552	31	12	31	12	1950000000	7800000	73300000000	0.000106412
HN06	Spa2 - PP	5	T549	549	VLEYSSPTATtPMTPTFPSTS	40.3671	15	2	15	2	677000000	0	64900000000	0
HN05	Spa2 - WT	0	T552	552	YSSPTATTPMtPTFPSTSGIN	46.1373	41	5	41	43	12000000000	1570000000	90300000000	0.0173865
HN05	Spa2 - WT	1	T552	552	YSSPTATTPMtPTFPSTSGIN	45.9038	33	27	33	31	7840000000	902000000	98100000000	0.0091947
HN05	Spa2 - WT	2	T552	552	YSSPTATTPMtPTFPSTSGIN	46.3578	36	28	36	30	4570000000	519000000	89300000000	0.00581187
HN05	Spa2 - WT	3	T552	552	YSSPTATTPMtPTFPSTSGIN	44.4264	28	12	28	31	1280000000	0	68000000000	0
HN05	Spa2 - WT	4	T552	552	YSSPTATTPMtPTFPSTSGIN	45.1084	33	31	33	48	1970000000	256000000	75000000000	0.00341333
HN05	Spa2 - WT	5	T552	552	YSSPTATTPMtPTFPSTSGIN	43.1891	36	22	36	34	578000000	64300000	65300000000	0.000984686
HN05	Spa2 - WT	6	T552	552	YSSPTATTPMtPTFPSTSGIN	44.5086	28	27	28	43	655000000	33400000	61600000000	0.000542208
HN06	Spa2 - PP	0	T552	552	YSSPTATTPMtPTFPSTSGIN	46.3814	36	26	36	45	12200000000	700000000	99100000000	0.00706357
HN06	Spa2 - PP	1	T552	552	YSSPTATTPMtPTFPSTSGIN	46.053	36	32	36	32	6730000000	473000000	95300000000	0.00496327
HN06	Spa2 - PP	2	T552	552	YSSPTATTPMtPTFPSTSGIN	46.0379	47	23	47	28	8120000000	888000000	83900000000	0.010584
HN06	Spa2 - PP	3	T552	552	YSSPTATTPMtPTFPSTSGIN	45.5892	36	24	36	43	1790000000	33700000	59300000000	0.000568297
HN06	Spa2 - PP	4	T552	552	YSSPTATTPMtPTFPSTSGIN	45.557	28	22	28	23	1830000000	126000000	73300000000	0.00171896
HN06	Spa2 - PP	5	T552	552	YSSPTATTPMtPTFPSTSGIN	44.5162	28	25	28	26	642000000	35700000	64900000000	0.000550077
HN06	Spa2 - PP	6	T552	552	YSSPTATTPMtPTFPSTSGIN	44.8361	35	33	35	33	453000000	57500000	67700000000	0.000849335
HN05	Spa2 - WT	0	T554	554	SPTATTPMTPtFPSTSGINMK	46.0959	28	15	28	15	13400000000	208000000	90300000000	0.00230343
HN05	Spa2 - WT	2	T554	554	SPTATTPMTPtFPSTSGINMK	46.112	21	15	21	15	5090000000	0	89300000000	0
HN05	Spa2 - WT	4	T554	554	SPTATTPMTPtFPSTSGINMK	42.593	17	11	17	11	2200000000	26600000	75000000000	0.000354667
HN05	Spa2 - WT	6	T554	554	SPTATTPMTPtFPSTSGINMK	34.3159	16	15	16	15	688000000	0	61600000000	0
HN06	Spa2 - PP	0	T554	554	SPTATTPMTPtFPSTSGINMK	46.3627	30	7	30	7	12400000000	470000000	99100000000	0.00474268
HN06	Spa2 - PP	3	T554	554	SPTATTPMTPtFPSTSGINMK	44.3819	19	7	19	7	1820000000	0	59300000000	0
HN05	Spa2 - WT	0	S575	575	KGFINPRKPAsFLNDVEEEES	46.1373	1000	10	1000	12	72400000000	864000000	90300000000	0.00956811
HN05	Spa2 - WT	1	S575	575	KGFINPRKPAsFLNDVEEEES	45.9038	1000	8	1000	19	85600000000	127000000	98100000000	0.0012946
HN05	Spa2 - WT	2	S575	575	KGFINPRKPAsFLNDVEEEES	46.3486	1000	7	1000	30	79600000000	44000000	89300000000	0.000492721
HN05	Spa2 - WT	3	S575	575	KGFINPRKPAsFLNDVEEEES	44.4205	1000	15	1000	24	64800000000	350000000	68000000000	0.00514706
HN05	Spa2 - WT	4	S575	575	KGFINPRKPAsFLNDVEEEES	45.1084	1000	10	1000	19	80100000000	1040000000	75000000000	0.0138667
HN05	Spa2 - WT	5	S575	575	KGFINPRKPAsFLNDVEEEES	43.3362	1000	18	1000	18	59600000000	85100000	65300000000	0.00130322
HN05	Spa2 - WT	6	S575	575	KGFINPRKPAsFLNDVEEEES	44.5086	1000	15	1000	15	58000000000	92500000	61600000000	0.00150162
HN06	Spa2 - PP	0	S575	575	KGFINPRKPAsFLNDVEEEES	35.4094	1000	8	1000	17	68300000000	202000000	99100000000	0.00203835
HN06	Spa2 - PP	1	S575	575	KGFINPRKPAsFLNDVEEEES	46.053	1000	17	1000	17	86700000000	247000000	95300000000	0.00259182
HN06	Spa2 - PP	2	S575	575	KGFINPRKPAsFLNDVEEEES	46.0379	1000	13	1000	13	86200000000	338000000	83900000000	0.00402861
HN06	Spa2 - PP	3	S575	575	KGFINPRKPAsFLNDVEEEES	45.5892	1000	15	1000	15	80000000000	107000000	59300000000	0.00180438
HN06	Spa2 - PP	4	S575	575	KGFINPRKPAsFLNDVEEEES	45.557	1000	12	1000	12	82900000000	227000000	73300000000	0.00309686
HN06	Spa2 - PP	5	S575	575	KGFINPRKPAsFLNDVEEEES	44.524	1000	7	1000	11	62600000000	58200000	64900000000	0.000896764
HN06	Spa2 - PP	6	S575	575	KGFINPRKPAsFLNDVEEEES	44.6556	1000	39	1000	39	62600000000	96100000	67700000000	0.0014195
HN05	Spa2 - WT	0	S585	585	SFLNDVEEEEsPVKPLKITQK	46.1373	1000	24	1000	37	20800000000	52500000000	90300000000	0.581395
HN05	Spa2 - WT	1	S585	585	SFLNDVEEEEsPVKPLKITQK	45.9038	1000	21	1000	48	20800000000	65000000000	98100000000	0.662589
HN05	Spa2 - WT	2	S585	585	SFLNDVEEEEsPVKPLKITQK	42.2751	1000	24	1000	38	17400000000	62300000000	89300000000	0.697648
HN05	Spa2 - WT	3	S585	585	SFLNDVEEEEsPVKPLKITQK	44.4205	1000	17	1000	35	21200000000	43900000000	68000000000	0.645588
HN05	Spa2 - WT	4	S585	585	SFLNDVEEEEsPVKPLKITQK	45.1401	1000	9	1000	47	18700000000	62500000000	75000000000	0.833333
HN05	Spa2 - WT	5	S585	585	SFLNDVEEEEsPVKPLKITQK	43.3362	1000	18	1000	54	12700000000	47000000000	65300000000	0.719755
HN05	Spa2 - WT	6	S585	585	SFLNDVEEEEsPVKPLKITQK	44.5086	1000	24	1000	36	14000000000	44100000000	61600000000	0.715909
HN06	Spa2 - PP	0	S585	585	SFLNDVEEEEsPVKPLKITQK	46.38	1000	28	1000	32	14500000000	54000000000	99100000000	0.544904
HN06	Spa2 - PP	1	S585	585	SFLNDVEEEEsPVKPLKITQK	46.053	1000	25	1000	37	14400000000	72600000000	95300000000	0.761805
HN06	Spa2 - PP	2	S585	585	SFLNDVEEEEsPVKPLKITQK	46.0379	1000	16	1000	31	10400000000	76200000000	83900000000	0.908224
HN06	Spa2 - PP	3	S585	585	SFLNDVEEEEsPVKPLKITQK	28.4467	1000	19	1000	37	14700000000	65400000000	59300000000	1.10287
HN06	Spa2 - PP	4	S585	585	SFLNDVEEEEsPVKPLKITQK	45.557	1000	22	1000	40	13100000000	70100000000	73300000000	0.956344
HN06	Spa2 - PP	5	S585	585	SFLNDVEEEEsPVKPLKITQK	44.5224	1000	21	1000	36	8150000000	54500000000	64900000000	0.839753
HN06	Spa2 - PP	6	S585	585	SFLNDVEEEEsPVKPLKITQK	44.6556	1000	42	1000	42	9250000000	53400000000	67700000000	0.788774
HN05	Spa2 - WT	0	S599	599	PLKITQKAINsPIIRPSSSNG	45.252	33	8	33	13	93800000000	99300000	90300000000	0.00109967
HN05	Spa2 - WT	1	S599	599	PLKITQKAINsPIIRPSSSNG	27.0501	31	3	31	35	75300000000	662000000	98100000000	0.00674822
HN05	Spa2 - WT	2	S599	599	PLKITQKAINsPIIRPSSSNG	44.1027	35	9	35	18	59800000000	41900000	89300000000	0.000469205
HN05	Spa2 - WT	3	S599	599	PLKITQKAINsPIIRPSSSNG	34.4315	31	4	31	9	38800000000	7280000	68000000000	0.000107059
HN05	Spa2 - WT	4	S599	599	PLKITQKAINsPIIRPSSSNG	40.7368	34	12	34	13	52300000000	188000000	75000000000	0.00250667
HN05	Spa2 - WT	5	S599	599	PLKITQKAINsPIIRPSSSNG	40.752	37	23	37	23	32400000000	235000000	65300000000	0.00359877
HN05	Spa2 - WT	6	S599	599	PLKITQKAINsPIIRPSSSNG	44.5011	36	3	36	17	26000000000	2600000	61600000000	4.22078e-05
HN06	Spa2 - PP	0	S599	599	PLKITQKAINsPIIRPSSSNG	45.5429	31	8	31	12	102000000000	44300000	99100000000	0.000447023
HN06	Spa2 - PP	1	S599	599	PLKITQKAINsPIIRPSSSNG	45.8448	45	5	45	12	78800000000	258000000	95300000000	0.00270724
HN06	Spa2 - PP	2	S599	599	PLKITQKAINsPIIRPSSSNG	46.0312	31	8	31	12	81100000000	7530000000	83900000000	0.0897497
HN06	Spa2 - PP	3	S599	599	PLKITQKAINsPIIRPSSSNG	45.4412	38	4	38	10	56000000000	908000000	59300000000	0.015312
HN06	Spa2 - PP	4	S599	599	PLKITQKAINsPIIRPSSSNG	45.5364	38	7	38	12	51600000000	5050000000	73300000000	0.068895
HN06	Spa2 - PP	5	S599	599	PLKITQKAINsPIIRPSSSNG	44.4976	42	6	42	22	37000000000	100000000	64900000000	0.00154083
HN06	Spa2 - PP	6	S599	599	PLKITQKAINsPIIRPSSSNG	44.43	31	3	31	8	38800000000	10400000	67700000000	0.000153619
HN05	Spa2 - WT	4	S605	605	KAINSPIIRPsSSNGVPTTSR	35.7384	16	6	16	6	52500000000	0	75000000000	0
HN06	Spa2 - PP	4	S605	605	KAINSPIIRPsSSNGVPTTSR	44.047	25	9	25	9	56700000000	0	73300000000	0
HN06	Spa2 - PP	6	S605	605	KAINSPIIRPsSSNGVPTTSR	44.4555	21	6	21	6	38800000000	0	67700000000	0
HN06	Spa2 - PP	2	S606	606	AINSPIIRPSsSNGVPTTSRK	45.9251	16	3	16	3	88600000000	399000	83900000000	4.75566e-06
HN05	Spa2 - WT	2	S607	607	INSPIIRPSSsNGVPTTSRKP	41.8692	25	10	25	10	59800000000	0	89300000000	0
HN05	Spa2 - WT	2	T612	612	IRPSSSNGVPtTSRKPSGTGL	46.3578	26	2	26	2	59800000000	0	89300000000	0
HN05	Spa2 - WT	3	T612	612	IRPSSSNGVPtTSRKPSGTGL	44.4219	15	4	15	4	38800000000	0	68000000000	0
HN05	Spa2 - WT	0	T613	613	RPSSSNGVPTtSRKPSGTGLF	46.0396	25	7	25	28	93900000000	18000000	90300000000	0.000199336
HN05	Spa2 - WT	1	T613	613	RPSSSNGVPTtSRKPSGTGLF	45.8121	35	2	35	25	75900000000	18200000	98100000000	0.000185525
HN05	Spa2 - WT	2	T613	613	RPSSSNGVPTtSRKPSGTGLF	46.3569	35	4	35	25	59800000000	11500000	89300000000	0.000128779
HN05	Spa2 - WT	3	T613	613	RPSSSNGVPTtSRKPSGTGLF	44.4264	35	19	35	26	38800000000	428000	68000000000	6.29412e-06
HN05	Spa2 - WT	4	T613	613	RPSSSNGVPTtSRKPSGTGLF	42.5055	21	9	21	34	46900000000	5620000000	75000000000	0.0749333
HN05	Spa2 - WT	5	T613	613	RPSSSNGVPTtSRKPSGTGLF	33.3147	15	32	15	32	31200000000	1440000000	65300000000	0.0220521
HN05	Spa2 - WT	6	T613	613	RPSSSNGVPTtSRKPSGTGLF	44.368	15	18	15	18	25100000000	897000000	61600000000	0.0145617
HN06	Spa2 - PP	0	T613	613	RPSSSNGVPTtSRKPSGTGLF	46.3829	35	3	35	4	102000000000	0	99100000000	0
HN06	Spa2 - PP	1	T613	613	RPSSSNGVPTtSRKPSGTGLF	46.0361	15	3	15	3	79100000000	0	95300000000	0
HN06	Spa2 - PP	2	T613	613	RPSSSNGVPTtSRKPSGTGLF	46.0379	15	3	15	3	88000000000	646000000	83900000000	0.00769964
HN06	Spa2 - PP	3	T613	613	RPSSSNGVPTtSRKPSGTGLF	45.5892	35	2	35	11	50400000000	6520000000	59300000000	0.109949
HN06	Spa2 - PP	4	T613	613	RPSSSNGVPTtSRKPSGTGLF	45.557	29	2	29	9	50300000000	6370000000	73300000000	0.0869031
HN06	Spa2 - PP	5	T613	613	RPSSSNGVPTtSRKPSGTGLF	44.4987	18	3	18	5	37100000000	0	64900000000	0
HN06	Spa2 - PP	6	T613	613	RPSSSNGVPTtSRKPSGTGLF	35.6029	15	10	15	10	35400000000	3360000000	67700000000	0.0496307
HN05	Spa2 - WT	2	S614	614	PSSSNGVPTTsRKPSGTGLFS	46.2792	19	3	19	3	59800000000	1270000	89300000000	1.42217e-05
HN05	Spa2 - WT	5	S614	614	PSSSNGVPTTsRKPSGTGLFS	32.0663	21	7	21	7	32600000000	0	65300000000	0
HN05	Spa2 - WT	6	S614	614	PSSSNGVPTTsRKPSGTGLFS	35.2796	20	6	20	6	26000000000	0	61600000000	0
HN06	Spa2 - PP	1	S614	614	PSSSNGVPTTsRKPSGTGLFS	36.8268	15	2	15	2	79100000000	0	95300000000	0
HN06	Spa2 - PP	2	S614	614	PSSSNGVPTTsRKPSGTGLFS	22.7396	15	3	15	3	88600000000	0	83900000000	0
HN06	Spa2 - PP	3	S614	614	PSSSNGVPTTsRKPSGTGLFS	20.8404	32	2	32	16	56900000000	2220000	59300000000	3.74368e-05
HN05	Spa2 - WT	0	S624	624	SRKPSGTGLFsLMIDSSIAKN	46.1373	28	14	28	14	63100000000	748000	90300000000	8.2835e-06
HN05	Spa2 - WT	1	S624	624	SRKPSGTGLFsLMIDSSIAKN	45.1256	23	20	23	20	23900000000	2990000	98100000000	3.04791e-05
HN06	Spa2 - PP	0	S624	624	SRKPSGTGLFsLMIDSSIAKN	46.3742	60	4	60	8	56800000000	967000	99100000000	9.75782e-06
HN06	Spa2 - PP	1	S624	624	SRKPSGTGLFsLMIDSSIAKN	45.8577	23	20	23	20	27400000000	0	95300000000	0
HN06	Spa2 - PP	4	S624	624	SRKPSGTGLFsLMIDSSIAKN	37.7586	15	8	15	8	9270000000	234000	73300000000	3.19236e-06
HN06	Spa2 - PP	6	S624	624	SRKPSGTGLFsLMIDSSIAKN	43.3944	20	3	20	3	2180000000	3080000	67700000000	4.54948e-05
HN05	Spa2 - WT	0	S629	629	GTGLFSLMIDsSIAKNSSHKE	31.618	26	3	26	12	62800000000	270000000	90300000000	0.00299003
HN05	Spa2 - WT	1	S629	629	GTGLFSLMIDsSIAKNSSHKE	45.9038	33	7	33	8	23900000000	0	98100000000	0
HN05	Spa2 - WT	2	S629	629	GTGLFSLMIDsSIAKNSSHKE	46.2855	38	2	38	33	17100000000	28900000	89300000000	0.000323628
HN05	Spa2 - WT	4	S629	629	GTGLFSLMIDsSIAKNSSHKE	45.1295	26	23	26	23	16900000000	0	75000000000	0
HN05	Spa2 - WT	6	S629	629	GTGLFSLMIDsSIAKNSSHKE	37.3379	22	8	22	9	5840000000	12500000	61600000000	0.000202922
HN06	Spa2 - PP	1	S629	629	GTGLFSLMIDsSIAKNSSHKE	42.1871	15	3	15	3	27400000000	0	95300000000	0
HN06	Spa2 - PP	2	S629	629	GTGLFSLMIDsSIAKNSSHKE	45.4539	20	24	20	24	31200000000	166000000	83900000000	0.00197855
HN06	Spa2 - PP	4	S629	629	GTGLFSLMIDsSIAKNSSHKE	43.9125	30	9	30	9	9270000000	0	73300000000	0
HN05	Spa2 - WT	0	S630	630	TGLFSLMIDSsIAKNSSHKED	46.1062	50	5	50	36	61900000000	1220000000	90300000000	0.0135105
HN05	Spa2 - WT	1	S630	630	TGLFSLMIDSsIAKNSSHKED	45.9038	34	12	34	35	23300000000	662000000	98100000000	0.00674822
HN05	Spa2 - WT	2	S630	630	TGLFSLMIDSsIAKNSSHKED	46.3275	39	9	39	36	16500000000	621000000	89300000000	0.00695409
HN05	Spa2 - WT	3	S630	630	TGLFSLMIDSsIAKNSSHKED	44.4234	34	19	34	25	967000000	4810000	68000000000	7.07353e-05
HN05	Spa2 - WT	4	S630	630	TGLFSLMIDSsIAKNSSHKED	45.1401	32	15	32	54	16400000000	502000000	75000000000	0.00669333
HN05	Spa2 - WT	5	S630	630	TGLFSLMIDSsIAKNSSHKED	43.3362	30	10	30	36	7930000000	146000000	65300000000	0.00223583
HN05	Spa2 - WT	6	S630	630	TGLFSLMIDSsIAKNSSHKED	44.4936	24	15	24	29	5800000000	46700000	61600000000	0.000758117
HN06	Spa2 - PP	0	S630	630	TGLFSLMIDSsIAKNSSHKED	45.9715	41	4	41	39	56600000000	203000000	99100000000	0.00204844
HN06	Spa2 - PP	1	S630	630	TGLFSLMIDSsIAKNSSHKED	46.0496	34	13	34	42	27300000000	139000000	95300000000	0.00145855
HN06	Spa2 - PP	2	S630	630	TGLFSLMIDSsIAKNSSHKED	46.0379	31	12	31	36	31100000000	273000000	83900000000	0.00325387
HN06	Spa2 - PP	3	S630	630	TGLFSLMIDSsIAKNSSHKED	36.3212	25	21	25	31	5270000000	33500000	59300000000	0.000564924
HN06	Spa2 - PP	4	S630	630	TGLFSLMIDSsIAKNSSHKED	45.557	39	23	39	27	9170000000	101000000	73300000000	0.0013779
HN06	Spa2 - PP	5	S630	630	TGLFSLMIDSsIAKNSSHKED	44.523	18	26	18	26	7310000000	0	64900000000	0
HN06	Spa2 - PP	6	S630	630	TGLFSLMIDSsIAKNSSHKED	44.8337	17	8	17	10	2190000000	41700	67700000000	6.15953e-07
HN06	Spa2 - PP	5	Y644	644	NSSHKEDNDKyVSPIKAVTSA	44.5183	22	5	22	5	98900000	11700000	64900000000	0.000180277
HN05	Spa2 - WT	0	S646	646	SHKEDNDKYVsPIKAVTSASN	37.5781	34	25	34	47	91300000	46600000	90300000000	0.000516058
HN05	Spa2 - WT	1	S646	646	SHKEDNDKYVsPIKAVTSASN	45.8486	44	51	44	51	70900000	40600000	98100000000	0.000413863
HN05	Spa2 - WT	2	S646	646	SHKEDNDKYVsPIKAVTSASN	45.6798	40	57	40	57	122000000	52900000	89300000000	0.000592385
HN05	Spa2 - WT	3	S646	646	SHKEDNDKYVsPIKAVTSASN	42.911	40	34	40	46	99900000	151000000	68000000000	0.00222059
HN05	Spa2 - WT	4	S646	646	SHKEDNDKYVsPIKAVTSASN	31.7618	44	60	44	60	143000000	117000000	75000000000	0.00156
HN05	Spa2 - WT	5	S646	646	SHKEDNDKYVsPIKAVTSASN	33.2375	44	42	44	47	58400000	75500000	65300000000	0.0011562
HN05	Spa2 - WT	6	S646	646	SHKEDNDKYVsPIKAVTSASN	40.1358	57	39	57	47	85300000	79800000	61600000000	0.00129545
HN06	Spa2 - PP	0	S646	646	SHKEDNDKYVsPIKAVTSASN	35.1664	53	42	53	56	137000000	58800000	99100000000	0.00059334
HN06	Spa2 - PP	1	S646	646	SHKEDNDKYVsPIKAVTSASN	40.0808	44	42	44	53	116000000	55300000	95300000000	0.000580273
HN06	Spa2 - PP	2	S646	646	SHKEDNDKYVsPIKAVTSASN	27.1939	57	31	57	52	91900000	60600000	83900000000	0.000722288
HN06	Spa2 - PP	3	S646	646	SHKEDNDKYVsPIKAVTSASN	30.8283	38	45	38	52	58200000	65900000	59300000000	0.0011113
HN06	Spa2 - PP	4	S646	646	SHKEDNDKYVsPIKAVTSASN	45.4771	37	46	37	52	142000000	398000000	73300000000	0.00542974
HN06	Spa2 - PP	5	S646	646	SHKEDNDKYVsPIKAVTSASN	33.5931	42	44	42	49	15300000	95300000	64900000000	0.00146841
HN06	Spa2 - PP	6	S646	646	SHKEDNDKYVsPIKAVTSASN	26.9901	49	26	49	60	49600000	99100000	67700000000	0.00146381

## Sheet: Bud6
Sample	Substrate - kinase	Replicate	Protein Position	AA No.	Modified Peptide Sequence Window	Best -10logP	Top PSM AScore	Top PSM Ion Intensity (%)	Best AScore	Best Ion Intensity (%)	Area unmodified	Area modified	Area Smt3	Normalized Area modified
HN07	Bud6 - WT	0	S143	143	LKNMQQEHRIsVKSHHQQNPS	40.4527	1000	15	1000	15	17400000	8820000	56700000000	0.000155556
HN07	Bud6 - WT	1	S143	143	LKNMQQEHRIsVKSHHQQNPS	32.2027	1000	29	1000	29	25000000	31700000	52300000000	0.000606119
HN07	Bud6 - WT	2	S143	143	LKNMQQEHRIsVKSHHQQNPS	42.8722	1000	21	1000	21	32700000	46200000	64700000000	0.000714065
HN07	Bud6 - WT	3	S143	143	LKNMQQEHRIsVKSHHQQNPS	45.3968	1000	17	1000	17	21000000	11700000	47200000000	0.000247881
HN07	Bud6 - WT	4	S143	143	LKNMQQEHRIsVKSHHQQNPS	28.6638	1000	16	1000	16	10200000	18600000	41300000000	0.000450363
HN07	Bud6 - WT	5	S143	143	LKNMQQEHRIsVKSHHQQNPS	45.7688	1000	15	1000	15	1490000	11900000	18600000000	0.000639785
HN07	Bud6 - WT	6	S143	143	LKNMQQEHRIsVKSHHQQNPS	42.6041	1000	16	1000	16	2710000	13100000	14500000000	0.000903448
HN08	Bud6 - PP	0	S143	143	LKNMQQEHRIsVKSHHQQNPS	46.0282	1000	17	1000	17	7110000	1090000	55800000000	1.95341e-05
HN08	Bud6 - PP	2	S143	143	LKNMQQEHRIsVKSHHQQNPS	42.2145	1000	12	1000	12	3610000	0	52900000000	0
HN08	Bud6 - PP	4	S143	143	LKNMQQEHRIsVKSHHQQNPS	46.4104	1000	17	1000	17	2920000	978000	45100000000	2.16851e-05
HN08	Bud6 - PP	5	S143	143	LKNMQQEHRIsVKSHHQQNPS	23.4374	1000	10	1000	10	0	1110000	21900000000	5.06849e-05
HN08	Bud6 - PP	6	S143	143	LKNMQQEHRIsVKSHHQQNPS	28.4778	1000	23	1000	23	557000	626000	24400000000	2.56557e-05
HN07	Bud6 - WT	0	T155	155	KSHHQQNPSFtSNLSLGSEGT	46.4364	15	20	15	20	18700000000	18400000	56700000000	0.000324515
HN07	Bud6 - WT	1	T155	155	KSHHQQNPSFtSNLSLGSEGT	45.2996	29	16	29	16	19200000000	16300000	52300000000	0.000311663
HN07	Bud6 - WT	2	T155	155	KSHHQQNPSFtSNLSLGSEGT	46.1486	28	15	28	22	20900000000	4930000	64700000000	7.61978e-05
HN07	Bud6 - WT	3	T155	155	KSHHQQNPSFtSNLSLGSEGT	46.3336	15	9	15	9	11200000000	0	47200000000	0
HN07	Bud6 - WT	4	T155	155	KSHHQQNPSFtSNLSLGSEGT	45.9791	17	24	17	24	14600000000	10500000	41300000000	0.000254237
HN07	Bud6 - WT	5	T155	155	KSHHQQNPSFtSNLSLGSEGT	45.8692	15	17	15	17	5940000000	1280000	18600000000	6.88172e-05
HN07	Bud6 - WT	6	T155	155	KSHHQQNPSFtSNLSLGSEGT	45.0078	21	11	21	13	7100000000	3080000	14500000000	0.000212414
HN08	Bud6 - PP	6	T155	155	KSHHQQNPSFtSNLSLGSEGT	45.1796	15	21	15	21	4480000000	0	24400000000	0
HN07	Bud6 - WT	2	S159	159	QQNPSFTSNLsLGSEGTREGT	46.1594	20	32	20	32	20900000000	3520000	64700000000	5.44049e-05
HN07	Bud6 - WT	5	S159	159	QQNPSFTSNLsLGSEGTREGT	45.8676	24	42	24	42	5940000000	1500000	18600000000	8.06452e-05
HN08	Bud6 - PP	2	S159	159	QQNPSFTSNLsLGSEGTREGT	41.2961	24	15	24	32	20200000000	2800000	52900000000	5.29301e-05
HN08	Bud6 - PP	5	S162	162	PSFTSNLSLGsEGTREGTPLS	45.022	18	4	18	4	7520000000	0	21900000000	0
HN07	Bud6 - WT	0	T169	169	SLGSEGTREGtPLSSRKSSIV	43.3225	79	3	79	8	5260000000	889000000	56700000000	0.015679
HN07	Bud6 - WT	1	T169	169	SLGSEGTREGtPLSSRKSSIV	38.7637	59	4	59	27	6270000000	1580000000	52300000000	0.0302103
HN07	Bud6 - WT	2	T169	169	SLGSEGTREGtPLSSRKSSIV	35.0854	77	5	77	12	5330000000	1590000000	64700000000	0.024575
HN07	Bud6 - WT	3	T169	169	SLGSEGTREGtPLSSRKSSIV	45.7249	64	3	64	10	4180000000	788000000	47200000000	0.0166949
HN07	Bud6 - WT	4	T169	169	SLGSEGTREGtPLSSRKSSIV	45.3564	68	4	68	12	4790000000	889000000	41300000000	0.0215254
HN07	Bud6 - WT	5	T169	169	SLGSEGTREGtPLSSRKSSIV	43.6226	66	4	66	9	3430000000	655000000	18600000000	0.0352151
HN07	Bud6 - WT	6	T169	169	SLGSEGTREGtPLSSRKSSIV	36.866	56	4	56	14	4210000000	655000000	14500000000	0.0451724
HN08	Bud6 - PP	0	T169	169	SLGSEGTREGtPLSSRKSSIV	45.0831	45	3	45	12	7830000000	1140000000	55800000000	0.0204301
HN08	Bud6 - PP	1	T169	169	SLGSEGTREGtPLSSRKSSIV	45.2685	51	2	51	12	6770000000	1030000000	55700000000	0.0184919
HN08	Bud6 - PP	2	T169	169	SLGSEGTREGtPLSSRKSSIV	32.4035	50	4	50	8	7180000000	317000000	52900000000	0.00599244
HN08	Bud6 - PP	3	T169	169	SLGSEGTREGtPLSSRKSSIV	30.3494	68	7	68	16	7750000000	836000000	48300000000	0.0173085
HN08	Bud6 - PP	4	T169	169	SLGSEGTREGtPLSSRKSSIV	43.8981	65	2	65	9	8660000000	1220000000	45100000000	0.027051
HN08	Bud6 - PP	5	T169	169	SLGSEGTREGtPLSSRKSSIV	32.3134	61	4	61	12	4130000000	605000000	21900000000	0.0276256
HN08	Bud6 - PP	6	T169	169	SLGSEGTREGtPLSSRKSSIV	33.0625	104	4	104	12	3630000000	1070000000	24400000000	0.0438525
HN07	Bud6 - WT	0	S172	172	SEGTREGTPLsSRKSSIVRDQ	43.3225	25	19	25	19	6140000000	9030000	56700000000	0.000159259
HN07	Bud6 - WT	2	S172	172	SEGTREGTPLsSRKSSIVRDQ	44.9054	16	5	16	5	6910000000	56900	64700000000	8.79444e-07
HN07	Bud6 - WT	3	S172	172	SEGTREGTPLsSRKSSIVRDQ	23.1815	25	28	25	28	4970000000	0	47200000000	0
HN07	Bud6 - WT	5	S172	172	SEGTREGTPLsSRKSSIVRDQ	45.8407	18	14	18	14	4060000000	22600000	18600000000	0.00121505
HN07	Bud6 - WT	6	S172	172	SEGTREGTPLsSRKSSIVRDQ	43.2577	21	23	21	23	4740000000	124000000	14500000000	0.00855172
HN08	Bud6 - PP	1	S172	172	SEGTREGTPLsSRKSSIVRDQ	45.1915	18	13	18	13	7810000000	0	55700000000	0
HN08	Bud6 - PP	2	S172	172	SEGTREGTPLsSRKSSIVRDQ	35.3029	19	14	19	14	7450000000	51200000	52900000000	0.000967864
HN08	Bud6 - PP	3	S172	172	SEGTREGTPLsSRKSSIVRDQ	30.3494	29	29	29	29	8590000000	0	48300000000	0
HN08	Bud6 - PP	4	S172	172	SEGTREGTPLsSRKSSIVRDQ	45.7242	16	7	16	7	9860000000	25000000	45100000000	0.000554324
HN08	Bud6 - PP	6	S172	172	SEGTREGTPLsSRKSSIVRDQ	33.0625	30	15	30	19	4690000000	16600000	24400000000	0.000680328
HN07	Bud6 - WT	5	S173	173	EGTREGTPLSsRKSSIVRDQR	38.6689	15	2	15	2	3940000000	143000000	18600000000	0.00768817
HN08	Bud6 - PP	6	S173	173	EGTREGTPLSsRKSSIVRDQR	35.3011	18	4	18	4	4700000000	0	24400000000	0
HN07	Bud6 - WT	4	S198	198	VENSYGEKVNsTSTGTPSAQS	45.9791	19	6	19	6	39500000000	212000000	41300000000	0.00513317
HN08	Bud6 - PP	6	S198	198	VENSYGEKVNsTSTGTPSAQS	45.037	15	8	15	8	23800000000	1730000	24400000000	7.09016e-05
HN07	Bud6 - WT	2	T199	199	ENSYGEKVNStSTGTPSAQSA	46.1594	40	5	40	13	47400000000	3860000000	64700000000	0.05966
HN08	Bud6 - PP	3	T199	199	ENSYGEKVNStSTGTPSAQSA	46.1846	15	18	15	18	42800000000	1820000000	48300000000	0.0376812
HN08	Bud6 - PP	4	T199	199	ENSYGEKVNStSTGTPSAQSA	46.4187	15	36	15	36	39800000000	2880000	45100000000	6.38581e-05
HN07	Bud6 - WT	0	S200	200	NSYGEKVNSTsTGTPSAQSAE	46.4364	15	2	15	2	35200000000	0	56700000000	0
HN07	Bud6 - WT	1	S200	200	NSYGEKVNSTsTGTPSAQSAE	44.929	25	6	25	6	40600000000	0	52300000000	0
HN07	Bud6 - WT	0	T203	203	GEKVNSTSTGtPSAQSAEATL	46.4364	28	18	28	41	35200000000	0	56700000000	0
HN07	Bud6 - WT	1	T203	203	GEKVNSTSTGtPSAQSAEATL	45.2996	30	8	30	22	39600000000	1020000000	52300000000	0.0195029
HN07	Bud6 - WT	2	T203	203	GEKVNSTSTGtPSAQSAEATL	36.7322	16	2	16	2	51200000000	0	64700000000	0
HN07	Bud6 - WT	3	T203	203	GEKVNSTSTGtPSAQSAEATL	46.2048	42	3	42	16	37300000000	2470000000	47200000000	0.0523305
HN07	Bud6 - WT	4	T203	203	GEKVNSTSTGtPSAQSAEATL	45.9791	28	21	28	29	39700000000	45500	41300000000	1.10169e-06
HN07	Bud6 - WT	5	T203	203	GEKVNSTSTGtPSAQSAEATL	45.8692	28	21	28	21	19000000000	462000000	18600000000	0.0248387
HN07	Bud6 - WT	6	T203	203	GEKVNSTSTGtPSAQSAEATL	45.0078	28	18	28	18	20200000000	545000000	14500000000	0.0375862
HN08	Bud6 - PP	0	T203	203	GEKVNSTSTGtPSAQSAEATL	46.15	40	3	40	19	40700000000	2800000000	55800000000	0.0501792
HN08	Bud6 - PP	1	T203	203	GEKVNSTSTGtPSAQSAEATL	46.4017	28	18	28	18	44500000000	3430000000	55700000000	0.0615799
HN08	Bud6 - PP	2	T203	203	GEKVNSTSTGtPSAQSAEATL	45.2835	28	13	28	16	42800000000	3190000000	52900000000	0.0603025
HN08	Bud6 - PP	3	T203	203	GEKVNSTSTGtPSAQSAEATL	46.1846	28	15	28	15	44600000000	6970000	48300000000	0.000144306
HN08	Bud6 - PP	4	T203	203	GEKVNSTSTGtPSAQSAEATL	46.4187	28	19	28	21	39100000000	728000000	45100000000	0.0161419
HN08	Bud6 - PP	5	T203	203	GEKVNSTSTGtPSAQSAEATL	45.1732	28	12	28	76	21000000000	377000000	21900000000	0.0172146
HN08	Bud6 - PP	6	T203	203	GEKVNSTSTGtPSAQSAEATL	45.1796	28	9	28	21	23800000000	0	24400000000	0
HN07	Bud6 - WT	0	S205	205	KVNSTSTGTPsAQSAEATLTK	46.3075	24	14	24	14	35200000000	0	56700000000	0
HN07	Bud6 - WT	4	S205	205	KVNSTSTGTPsAQSAEATLTK	44.2789	23	6	23	6	39700000000	10200000	41300000000	0.000246973
HN07	Bud6 - WT	0	S208	208	STSTGTPSAQsAEATLTKPRT	33.1486	16	3	16	3	35200000000	0	56700000000	0
HN07	Bud6 - WT	1	S208	208	STSTGTPSAQsAEATLTKPRT	32.2996	16	10	16	10	40600000000	127000	52300000000	2.4283e-06
HN07	Bud6 - WT	2	S208	208	STSTGTPSAQsAEATLTKPRT	46.0311	23	9	23	9	51200000000	3960000	64700000000	6.12056e-05
HN07	Bud6 - WT	0	T212	212	GTPSAQSAEAtLTKPRTNIKQ	46.4364	29	23	29	50	34600000000	629000000	56700000000	0.0110935
HN07	Bud6 - WT	1	T212	212	GTPSAQSAEAtLTKPRTNIKQ	44.5876	29	11	29	43	39900000000	688000000	52300000000	0.0131549
HN07	Bud6 - WT	2	T212	212	GTPSAQSAEAtLTKPRTNIKQ	46.1594	49	14	49	73	49500000000	1720000000	64700000000	0.0265842
HN07	Bud6 - WT	3	T212	212	GTPSAQSAEAtLTKPRTNIKQ	45.7249	49	27	49	49	38800000000	983000000	47200000000	0.0208263
HN07	Bud6 - WT	4	T212	212	GTPSAQSAEAtLTKPRTNIKQ	28.5612	38	12	38	61	38500000000	1270000000	41300000000	0.0307506
HN07	Bud6 - WT	5	T212	212	GTPSAQSAEAtLTKPRTNIKQ	43.1142	46	27	46	44	19000000000	406000000	18600000000	0.021828
HN07	Bud6 - WT	6	T212	212	GTPSAQSAEAtLTKPRTNIKQ	44.7307	36	58	36	74	20100000000	657000000	14500000000	0.0453103
HN08	Bud6 - PP	0	T212	212	GTPSAQSAEAtLTKPRTNIKQ	46.15	38	18	38	41	42700000000	729000000	55800000000	0.0130645
HN08	Bud6 - PP	1	T212	212	GTPSAQSAEAtLTKPRTNIKQ	46.3349	28	29	28	36	47300000000	692000000	55700000000	0.0124237
HN08	Bud6 - PP	2	T212	212	GTPSAQSAEAtLTKPRTNIKQ	45.2211	46	18	46	43	45500000000	554000000	52900000000	0.0104726
HN08	Bud6 - PP	3	T212	212	GTPSAQSAEAtLTKPRTNIKQ	45.601	36	54	36	54	43900000000	682000000	48300000000	0.0141201
HN08	Bud6 - PP	4	T212	212	GTPSAQSAEAtLTKPRTNIKQ	46.3636	37	17	37	65	39800000000	6590000	45100000000	0.00014612
HN08	Bud6 - PP	5	T212	212	GTPSAQSAEAtLTKPRTNIKQ	44.8571	32	2	32	37	21100000000	280000000	21900000000	0.0127854
HN08	Bud6 - PP	6	T212	212	GTPSAQSAEAtLTKPRTNIKQ	45.1435	28	55	28	55	23400000000	389000000	24400000000	0.0159426
HN07	Bud6 - WT	1	T214	214	PSAQSAEATLtKPRTNIKQNL	32.5016	16	27	16	27	40600000000	117000	52300000000	2.23709e-06
HN07	Bud6 - WT	4	T214	214	PSAQSAEATLtKPRTNIKQNL	20.5765	22	9	22	9	39700000000	49100	41300000000	1.18886e-06
HN08	Bud6 - PP	4	T214	214	PSAQSAEATLtKPRTNIKQNL	45.502	25	15	25	15	39800000000	0	45100000000	0
HN07	Bud6 - WT	0	T218	218	SAEATLTKPRtNIKQNLKSNN	45.0075	1000	5	1000	12	2390000000	57000000	56700000000	0.00100529
HN07	Bud6 - WT	1	T218	218	SAEATLTKPRtNIKQNLKSNN	39.2799	1000	5	1000	9	2020000000	222000000	52300000000	0.00424474
HN07	Bud6 - WT	2	T218	218	SAEATLTKPRtNIKQNLKSNN	44.9792	1000	5	1000	13	2160000000	269000000	64700000000	0.00415765
HN07	Bud6 - WT	3	T218	218	SAEATLTKPRtNIKQNLKSNN	45.5034	1000	5	1000	20	1490000000	176000000	47200000000	0.00372881
HN07	Bud6 - WT	4	T218	218	SAEATLTKPRtNIKQNLKSNN	43.2491	1000	5	1000	21	321000000	108000000	41300000000	0.00261501
HN07	Bud6 - WT	5	T218	218	SAEATLTKPRtNIKQNLKSNN	45.8206	1000	5	1000	16	1040000000	39700000	18600000000	0.00213441
HN07	Bud6 - WT	6	T218	218	SAEATLTKPRtNIKQNLKSNN	42.9694	1000	5	1000	9	406000000	49400000	14500000000	0.0034069
HN08	Bud6 - PP	0	T218	218	SAEATLTKPRtNIKQNLKSNN	45.6789	1000	5	1000	13	2090000000	131000000	55800000000	0.00234767
HN08	Bud6 - PP	1	T218	218	SAEATLTKPRtNIKQNLKSNN	45.8203	1000	5	1000	10	2030000000	37700000	55700000000	0.00067684
HN08	Bud6 - PP	2	T218	218	SAEATLTKPRtNIKQNLKSNN	39.364	1000	5	1000	15	1620000000	194000000	52900000000	0.0036673
HN08	Bud6 - PP	3	T218	218	SAEATLTKPRtNIKQNLKSNN	45.9059	1000	5	1000	7	1460000000	58900000	48300000000	0.00121946
HN08	Bud6 - PP	4	T218	218	SAEATLTKPRtNIKQNLKSNN	46.268	1000	5	1000	11	1630000000	156000000	45100000000	0.00345898
HN08	Bud6 - PP	5	T218	218	SAEATLTKPRtNIKQNLKSNN	43.546	1000	5	1000	21	1160000000	80700000	21900000000	0.00368493
HN08	Bud6 - PP	6	T218	218	SAEATLTKPRtNIKQNLKSNN	44.7653	1000	5	1000	18	128000000	21600000	24400000000	0.000885246
HN07	Bud6 - WT	3	S233	233	NLKSNNAPNAsDDDDALSQLK	46.2048	35	13	35	13	19600000000	1030000	47200000000	2.1822e-05
HN07	Bud6 - WT	0	S240	240	PNASDDDDALsQLKKGTNLQR	46.4364	187	6	187	8	19000000000	29800000	56700000000	0.000525573
HN07	Bud6 - WT	1	S240	240	PNASDDDDALsQLKKGTNLQR	38.2766	59	7	59	7	18900000000	12000000	52300000000	0.000229446
HN07	Bud6 - WT	2	S240	240	PNASDDDDALsQLKKGTNLQR	46.1594	91	9	91	9	21800000000	37300000	64700000000	0.000576507
HN07	Bud6 - WT	4	S240	240	PNASDDDDALsQLKKGTNLQR	45.9791	89	7	89	7	17900000000	35900000	41300000000	0.000869249
HN07	Bud6 - WT	5	S240	240	PNASDDDDALsQLKKGTNLQR	45.8687	168	4	168	9	8650000000	14400000	18600000000	0.000774194
HN07	Bud6 - WT	6	S240	240	PNASDDDDALsQLKKGTNLQR	45.0078	91	11	91	11	9340000000	28100000	14500000000	0.00193793
HN08	Bud6 - PP	0	S240	240	PNASDDDDALsQLKKGTNLQR	46.0791	121	3	121	20	20900000000	7000000	55800000000	0.000125448
HN08	Bud6 - PP	1	S240	240	PNASDDDDALsQLKKGTNLQR	46.4017	89	6	89	14	19900000000	16000000	55700000000	0.000287253
HN08	Bud6 - PP	2	S240	240	PNASDDDDALsQLKKGTNLQR	37.7233	86	21	86	21	21300000000	7070000	52900000000	0.000133648
HN08	Bud6 - PP	3	S240	240	PNASDDDDALsQLKKGTNLQR	46.1846	89	8	89	13	18500000000	8650000	48300000000	0.000179089
HN08	Bud6 - PP	4	S240	240	PNASDDDDALsQLKKGTNLQR	42.1321	114	2	114	10	16400000000	6310000	45100000000	0.000139911
HN08	Bud6 - PP	5	S240	240	PNASDDDDALsQLKKGTNLQR	44.9898	137	13	137	13	10400000000	2830000	21900000000	0.000129224
HN08	Bud6 - PP	6	S240	240	PNASDDDDALsQLKKGTNLQR	45.1796	91	6	91	7	9830000000	5130000	24400000000	0.000210246
HN07	Bud6 - WT	0	T246	246	DDALSQLKKGtNLQRRASKRY	43.5859	1000	35	1000	35	19900000	2060000	56700000000	3.63316e-05
HN07	Bud6 - WT	1	T246	246	DDALSQLKKGtNLQRRASKRY	40.3744	1000	36	1000	36	19200000	2110000	52300000000	4.03442e-05
HN07	Bud6 - WT	2	T246	246	DDALSQLKKGtNLQRRASKRY	45.0374	1000	35	1000	35	17400000	2040000	64700000000	3.15301e-05
HN07	Bud6 - WT	3	T246	246	DDALSQLKKGtNLQRRASKRY	45.1911	1000	33	1000	33	17500000	1200000	47200000000	2.54237e-05
HN07	Bud6 - WT	4	T246	246	DDALSQLKKGtNLQRRASKRY	42.3383	1000	31	1000	31	31200000	2940000	41300000000	7.11864e-05
HN07	Bud6 - WT	5	T246	246	DDALSQLKKGtNLQRRASKRY	45.6795	1000	37	1000	37	15400000	1450000	18600000000	7.7957e-05
HN07	Bud6 - WT	6	T246	246	DDALSQLKKGtNLQRRASKRY	43.5878	1000	34	1000	34	16400000	1300000	14500000000	8.96552e-05
HN07	Bud6 - WT	0	S257	257	NLQRRASKRYsAYHMAKLTNQ	46.2894	20	14	20	14	847000000	9030000	56700000000	0.000159259
HN07	Bud6 - WT	1	S257	257	NLQRRASKRYsAYHMAKLTNQ	39.4779	24	12	24	24	957000000	0	52300000000	0
HN07	Bud6 - WT	2	S257	257	NLQRRASKRYsAYHMAKLTNQ	45.6098	28	14	28	29	1010000000	6380000	64700000000	9.8609e-05
HN07	Bud6 - WT	3	S257	257	NLQRRASKRYsAYHMAKLTNQ	35.2691	17	24	17	24	867000000	1060000	47200000000	2.24576e-05
HN07	Bud6 - WT	4	S257	257	NLQRRASKRYsAYHMAKLTNQ	45.8807	19	15	19	29	567000000	757000	41300000000	1.83293e-05
HN07	Bud6 - WT	5	S257	257	NLQRRASKRYsAYHMAKLTNQ	45.8674	34	14	34	34	307000000	2960000	18600000000	0.00015914
HN07	Bud6 - WT	6	S257	257	NLQRRASKRYsAYHMAKLTNQ	44.9635	24	14	24	14	338000000	3030000	14500000000	0.000208966
HN08	Bud6 - PP	0	S257	257	NLQRRASKRYsAYHMAKLTNQ	46.1382	30	14	30	14	1010000000	2860000	55800000000	5.12545e-05
HN08	Bud6 - PP	1	S257	257	NLQRRASKRYsAYHMAKLTNQ	46.0622	34	13	34	18	982000000	4680000	55700000000	8.40215e-05
HN08	Bud6 - PP	2	S257	257	NLQRRASKRYsAYHMAKLTNQ	41.8863	34	15	34	15	860000000	4320000	52900000000	8.16635e-05
HN08	Bud6 - PP	3	S257	257	NLQRRASKRYsAYHMAKLTNQ	35.9096	24	32	24	32	862000000	456000	48300000000	9.44099e-06
HN07	Bud6 - WT	0	S268	268	AYHMAKLTNQsTTEAAAAAGL	32.7001	18	14	18	20	35400000000	66100	56700000000	1.16578e-06
HN07	Bud6 - WT	1	S268	268	AYHMAKLTNQsTTEAAAAAGL	29.2797	16	23	16	23	17200000000	118000	52300000000	2.25621e-06
HN07	Bud6 - WT	5	S268	268	AYHMAKLTNQsTTEAAAAAGL	37.9427	16	26	16	26	1510000000	136000	18600000000	7.31183e-06
HN08	Bud6 - PP	0	S268	268	AYHMAKLTNQsTTEAAAAAGL	41.6863	15	17	15	17	32700000000	0	55800000000	0
HN08	Bud6 - PP	1	S268	268	AYHMAKLTNQsTTEAAAAAGL	46.2692	20	26	20	26	19700000000	150000000	55700000000	0.002693
HN08	Bud6 - PP	2	S268	268	AYHMAKLTNQsTTEAAAAAGL	32.7502	18	16	18	16	19600000000	0	52900000000	0
HN08	Bud6 - PP	5	S268	268	AYHMAKLTNQsTTEAAAAAGL	32.1658	18	14	18	14	1470000000	0	21900000000	0
HN07	Bud6 - WT	0	T269	269	YHMAKLTNQStTEAAAAAGLM	39.2597	18	22	18	22	35400000000	0	56700000000	0
HN07	Bud6 - WT	2	T269	269	YHMAKLTNQStTEAAAAAGLM	46.1594	15	25	15	25	22800000000	148000000	64700000000	0.00228748
HN07	Bud6 - WT	3	T269	269	YHMAKLTNQStTEAAAAAGLM	25.1401	15	22	15	22	3680000000	0	47200000000	0
HN08	Bud6 - PP	4	T269	269	YHMAKLTNQStTEAAAAAGLM	45.8662	15	6	15	6	8620000000	0	45100000000	0
HN07	Bud6 - WT	0	T270	270	HMAKLTNQSTtEAAAAAGLMT	23.5327	15	21	15	21	33800000000	1560000000	56700000000	0.0275132
HN07	Bud6 - WT	4	T270	270	HMAKLTNQSTtEAAAAAGLMT	30.1882	15	31	15	31	9200000000	1140000	41300000000	2.76029e-05
HN07	Bud6 - WT	0	T280	280	TEAAAAAGLMtTPSPSMLHLE	46.4271	17	2	17	2	35400000000	669000	56700000000	1.17989e-05
HN07	Bud6 - WT	2	T280	280	TEAAAAAGLMtTPSPSMLHLE	30.188	15	10	15	10	23000000000	0	64700000000	0
HN07	Bud6 - WT	3	T280	280	TEAAAAAGLMtTPSPSMLHLE	46.3336	15	3	15	3	3620000000	63000000	47200000000	0.00133475
HN07	Bud6 - WT	5	T280	280	TEAAAAAGLMtTPSPSMLHLE	39.1849	21	2	21	2	1480000000	23000000	18600000000	0.00123656
HN07	Bud6 - WT	6	T280	280	TEAAAAAGLMtTPSPSMLHLE	34.7454	18	14	18	14	1700000000	670000	14500000000	4.62069e-05
HN08	Bud6 - PP	1	T280	280	TEAAAAAGLMtTPSPSMLHLE	38.2457	25	4	25	4	19800000000	2820000	55700000000	5.06284e-05
HN08	Bud6 - PP	4	T280	280	TEAAAAAGLMtTPSPSMLHLE	33.0676	23	4	23	4	8620000000	0	45100000000	0
HN07	Bud6 - WT	0	T281	281	EAAAAAGLMTtPSPSMLHLEE	46.4178	28	17	28	25	33800000000	1560000000	56700000000	0.0275132
HN07	Bud6 - WT	1	T281	281	EAAAAAGLMTtPSPSMLHLEE	45.1726	28	19	28	25	17000000000	173000000	52300000000	0.00330784
HN07	Bud6 - WT	2	T281	281	EAAAAAGLMTtPSPSMLHLEE	46.1594	28	8	28	51	21800000000	1130000000	64700000000	0.0174652
HN07	Bud6 - WT	3	T281	281	EAAAAAGLMTtPSPSMLHLEE	34.9901	28	50	28	50	3580000000	99200000	47200000000	0.00210169
HN07	Bud6 - WT	4	T281	281	EAAAAAGLMTtPSPSMLHLEE	45.1948	36	9	36	31	8970000000	231000000	41300000000	0.00559322
HN07	Bud6 - WT	5	T281	281	EAAAAAGLMTtPSPSMLHLEE	45.0784	17	34	17	34	1490000000	17400000	18600000000	0.000935484
HN07	Bud6 - WT	6	T281	281	EAAAAAGLMTtPSPSMLHLEE	34.4384	15	9	15	32	1690000000	12500000	14500000000	0.000862069
HN08	Bud6 - PP	0	T281	281	EAAAAAGLMTtPSPSMLHLEE	45.9783	36	26	36	26	32300000000	414000000	55800000000	0.00741935
HN08	Bud6 - PP	1	T281	281	EAAAAAGLMTtPSPSMLHLEE	46.0622	28	25	28	35	19700000000	175000000	55700000000	0.00314183
HN08	Bud6 - PP	2	T281	281	EAAAAAGLMTtPSPSMLHLEE	45.2835	28	25	28	28	19400000000	135000000	52900000000	0.00255198
HN08	Bud6 - PP	3	T281	281	EAAAAAGLMTtPSPSMLHLEE	46.1818	28	12	28	27	2410000000	146000000	48300000000	0.00302277
HN08	Bud6 - PP	4	T281	281	EAAAAAGLMTtPSPSMLHLEE	46.4187	28	7	28	36	8620000000	0	45100000000	0
HN08	Bud6 - PP	5	T281	281	EAAAAAGLMTtPSPSMLHLEE	45.12	28	11	28	39	1420000000	46100000	21900000000	0.00210502
HN08	Bud6 - PP	6	T281	281	EAAAAAGLMTtPSPSMLHLEE	45.1796	28	30	28	30	1350000000	10900000	24400000000	0.000446721
HN07	Bud6 - WT	0	S283	283	AAAAGLMTTPsPSMLHLEETV	44.3414	77	38	77	38	35400000000	0	56700000000	0
HN07	Bud6 - WT	1	S283	283	AAAAGLMTTPsPSMLHLEETV	36.6869	19	29	19	29	17200000000	0	52300000000	0
HN07	Bud6 - WT	3	S283	283	AAAAGLMTTPsPSMLHLEETV	33.6366	18	4	18	27	3670000000	6290000	47200000000	0.000133263
HN07	Bud6 - WT	4	S283	283	AAAAGLMTTPsPSMLHLEETV	45.97	22	12	22	12	9120000000	78100000	41300000000	0.00189104
HN07	Bud6 - WT	5	S283	283	AAAAGLMTTPsPSMLHLEETV	45.8615	30	17	30	17	1510000000	2110000	18600000000	0.000113441
HN08	Bud6 - PP	0	S283	283	AAAAGLMTTPsPSMLHLEETV	46.1113	28	3	28	3	32700000000	0	55800000000	0
HN08	Bud6 - PP	1	S283	283	AAAAGLMTTPsPSMLHLEETV	36.2373	28	15	28	15	19800000000	24300000	55700000000	0.000436266
HN08	Bud6 - PP	2	S283	283	AAAAGLMTTPsPSMLHLEETV	37.2835	19	12	19	12	19600000000	0	52900000000	0
HN08	Bud6 - PP	4	S283	283	AAAAGLMTTPsPSMLHLEETV	46.3352	28	8	28	8	8610000000	10600000	45100000000	0.000235033
HN08	Bud6 - PP	5	S283	283	AAAAGLMTTPsPSMLHLEETV	34.9267	19	18	19	18	1470000000	0	21900000000	0
HN07	Bud6 - WT	0	S285	285	AAGLMTTPSPsMLHLEETVRK	45.1234	22	8	22	8	35300000000	74700000	56700000000	0.00131746
HN07	Bud6 - WT	1	S285	285	AAGLMTTPSPsMLHLEETVRK	27.1256	16	12	16	12	17200000000	27200000	52300000000	0.000520076
HN07	Bud6 - WT	4	S285	285	AAGLMTTPSPsMLHLEETVRK	38.3691	20	4	20	4	9060000000	136000000	41300000000	0.00329298
HN07	Bud6 - WT	6	S285	285	AAGLMTTPSPsMLHLEETVRK	34.9675	22	2	22	2	1690000000	12500000	14500000000	0.000862069
HN08	Bud6 - PP	0	S285	285	AAGLMTTPSPsMLHLEETVRK	32.8113	26	20	26	20	32600000000	84800000	55800000000	0.00151971
HN08	Bud6 - PP	1	S285	285	AAGLMTTPSPsMLHLEETVRK	46.1884	22	5	22	10	19100000000	759000000	55700000000	0.0136266
HN08	Bud6 - PP	2	S285	285	AAGLMTTPSPsMLHLEETVRK	37.3842	21	2	21	2	19600000000	0	52900000000	0
HN08	Bud6 - PP	4	S285	285	AAGLMTTPSPsMLHLEETVRK	40.1996	22	12	22	12	8620000000	0	45100000000	0
HN08	Bud6 - PP	5	S285	285	AAGLMTTPSPsMLHLEETVRK	26.7442	17	6	17	6	1470000000	0	21900000000	0
HN07	Bud6 - WT	0	T292	292	PSPSMLHLEEtVRKSKLYGNN	46.4364	83	15	83	58	31300000000	4020000000	56700000000	0.0708995
HN07	Bud6 - WT	1	T292	292	PSPSMLHLEEtVRKSKLYGNN	28.2319	69	15	69	50	15400000000	1820000000	52300000000	0.0347992
HN07	Bud6 - WT	2	T292	292	PSPSMLHLEEtVRKSKLYGNN	22.9555	58	28	58	54	20700000000	2300000000	64700000000	0.0355487
HN07	Bud6 - WT	3	T292	292	PSPSMLHLEEtVRKSKLYGNN	40.8218	64	33	64	50	3170000000	509000000	47200000000	0.0107839
HN07	Bud6 - WT	4	T292	292	PSPSMLHLEEtVRKSKLYGNN	45.8192	83	17	83	47	8810000000	393000000	41300000000	0.00951574
HN07	Bud6 - WT	5	T292	292	PSPSMLHLEEtVRKSKLYGNN	45.857	55	10	55	78	1310000000	202000000	18600000000	0.0108602
HN07	Bud6 - WT	6	T292	292	PSPSMLHLEEtVRKSKLYGNN	33.869	57	24	57	41	1590000000	113000000	14500000000	0.0077931
HN08	Bud6 - PP	0	T292	292	PSPSMLHLEEtVRKSKLYGNN	35.669	70	8	70	36	30800000000	1890000000	55800000000	0.033871
HN08	Bud6 - PP	1	T292	292	PSPSMLHLEEtVRKSKLYGNN	45.5082	59	50	59	50	17900000000	1940000000	55700000000	0.0348294
HN08	Bud6 - PP	2	T292	292	PSPSMLHLEEtVRKSKLYGNN	45.2835	83	9	83	48	18000000000	1580000000	52900000000	0.0298677
HN08	Bud6 - PP	3	T292	292	PSPSMLHLEEtVRKSKLYGNN	23.3622	57	50	57	50	2150000000	413000000	48300000000	0.00855072
HN08	Bud6 - PP	4	T292	292	PSPSMLHLEEtVRKSKLYGNN	39.0543	43	24	43	45	8460000000	157000000	45100000000	0.00348115
HN08	Bud6 - PP	5	T292	292	PSPSMLHLEEtVRKSKLYGNN	44.7163	78	15	78	50	1410000000	61600000	21900000000	0.00281279
HN08	Bud6 - PP	6	T292	292	PSPSMLHLEEtVRKSKLYGNN	45.1796	69	20	69	54	1300000000	62700000	24400000000	0.00256967
HN07	Bud6 - WT	3	S312	312	NNNDDDRNINsAENKGKSIDD	46.3336	59	9	59	9	3260000000	0	47200000000	0
HN07	Bud6 - WT	4	S312	312	NNNDDDRNINsAENKGKSIDD	44.0409	59	12	59	24	3800000000	0	41300000000	0
HN07	Bud6 - WT	5	S312	312	NNNDDDRNINsAENKGKSIDD	45.8687	87	21	87	21	2590000000	102000	18600000000	5.48387e-06
HN07	Bud6 - WT	6	S312	312	NNNDDDRNINsAENKGKSIDD	45.0078	104	23	104	23	2610000000	0	14500000000	0
HN07	Bud6 - WT	0	S319	319	NINSAENKGKsIDDVSKASPL	46.3439	132	3	132	3	2320000000	189000	56700000000	3.33333e-06
HN08	Bud6 - PP	0	S319	319	NINSAENKGKsIDDVSKASPL	46.1058	93	3	93	3	1770000000	0	55800000000	0
HN07	Bud6 - WT	0	S324	324	ENKGKSIDDVsKASPLAKTPL	42.6671	15	10	15	10	2320000000	455000	56700000000	8.02469e-06
HN07	Bud6 - WT	2	S324	324	ENKGKSIDDVsKASPLAKTPL	29.1677	20	11	20	11	3140000000	0	64700000000	0
HN07	Bud6 - WT	3	S324	324	ENKGKSIDDVsKASPLAKTPL	45.9582	20	18	20	18	2340000000	0	47200000000	0
HN07	Bud6 - WT	4	S324	324	ENKGKSIDDVsKASPLAKTPL	44.3405	26	23	26	23	2140000000	0	41300000000	0
HN07	Bud6 - WT	6	S324	324	ENKGKSIDDVsKASPLAKTPL	37.5622	18	2	18	2	1230000000	0	14500000000	0
HN08	Bud6 - PP	4	S324	324	ENKGKSIDDVsKASPLAKTPL	46.1705	17	14	17	14	1760000000	0	45100000000	0
HN07	Bud6 - WT	0	S327	327	GKSIDDVSKAsPLAKTPLPIE	46.4364	75	10	75	17	176000000	2310000000	56700000000	0.0407407
HN07	Bud6 - WT	1	S327	327	GKSIDDVSKAsPLAKTPLPIE	45.2996	83	10	83	27	203000000	1610000000	52300000000	0.0307839
HN07	Bud6 - WT	2	S327	327	GKSIDDVSKAsPLAKTPLPIE	46.1594	91	8	91	26	306000000	3120000000	64700000000	0.0482226
HN07	Bud6 - WT	3	S327	327	GKSIDDVSKAsPLAKTPLPIE	46.3336	83	11	83	27	185000000	2330000000	47200000000	0.0493644
HN07	Bud6 - WT	4	S327	327	GKSIDDVSKAsPLAKTPLPIE	45.9791	87	10	87	29	188000000	2130000000	41300000000	0.0515738
HN07	Bud6 - WT	5	S327	327	GKSIDDVSKAsPLAKTPLPIE	45.8692	87	10	87	45	112000000	1080000000	18600000000	0.0580645
HN07	Bud6 - WT	6	S327	327	GKSIDDVSKAsPLAKTPLPIE	45.0078	68	8	68	32	124000000	1220000000	14500000000	0.0841379
HN08	Bud6 - PP	0	S327	327	GKSIDDVSKAsPLAKTPLPIE	46.1492	59	7	59	12	184000000	1770000000	55800000000	0.0317204
HN08	Bud6 - PP	1	S327	327	GKSIDDVSKAsPLAKTPLPIE	46.4017	70	10	70	33	164000000	1690000000	55700000000	0.0303411
HN08	Bud6 - PP	2	S327	327	GKSIDDVSKAsPLAKTPLPIE	45.2835	58	7	58	28	199000000	1840000000	52900000000	0.0347826
HN08	Bud6 - PP	3	S327	327	GKSIDDVSKAsPLAKTPLPIE	46.1846	87	9	87	35	109000000	803000000	48300000000	0.0166253
HN08	Bud6 - PP	4	S327	327	GKSIDDVSKAsPLAKTPLPIE	46.4134	65	18	65	29	162000000	1750000000	45100000000	0.0388027
HN08	Bud6 - PP	5	S327	327	GKSIDDVSKAsPLAKTPLPIE	45.1732	65	8	65	34	91900000	893000000	21900000000	0.0407763
HN08	Bud6 - PP	6	S327	327	GKSIDDVSKAsPLAKTPLPIE	45.1796	87	8	87	31	256000000	894000000	24400000000	0.0366393
HN07	Bud6 - WT	0	T332	332	DVSKASPLAKtPLPIENVRAS	46.4364	1000	78	1000	81	16600000000	404000000	56700000000	0.00712522
HN07	Bud6 - WT	1	T332	332	DVSKASPLAKtPLPIENVRAS	45.2996	1000	8	1000	73	23100000000	400000000	52300000000	0.00764818
HN07	Bud6 - WT	2	T332	332	DVSKASPLAKtPLPIENVRAS	46.1594	1000	11	1000	83	25500000000	601000000	64700000000	0.00928903
HN07	Bud6 - WT	3	T332	332	DVSKASPLAKtPLPIENVRAS	46.3336	1000	13	1000	84	22100000000	290000000	47200000000	0.00614407
HN07	Bud6 - WT	4	T332	332	DVSKASPLAKtPLPIENVRAS	45.97	1000	79	1000	96	17000000000	391000000	41300000000	0.00946731
HN07	Bud6 - WT	5	T332	332	DVSKASPLAKtPLPIENVRAS	45.8692	1000	78	1000	82	9650000000	214000000	18600000000	0.0115054
HN07	Bud6 - WT	6	T332	332	DVSKASPLAKtPLPIENVRAS	45.0078	1000	70	1000	81	10600000000	227000000	14500000000	0.0156552
HN08	Bud6 - PP	0	T332	332	DVSKASPLAKtPLPIENVRAS	46.1492	1000	5	1000	92	22900000000	582000000	55800000000	0.0104301
HN08	Bud6 - PP	1	T332	332	DVSKASPLAKtPLPIENVRAS	46.4017	1000	9	1000	78	24400000000	348000000	55700000000	0.00624776
HN08	Bud6 - PP	2	T332	332	DVSKASPLAKtPLPIENVRAS	45.2835	1000	5	1000	83	22800000000	575000000	52900000000	0.0108696
HN08	Bud6 - PP	3	T332	332	DVSKASPLAKtPLPIENVRAS	46.1789	1000	5	1000	72	23700000000	223000000	48300000000	0.00461698
HN08	Bud6 - PP	4	T332	332	DVSKASPLAKtPLPIENVRAS	46.4187	1000	5	1000	75	18000000000	335000000	45100000000	0.00742794
HN08	Bud6 - PP	5	T332	332	DVSKASPLAKtPLPIENVRAS	45.1665	1000	5	1000	74	10800000000	166000000	21900000000	0.00757991
HN08	Bud6 - PP	6	T332	332	DVSKASPLAKtPLPIENVRAS	45.1796	1000	5	1000	81	11800000000	170000000	24400000000	0.00696721
HN07	Bud6 - WT	0	S342	342	TPLPIENVRAsPRRLSSVVTT	32.3992	1000	9	1000	9	3610000000	7380000000	56700000000	0.130159
HN07	Bud6 - WT	1	S342	342	TPLPIENVRAsPRRLSSVVTT	37.7246	1000	10	1000	19	3780000000	7620000000	52300000000	0.145698
HN07	Bud6 - WT	2	S342	342	TPLPIENVRAsPRRLSSVVTT	27.6739	1000	9	1000	19	4370000000	9490000000	64700000000	0.146677
HN07	Bud6 - WT	3	S342	342	TPLPIENVRAsPRRLSSVVTT	38.2403	1000	8	1000	9	2870000000	7840000000	47200000000	0.166102
HN07	Bud6 - WT	4	S342	342	TPLPIENVRAsPRRLSSVVTT	34.3567	1000	16	1000	25	2730000000	6150000000	41300000000	0.14891
HN07	Bud6 - WT	5	S342	342	TPLPIENVRAsPRRLSSVVTT	30.9431	1000	7	1000	15	18500000	5050000000	18600000000	0.271505
HN07	Bud6 - WT	6	S342	342	TPLPIENVRAsPRRLSSVVTT	44.9451	1000	7	1000	26	2000000000	3510000000	14500000000	0.242069
HN08	Bud6 - PP	0	S342	342	TPLPIENVRAsPRRLSSVVTT	46.1403	1000	4	1000	8	11700000000	318000000	55800000000	0.00569892
HN08	Bud6 - PP	1	S342	342	TPLPIENVRAsPRRLSSVVTT	45.4001	1000	9	1000	14	4240000000	8240000000	55700000000	0.147935
HN08	Bud6 - PP	2	S342	342	TPLPIENVRAsPRRLSSVVTT	45.1596	1000	5	1000	9	7540000000	4360000000	52900000000	0.0824197
HN08	Bud6 - PP	3	S342	342	TPLPIENVRAsPRRLSSVVTT	43.4137	1000	12	1000	12	3280000000	8360000000	48300000000	0.173085
HN08	Bud6 - PP	4	S342	342	TPLPIENVRAsPRRLSSVVTT	46.4075	1000	8	1000	8	9910000000	403000000	45100000000	0.0089357
HN08	Bud6 - PP	5	S342	342	TPLPIENVRAsPRRLSSVVTT	36.7626	1000	6	1000	12	5630000000	155000000	21900000000	0.00707763
HN08	Bud6 - PP	6	S342	342	TPLPIENVRAsPRRLSSVVTT	45.0722	1000	3	1000	11	2100000000	4100000000	24400000000	0.168033
HN08	Bud6 - PP	2	S347	347	ENVRASPRRLsSVVTTSPDKA	33.5877	17	8	17	8	5000000000	0	52900000000	0
HN08	Bud6 - PP	5	S347	347	ENVRASPRRLsSVVTTSPDKA	45.1002	22	7	22	7	2830000000	0	21900000000	0
HN08	Bud6 - PP	2	T351	351	ASPRRLSSVVtTSPDKAMNGT	28.1442	16	4	16	4	4970000000	32200000	52900000000	0.000608696
HN07	Bud6 - WT	2	T352	352	SPRRLSSVVTtSPDKAMNGTC	37.0121	15	8	15	8	7380000000	36300000	64700000000	0.000561051
HN07	Bud6 - WT	3	T352	352	SPRRLSSVVTtSPDKAMNGTC	33.5627	15	9	15	9	5200000000	0	47200000000	0
HN08	Bud6 - PP	0	T352	352	SPRRLSSVVTtSPDKAMNGTC	44.0322	15	7	15	7	5540000000	0	55800000000	0
HN08	Bud6 - PP	2	T352	352	SPRRLSSVVTtSPDKAMNGTC	32.7572	16	10	16	10	5000000000	0	52900000000	0
HN08	Bud6 - PP	3	T352	352	SPRRLSSVVTtSPDKAMNGTC	44.3296	15	10	15	10	6230000000	0	48300000000	0
HN07	Bud6 - WT	0	S353	353	PRRLSSVVTTsPDKAMNGTCP	44.7974	30	4	30	53	4440000000	1530000000	56700000000	0.0269841
HN07	Bud6 - WT	1	S353	353	PRRLSSVVTTsPDKAMNGTCP	32.3144	35	9	35	33	3170000000	1620000000	52300000000	0.0309751
HN07	Bud6 - WT	2	S353	353	PRRLSSVVTTsPDKAMNGTCP	36.0038	35	6	35	10	5530000000	1890000000	64700000000	0.0292117
HN07	Bud6 - WT	3	S353	353	PRRLSSVVTTsPDKAMNGTCP	35.4385	32	13	32	30	5150000000	50900000	47200000000	0.00107839
HN07	Bud6 - WT	4	S353	353	PRRLSSVVTTsPDKAMNGTCP	42.0397	29	12	29	37	3020000000	2040000000	41300000000	0.0493947
HN07	Bud6 - WT	5	S353	353	PRRLSSVVTTsPDKAMNGTCP	45.8097	26	7	26	34	2540000000	1040000000	18600000000	0.055914
HN07	Bud6 - WT	6	S353	353	PRRLSSVVTTsPDKAMNGTCP	35.4778	30	8	30	49	1910000000	1170000000	14500000000	0.0806897
HN08	Bud6 - PP	0	S353	353	PRRLSSVVTTsPDKAMNGTCP	33.2366	35	15	35	31	4370000000	1160000000	55800000000	0.0207885
HN08	Bud6 - PP	1	S353	353	PRRLSSVVTTsPDKAMNGTCP	37.9345	30	9	30	35	4000000000	1250000000	55700000000	0.0224417
HN08	Bud6 - PP	2	S353	353	PRRLSSVVTTsPDKAMNGTCP	33.5065	28	8	28	31	4930000000	75700000	52900000000	0.001431
HN08	Bud6 - PP	3	S353	353	PRRLSSVVTTsPDKAMNGTCP	26.3304	35	13	35	30	4900000000	1330000000	48300000000	0.0275362
HN08	Bud6 - PP	4	S353	353	PRRLSSVVTTsPDKAMNGTCP	33.365	32	9	32	52	5020000000	61800000	45100000000	0.00137029
HN08	Bud6 - PP	5	S353	353	PRRLSSVVTTsPDKAMNGTCP	44.4647	30	5	30	48	1960000000	864000000	21900000000	0.0394521
HN08	Bud6 - PP	6	S353	353	PRRLSSVVTTsPDKAMNGTCP	44.2388	30	5	30	29	2170000000	887000000	24400000000	0.0363525

## Sheet: Cdc27 AASA
Sample	Substrate - kinase	Replicate	Protein Position	AA No.	Modified Peptide Sequence Window	Best -10logP	Top PSM AScore	Top PSM Ion Intensity (%)	Best AScore	Best Ion Intensity (%)	Area unmodified	Area modified	Area Smt3	Normalized Area modified
HN09	Cdc27 3A - WT	0	T271	271	LFQSSNAPPStSASSFSSIQH	43.1203	15	18	15	18	44300000000	0	108000000000	0
HN09	Cdc27 3A - WT	0	S285	285	SFSSIQHFSRsQQQQANTSIR	42.3971	42	5	42	5	13200000000	3420000	108000000000	3.16667e-05
HN09	Cdc27 3A - WT	4	S285	285	SFSSIQHFSRsQQQQANTSIR	43.0475	41	4	41	4	18300000000	912000	79700000000	1.14429e-05
HN09	Cdc27 3A - WT	5	S285	285	SFSSIQHFSRsQQQQANTSIR	30.8664	57	2	57	2	10600000000	0	57000000000	0
HN09	Cdc27 3A - WT	6	S285	285	SFSSIQHFSRsQQQQANTSIR	42.7093	48	2	48	2	11000000000	0	57700000000	0
HN09	Cdc27 3A - WT	0	T292	292	FSRSQQQQANtSIRTCQNKNT	32.5169	18	17	18	17	13200000000	0	108000000000	0
HN09	Cdc27 3A - WT	2	T292	292	FSRSQQQQANtSIRTCQNKNT	40.8987	15	39	15	39	16600000000	9770000	108000000000	9.0463e-05
HN09	Cdc27 3A - WT	3	T292	292	FSRSQQQQANtSIRTCQNKNT	44.1731	15	34	15	34	17700000000	11100000	84300000000	0.000131673
HN09	Cdc27 3A - WT	4	T292	292	FSRSQQQQANtSIRTCQNKNT	41.0756	15	10	15	10	18300000000	3530000	79700000000	4.42911e-05
HN09	Cdc27 3A - WT	5	T292	292	FSRSQQQQANtSIRTCQNKNT	37.0641	15	27	15	27	10600000000	8260000	57000000000	0.000144912
HN09	Cdc27 3A - WT	6	T292	292	FSRSQQQQANtSIRTCQNKNT	42.8811	15	8	15	8	11000000000	3120000	57700000000	5.40728e-05
HN10	Cdc27 3A - PP	0	T292	292	FSRSQQQQANtSIRTCQNKNT	41.8965	15	4	15	4	12200000000	0	105000000000	0
HN10	Cdc27 3A - PP	1	T292	292	FSRSQQQQANtSIRTCQNKNT	42.5968	21	36	21	59	20600000000	10900000	115000000000	9.47826e-05
HN10	Cdc27 3A - PP	2	T292	292	FSRSQQQQANtSIRTCQNKNT	43.5912	21	29	21	29	19500000000	0	101000000000	0
HN10	Cdc27 3A - PP	5	T292	292	FSRSQQQQANtSIRTCQNKNT	42.9115	15	26	15	26	9600000000	7260000	63100000000	0.000115055
HN10	Cdc27 3A - PP	6	T292	292	FSRSQQQQANtSIRTCQNKNT	42.8799	19	17	19	46	12500000000	3420000	65800000000	5.19757e-05
HN09	Cdc27 3A - WT	1	S293	293	SRSQQQQANTsIRTCQNKNTQ	41.4588	15	64	15	64	25900000000	0	117000000000	0
HN09	Cdc27 3A - WT	0	T296	296	QQQQANTSIRtCQNKNTQAPK	43.2339	23	11	23	11	229000000	5100000	108000000000	4.72222e-05
HN09	Cdc27 3A - WT	1	T296	296	QQQQANTSIRtCQNKNTQAPK	44.2862	44	16	44	16	128000000	24200000	117000000000	0.000206838
HN09	Cdc27 3A - WT	5	T296	296	QQQQANTSIRtCQNKNTQAPK	40.9228	28	11	28	11	13700000	6060000	57000000000	0.000106316
HN10	Cdc27 3A - PP	1	T296	296	QQQQANTSIRtCQNKNTQAPK	43.6217	39	13	39	28	89100000	13000000	115000000000	0.000113043
HN10	Cdc27 3A - PP	6	T296	296	QQQQANTSIRtCQNKNTQAPK	42.9907	23	3	23	3	10600000	0	65800000000	0
HN09	Cdc27 3A - WT	1	S316	316	KNPAINSKTSsALPNNISMNL	35.1132	17	14	17	14	29700000000	0	117000000000	0
HN09	Cdc27 3A - WT	3	S316	316	KNPAINSKTSsALPNNISMNL	44.5835	17	8	17	8	16200000000	0	84300000000	0
HN09	Cdc27 3A - WT	5	S316	316	KNPAINSKTSsALPNNISMNL	30.911	17	23	17	23	9890000000	1620000	57000000000	2.84211e-05
HN09	Cdc27 3A - WT	6	S316	316	KNPAINSKTSsALPNNISMNL	39.9819	15	14	15	14	12800000000	1080000	57700000000	1.87175e-05
HN10	Cdc27 3A - PP	1	S316	316	KNPAINSKTSsALPNNISMNL	25.0131	17	25	17	25	34200000000	0	115000000000	0
HN10	Cdc27 3A - PP	3	S316	316	KNPAINSKTSsALPNNISMNL	32.6868	22	13	22	13	20800000000	133000	80400000000	1.65423e-06
HN10	Cdc27 3A - PP	6	S316	316	KNPAINSKTSsALPNNISMNL	29.8398	31	28	31	28	13100000000	0	65800000000	0
HN09	Cdc27 3A - WT	3	S323	323	KTSSALPNNIsMNLVSPSSKQ	43.9852	20	16	20	16	16200000000	0	84300000000	0
HN10	Cdc27 3A - PP	0	S323	323	KTSSALPNNIsMNLVSPSSKQ	43.1795	16	3	16	3	47700000000	0	105000000000	0
HN10	Cdc27 3A - PP	5	S323	323	KTSSALPNNIsMNLVSPSSKQ	30.8978	17	7	17	7	10800000000	0	63100000000	0
HN09	Cdc27 3A - WT	0	S328	328	LPNNISMNLVsPSSKQPTISS	43.2346	50	33	50	63	40300000000	1370000000	108000000000	0.0126852
HN09	Cdc27 3A - WT	1	S328	328	LPNNISMNLVsPSSKQPTISS	44.234	38	39	38	64	29600000000	169000000	117000000000	0.00144444
HN09	Cdc27 3A - WT	2	S328	328	LPNNISMNLVsPSSKQPTISS	44.0906	46	40	46	73	43100000000	4430000000	108000000000	0.0410185
HN09	Cdc27 3A - WT	3	S328	328	LPNNISMNLVsPSSKQPTISS	44.1742	47	16	47	71	16200000000	91300000	84300000000	0.00108304
HN09	Cdc27 3A - WT	4	S328	328	LPNNISMNLVsPSSKQPTISS	42.1533	38	4	38	64	23600000000	573000000	79700000000	0.00718946
HN09	Cdc27 3A - WT	5	S328	328	LPNNISMNLVsPSSKQPTISS	40.7062	43	24	43	43	9710000000	188000000	57000000000	0.00329825
HN09	Cdc27 3A - WT	6	S328	328	LPNNISMNLVsPSSKQPTISS	42.893	47	29	47	64	11200000000	1640000000	57700000000	0.0284229
HN10	Cdc27 3A - PP	0	S328	328	LPNNISMNLVsPSSKQPTISS	43.3463	49	50	49	69	40100000000	7600000000	105000000000	0.072381
HN10	Cdc27 3A - PP	1	S328	328	LPNNISMNLVsPSSKQPTISS	43.4598	47	28	47	66	33600000000	561000000	115000000000	0.00487826
HN10	Cdc27 3A - PP	2	S328	328	LPNNISMNLVsPSSKQPTISS	42.7968	47	54	47	54	25700000000	263000000	101000000000	0.00260396
HN10	Cdc27 3A - PP	3	S328	328	LPNNISMNLVsPSSKQPTISS	44.0483	56	6	56	68	20500000000	351000000	80400000000	0.00436567
HN10	Cdc27 3A - PP	4	S328	328	LPNNISMNLVsPSSKQPTISS	43.1104	40	19	40	69	26600000000	490000000	98400000000	0.00497967
HN10	Cdc27 3A - PP	5	S328	328	LPNNISMNLVsPSSKQPTISS	39.3771	56	22	56	52	10700000000	53500000	63100000000	0.000847861
HN10	Cdc27 3A - PP	6	S328	328	LPNNISMNLVsPSSKQPTISS	42.9907	32	28	32	74	12900000000	243000000	65800000000	0.00369301
HN09	Cdc27 3A - WT	4	S330	330	NNISMNLVSPsSKQPTISSLA	42.9935	16	12	16	12	24200000000	0	79700000000	0
HN10	Cdc27 3A - PP	6	S330	330	NNISMNLVSPsSKQPTISSLA	42.9907	21	12	21	12	13100000000	0	65800000000	0
HN09	Cdc27 3A - WT	5	S331	331	NISMNLVSPSsKQPTISSLAK	36.3114	15	21	15	21	9900000000	0	57000000000	0
HN10	Cdc27 3A - PP	4	S331	331	NISMNLVSPSsKQPTISSLAK	43.0717	17	13	17	13	27000000000	0	98400000000	0
HN10	Cdc27 3A - PP	5	S331	331	NISMNLVSPSsKQPTISSLAK	42.9159	25	16	25	16	10800000000	0	63100000000	0
HN09	Cdc27 3A - WT	3	T335	335	NLVSPSSKQPtISSLAKVYNR	39.9271	22	14	22	14	20700000000	0	84300000000	0
HN10	Cdc27 3A - PP	0	S338	338	SPSSKQPTISsLAKVYNRNKL	36.6846	15	6	15	6	47600000000	0	105000000000	0

## Sheet: Mean Phosphopeptide Amount
Mean normalized areas of modified peptides for sites with high-confidence modified peak areas in 4 or more replicates.
Plotted in Figure 6.
Substrate - kinase	Protein Position	AA No	Modified Peptide Sequence Window	Mean Normalized Area Modified	Standard deviation	Replicates
Cdc27 - WT	S267	267	NVNTLFQSSNsPPSTSASSFS	0.0101003	0.0145666	4
Cdc27 - WT	T296	296	QQQQANTSIRtCQNKNTQTPK	0.000558589	0.000286006	7
Cdc27 - PP	T296	296	QQQQANTSIRtCQNKNTQTPK	0.00048947	0.000208839	7
Cdc27 - WT	T304	304	IRTCQNKNTQtPKNPAINSKT	0.014779	0.010043	7
Cdc27 - PP	T304	304	IRTCQNKNTQtPKNPAINSKT	0.0120883	0.0041094	7
Cdc27 - WT	S328	328	LPNNISMNLVsPSSKQPTISS	0.0306977	0.0208915	7
Cdc27 - PP	S328	328	LPNNISMNLVsPSSKQPTISS	0.0193165	0.0308422	7
Cdc27 - WT	T351	351	KVYNRNKLLTtPPSKLLNNDR	0.0207225	0.0142946	7
Cdc27 - PP	T351	351	KVYNRNKLLTtPPSKLLNNDR	0.0299554	0.0156464	6
Cdc16 - WT	S44	44	SNRVLMRNPMsPSEQHSQHNS	0.00102272	0.0018815	5
Cdc16 - WT	S59	59	HSQHNSTLAAsPFVSNVSAAR	0.0932403	0.0634424	7
Cdc16 - PP	S59	59	HSQHNSTLAAsPFVSNVSAAR	0.0888936	0.0514708	7
Cdc16 - WT	T76	76	SAARTQQSLPtDAQNDRLQQP	0.000164845	2.63391e-05	5
Cdc16 - WT	S103	103	ATSPYQSLANsPLIQKLQANI	0.183571	0.0249798	7
Cdc16 - PP	S103	103	ATSPYQSLANsPLIQKLQANI	0.193676	0.0637112	7
Cdc16 - WT	T115	115	LIQKLQANIMtPHQPSANSNS	0.000512008	0.000978817	4
Cdc16 - PP	T115	115	LIQKLQANIMtPHQPSANSNS	0.00929039	0.0129694	4
Cdc16 - WT	T157	157	NSMFGSTIPStLRKVSLQREY	0.000345981	0.000601528	6
Cdc16 - PP	T157	157	NSMFGSTIPStLRKVSLQREY	0.000106911	0.000150798	5
Cdc16 - PP	S162	162	STIPSTLRKVsLQREYKDSVD	2.10807e-05	6.20887e-06	6
Spa2 - WT	T552	552	YSSPTATTPMtPTFPSTSGIN	0.00622221	0.00634396	6
Spa2 - PP	T552	552	YSSPTATTPMtPTFPSTSGIN	0.00375679	0.003917	7
Spa2 - WT	S575	575	KGFINPRKPAsFLNDVEEEES	0.00473914	0.00514751	7
Spa2 - PP	S575	575	KGFINPRKPAsFLNDVEEEES	0.00226804	0.00106141	7
Spa2 - WT	S585	585	SFLNDVEEEEsPVKPLKITQK	0.693746	0.0780813	7
Spa2 - PP	S585	585	SFLNDVEEEEsPVKPLKITQK	0.843239	0.17466	7
Spa2 - WT	S599	599	PLKITQKAINsPIIRPSSSNG	0.00208169	0.00244546	7
Spa2 - PP	S599	599	PLKITQKAINsPIIRPSSSNG	0.0255436	0.0375912	7
Spa2 - WT	T613	613	RPSSSNGVPTtSRKPSGTGLF	0.0160096	0.0274448	7
Spa2 - PP	T613	613	RPSSSNGVPTtSRKPSGTGLF	0.0635457	0.0447634	4
Spa2 - WT	S630	630	TGLFSLMIDSsIAKNSSHKED	0.00528155	0.00468238	7
Spa2 - PP	S630	630	TGLFSLMIDSsIAKNSSHKED	0.00145072	0.0011403	6
Spa2 - WT	S646	646	SHKEDNDKYVsPIKAVTSASN	0.00110779	0.000655451	7
Spa2 - PP	S646	646	SHKEDNDKYVsPIKAVTSASN	0.00162417	0.00172052	7
Bud6 - WT	S143	143	LKNMQQEHRIsVKSHHQQNPS	0.000531031	0.000263731	7
Bud6 - PP	S143	143	LKNMQQEHRIsVKSHHQQNPS	2.939e-05	1.44213e-05	4
Bud6 - WT	T155	155	KSHHQQNPSFtSNLSLGSEGT	0.000207974	0.000112448	6
Bud6 - WT	T169	169	SLGSEGTREGtPLSSRKSSIV	0.0270103	0.010632	7
Bud6 - PP	T169	169	SLGSEGTREGtPLSSRKSSIV	0.0229646	0.011699	7
Bud6 - WT	S172	172	SEGTREGTPLsSRKSSIVRDQ	0.00248173	0.00408239	4
Bud6 - WT	T203	203	GEKVNSTSTGtPSAQSAEATL	0.0268519	0.0196431	5
Bud6 - PP	T203	203	GEKVNSTSTGtPSAQSAEATL	0.0342604	0.0263085	6
Bud6 - WT	T212	212	GTPSAQSAEAtLTKPRTNIKQ	0.0242211	0.0115832	7
Bud6 - PP	T212	212	GTPSAQSAEAtLTKPRTNIKQ	0.0112793	0.00518299	7
Bud6 - WT	T218	218	SAEATLTKPRtNIKQNLKSNN	0.00304183	0.00118676	7
Bud6 - PP	T218	218	SAEATLTKPRtNIKQNLKSNN	0.0022772	0.00134989	7
Bud6 - WT	S240	240	PNASDDDDALsQLKKGTNLQR	0.000818817	0.000591442	6
Bud6 - PP	S240	240	PNASDDDDALsQLKKGTNLQR	0.000172117	5.95729e-05	7
Bud6 - WT	T246	246	DDALSQLKKGtNLQRRASKRY	5.3204e-05	2.56785e-05	7
Bud6 - WT	S257	257	NLQRRASKRYsAYHMAKLTNQ	0.000111127	7.85171e-05	6
Bud6 - PP	S257	257	NLQRRASKRYsAYHMAKLTNQ	5.65951e-05	3.47978e-05	4
Bud6 - WT	T280	280	TEAAAAAGLMtTPSPSMLHLE	0.000657328	0.000726769	4
Bud6 - WT	T281	281	EAAAAAGLMTtPSPSMLHLEE	0.00825411	0.0102742	7
Bud6 - PP	T281	281	EAAAAAGLMTtPSPSMLHLEE	0.00311461	0.00232351	6
Bud6 - WT	S285	285	AAGLMTTPSPsMLHLEETVRK	0.00149815	0.00124033	4
Bud6 - WT	T292	292	PSPSMLHLEEtVRKSKLYGNN	0.0257429	0.0232668	7
Bud6 - PP	T292	292	PSPSMLHLEEtVRKSKLYGNN	0.0165689	0.0154405	7
Bud6 - WT	S327	327	GKSIDDVSKAsPLAKTPLPIE	0.0518411	0.016672	7
Bud6 - PP	S327	327	GKSIDDVSKAsPLAKTPLPIE	0.0328125	0.00803281	7
Bud6 - WT	T332	332	DVSKASPLAKtPLPIENVRAS	0.00954777	0.0032215	7
Bud6 - PP	T332	332	DVSKASPLAKtPLPIENVRAS	0.00773421	0.00222602	7
Bud6 - WT	S342	342	TPLPIENVRAsPRRLSSVVTT	0.178731	0.0549931	7
Bud6 - PP	S342	342	TPLPIENVRAsPRRLSSVVTT	0.0847407	0.0782802	7
Bud6 - WT	S353	353	PRRLSSVVTTsPDKAMNGTCP	0.0391782	0.0254119	7
Bud6 - PP	S353	353	PRRLSSVVTTsPDKAMNGTCP	0.0213389	0.0152123	7
Cdc27 3A - WT	T292	292	FSRSQQQQANtSIRTCQNKNT	9.30823e-05	4.49576e-05	5
Cdc27 3A - WT	S328	328	LPNNISMNLVsPSSKQPTISS	0.0135917	0.0154055	7
Cdc27 3A - PP	S328	328	LPNNISMNLVsPSSKQPTISS	0.0133928	0.026052	7
